# Supplementary material for: Potential impacts of mercury released from thawing permafrost
Source: Nat Commun. 2020 Sep 16;11:4650. doi: 10.1038/s41467-020-18398-5 (PMC7494925; doi:10.1038/s41467-020-18398-5)
Supplement: Supplementary file 2 — Supplementary Data [file 41467_2020_18398_MOESM2_ESM.zip]

Archive with 20 entries (19 files):
- out_data_files/
- out_data_files/Fig_02.csv
- out_data_files/Fig_04.csv
- out_data_files/Fig_04_Yuk_HgII_exp.csv
- out_data_files/Fig_05.csv
- out_data_files/Fig_06.csv
- out_data_files/Supp_Fig_01.csv
- out_data_files/Supp_Fig_02.csv
- out_data_files/Supp_Fig_03.csv
- out_data_files/Supp_Fig_04.csv
- out_data_files/Supp_Fig_05_45.csv
- out_data_files/Supp_Fig_05_85.csv
- out_data_files/Supp_Fig_06.csv
- out_data_files/Supp_Fig_07.csv
- out_data_files/Supp_Fig_07_Hg_obs.csv
- out_data_files/Supp_Fig_08.csv
- out_data_files/Supp_Fig_09.csv
- out_data_files/Supp_Fig_10.csv
- out_data_files/Supp_Fig_11.csv
- out_data_files/Supp_Fig_12.csv
