# Supplementary material for: Potential impacts of mercury released from thawing permafrost
Source: Nat Commun. 2020 Sep 16;11:4650. doi: 10.1038/s41467-020-18398-5 (PMC7494925; doi:10.1038/s41467-020-18398-5)
Supplement: Supplementary file 2 — Supplementary Data [file 41467_2020_18398_MOESM2_ESM.zip › out_data_files/Fig_02.csv]

Date (yr)	RCP85 Hg0 Flux (Gg Hg/yr)	RCP85 Hg0 Flux Uncertainty (Gg Hg/yr)	RCP45 Hg0 Flux (Gg Hg/yr)	RCP45 Hg0 Flux Uncertainty (Gg Hg/yr)
1901.5	-0.006063819	-0.003410846	-0.006063819	-0.003410846
1902.5	-0.004918575	-0.002766639	-0.004918575	-0.002766639
1903.5	-0.003218949	-0.001810581	-0.003218949	-0.001810581
1904.5	-0.003533602	-0.001987606	-0.003533602	-0.001987606
1905.5	-0.003280282	-0.001845092	-0.003280282	-0.001845092
1906.5	-0.003313363	-0.001863778	-0.003313363	-0.001863778
1907.5	-0.0031178	-0.001753748	-0.0031178	-0.001753748
1908.5	-0.002645195	-0.001487881	-0.002645195	-0.001487881
1909.5	-0.00185734	-0.00104472	-0.00185734	-0.00104472
1910.5	-0.000831366	-0.000467598	-0.000831366	-0.000467598
1911.5	-0.003277123	-0.001843333	-0.003277123	-0.001843333
1912.5	-0.002982914	-0.001677841	-0.002982914	-0.001677841
1913.5	-0.003988326	-0.002243429	-0.003988326	-0.002243429
1914.5	-0.002504647	-0.001408786	-0.002504647	-0.001408786
1915.5	-0.002039373	-0.001147121	-0.002039373	-0.001147121
1916.5	-0.000178158	-0.000100166	-0.000178158	-0.000100166
1917.5	0.000886738	0.000498861	0.000886738	0.000498861
1918.5	0.002873004	0.00161615	0.002873004	0.00161615
1919.5	0.003654897	0.002055943	0.003654897	0.002055943
1920.5	0.004879177	0.002744615	0.004879177	0.002744615
1921.5	0.006452382	0.003629506	0.006452382	0.003629506
1922.5	0.007300377	0.004106522	0.007300377	0.004106522
1923.5	0.007541597	0.004242212	0.007541597	0.004242212
1924.5	0.006982923	0.003927946	0.006982923	0.003927946
1925.5	0.007176578	0.004036903	0.007176578	0.004036903
1926.5	0.006895721	0.003878921	0.006895721	0.003878921
1927.5	0.008378685	0.004713059	0.008378685	0.004713059
1928.5	0.005879104	0.003307015	0.005879104	0.003307015
1929.5	0.004983366	0.002803206	0.004983366	0.002803206
1930.5	0.004955411	0.002787501	0.004955411	0.002787501
1931.5	0.006506622	0.003660023	0.006506622	0.003660023
1932.5	0.007925332	0.00445807	0.007925332	0.00445807
1933.5	0.011720955	0.006593108	0.011720955	0.006593108
1934.5	0.013596058	0.007647842	0.013596058	0.007647842
1935.5	0.015167952	0.008532077	0.015167952	0.008532077
1936.5	0.017038465	0.009584159	0.017038465	0.009584159
1937.5	0.018306494	0.010297447	0.018306494	0.010297447
1938.5	0.025599778	0.014399916	0.025599778	0.014399916
1939.5	0.029623568	0.016663283	0.029623568	0.016663283
1940.5	0.032597423	0.018336088	0.032597423	0.018336088
1941.5	0.029991448	0.01687023	0.029991448	0.01687023
1942.5	0.028853715	0.016230255	0.028853715	0.016230255
1943.5	0.029190481	0.016419679	0.029190481	0.016419679
1944.5	0.028862655	0.016235262	0.028862655	0.016235262
1945.5	0.026050091	0.014653236	0.026050091	0.014653236
1946.5	0.026894927	0.015128493	0.026894927	0.015128493
1947.5	0.02723825	0.015321553	0.02723825	0.015321553
1948.5	0.025923312	0.014581919	0.025923312	0.014581919
1949.5	0.024279654	0.013657361	0.024279654	0.013657361
1950.5	0.02050525	0.011534244	0.02050525	0.011534244
1951.5	0.019875884	0.011180192	0.019875884	0.011180192
1952.5	0.018131793	0.010199219	0.018131793	0.010199219
1953.5	0.013393581	0.007533938	0.013393581	0.007533938
1954.5	0.012975156	0.007298619	0.012975156	0.007298619
1955.5	0.014673173	0.008253723	0.014673173	0.008253723
1956.5	0.010522306	0.005918831	0.010522306	0.005918831
1957.5	0.006278098	0.003531486	0.006278098	0.003531486
1958.5	9.97186E-05	5.61178E-05	9.97186E-05	5.61178E-05
1959.5	-0.005211115	-0.002931178	-0.005211115	-0.002931178
1960.5	-0.007106543	-0.003997386	-0.007106543	-0.003997386
1961.5	-0.005064547	-0.002848744	-0.005064547	-0.002848744
1962.5	-0.00514245	-0.002892584	-0.00514245	-0.002892584
1963.5	-0.006279409	-0.003532112	-0.006279409	-0.003532112
1964.5	-0.009830236	-0.005529463	-0.009830236	-0.005529463
1965.5	-0.011570752	-0.006508529	-0.011570752	-0.006508529
1966.5	-0.009289622	-0.00522539	-0.009289622	-0.00522539
1967.5	-0.012965024	-0.007292748	-0.012965024	-0.007292748
1968.5	-0.00848496	-0.004772753	-0.00848496	-0.004772753
1969.5	-0.00469023	-0.002638251	-0.00469023	-0.002638251
1970.5	-0.000956833	-0.000538141	-0.000956833	-0.000538141
1971.5	-0.00296545	-0.001668006	-0.00296545	-0.001668006
1972.5	-0.001243949	-0.000699639	-0.001243949	-0.000699639
1973.5	-0.002260625	-0.001271546	-0.002260625	-0.001271546
1974.5	0.00012517	7.04527E-05	0.00012517	7.04527E-05
1975.5	0.00122124	0.000687003	0.00122124	0.000687003
1976.5	0.002256572	0.00126943	0.002256572	0.00126943
1977.5	0.007950604	0.004472286	0.007950604	0.004472286
1978.5	0.006561458	0.003690898	0.006561458	0.003690898
1979.5	0.00705111	0.003966272	0.00705111	0.003966272
1980.5	0.003696442	0.002079308	0.003696442	0.002079308
1981.5	0.003129244	0.001760215	0.003129244	0.001760215
1982.5	-0.000712931	-0.00040102	-0.000712931	-0.00040102
1983.5	0.006810486	0.00383091	0.006810486	0.00383091
1984.5	0.00875932	0.004927158	0.00875932	0.004927158
1985.5	0.011735559	0.006601274	0.011735559	0.006601274
1986.5	0.014384449	0.008091271	0.014384449	0.008091271
1987.5	0.011680007	0.006570041	0.011680007	0.006570041
1988.5	0.012044847	0.00677532	0.012044847	0.00677532
1989.5	0.013691962	0.007701784	0.013691962	0.007701784
1990.5	0.019717455	0.011091143	0.019717455	0.011091143
1991.5	0.02256155	0.012690932	0.02256155	0.012690932
1992.5	0.032440126	0.018247634	0.032440126	0.018247634
1993.5	0.032956064	0.018537849	0.032956064	0.018537849
1994.5	0.03492105	0.019643098	0.03492105	0.019643098
1995.5	0.036416769	0.020484477	0.036416769	0.020484477
1996.5	0.036510229	0.020537049	0.036510229	0.020537049
1997.5	0.043630958	0.024542451	0.043630958	0.024542451
1998.5	0.048792422	0.027445763	0.048792422	0.027445763
1999.5	0.050375044	0.028336018	0.050375044	0.028336018
2000.5	0.056775153	0.031936079	0.056775153	0.031936079
2001.5	0.063867807	0.035925657	0.063867807	0.035925657
2002.5	0.070640445	0.039735287	0.070640445	0.039735287
2003.5	0.076599896	0.043087453	0.076599896	0.043087453
2004.5	0.082044601	0.046150118	0.082044601	0.046150118
2005.5	0.090671897	0.05100295	0.090555728	0.050937623
2006.5	0.094593704	0.053209186	0.094144583	0.052956462
2007.5	0.099635065	0.0560458	0.098588049	0.055456221
2008.5	0.101968229	0.057359606	0.100131452	0.056324929
2009.5	0.108344019	0.060948432	0.10540551	0.059292465
2010.5	0.110624492	0.06223619	0.106094658	0.059682101
2011.5	0.120583475	0.067850262	0.113449276	0.06382367
2012.5	0.124992311	0.070346415	0.114969134	0.064684123
2013.5	0.129737794	0.073036552	0.116461277	0.065531164
2014.5	0.133201182	0.075007588	0.116497934	0.065560013
2015.5	0.13460511	0.075824291	0.114373565	0.064374268
2016.5	0.145808876	0.082165033	0.121333242	0.068302751
2017.5	0.150852263	0.085045725	0.12213558	0.06877023
2018.5	0.166788638	0.094083577	0.13212496	0.074416667
2019.5	0.175130069	0.098859608	0.135000169	0.076062083
2020.5	0.181778133	0.102681935	0.136751354	0.077071697
2021.5	0.184563518	0.104346305	0.135159254	0.076201081
2022.5	0.18730855	0.106024236	0.132621944	0.074809939
2023.5	0.196110189	0.111140639	0.135393024	0.076408893
2024.5	0.212127268	0.120349854	0.144283354	0.081459105
2025.5	0.224365473	0.127482027	0.148556292	0.083937913
2026.5	0.232723475	0.132465988	0.14892143	0.084222049
2027.5	0.246093035	0.140252978	0.154592395	0.087483138
2028.5	0.257275462	0.146849066	0.15744704	0.089183718
2029.5	0.265241802	0.151592106	0.158465326	0.089835793
2030.5	0.281775177	0.161238045	0.165868461	0.094101936
2031.5	0.300808191	0.172340244	0.174329937	0.099006146
2032.5	0.315676272	0.181053251	0.180119216	0.102415144
2033.5	0.325383425	0.186855406	0.1821239	0.103692174
2034.5	0.332719624	0.191329092	0.182535887	0.104066283
2035.5	0.345579207	0.198913544	0.188060641	0.107307822
2036.5	0.360937059	0.207928032	0.195296049	0.111530572
2037.5	0.382710397	0.220674485	0.206075251	0.117821842
2038.5	0.385952652	0.222886473	0.203390539	0.116461545
2039.5	0.402130306	0.232515425	0.210707247	0.120785862
2040.5	0.408894479	0.236768633	0.210772276	0.120979846
2041.5	0.410764515	0.238260955	0.207637072	0.119334757
2042.5	0.419958055	0.243953139	0.209925234	0.120759368
2043.5	0.429100573	0.249609262	0.21200788	0.122059077
2044.5	0.443660557	0.258361787	0.218015432	0.125605494
2045.5	0.45799011	0.267026752	0.223439455	0.128865391
2046.5	0.465388596	0.271840125	0.223369956	0.129038721
2047.5	0.467012584	0.273349434	0.219879568	0.127191454
2048.5	0.477057755	0.279648155	0.222686708	0.128897458
2049.5	0.488254845	0.286596686	0.226179779	0.131010979
2050.5	0.504607022	0.296571523	0.232694089	0.134893745
2051.5	0.522321165	0.307515055	0.238775194	0.138605207
2052.5	0.545471251	0.321494192	0.248611689	0.144472331
2053.5	0.563316047	0.332618803	0.253979147	0.147815853
2054.5	0.573915541	0.339494258	0.254873991	0.148592562
2055.5	0.581719577	0.344760031	0.253892362	0.148284763
2056.5	0.596481621	0.354040235	0.25737977	0.150556415
2057.5	0.61243552	0.363934606	0.261607349	0.153322071
2058.5	0.630361378	0.374920875	0.267536879	0.157064408
2059.5	0.652618229	0.388356298	0.276129603	0.162351459
2060.5	0.658937752	0.392849356	0.273242712	0.161054581
2061.5	0.668398202	0.39901039	0.274264097	0.161936313
2062.5	0.675252259	0.403635114	0.274673164	0.162390798
2063.5	0.684286892	0.409565955	0.2764346	0.163632006
2064.5	0.699049294	0.418982834	0.280996501	0.166531652
2065.5	0.71904701	0.431584925	0.288896143	0.171325535
2066.5	0.725780189	0.436656684	0.287930191	0.171001703
2067.5	0.740570366	0.446357638	0.292869628	0.174111635
2068.5	0.752337992	0.454604238	0.294273734	0.175211996
2069.5	0.759496629	0.46047768	0.291943252	0.174215645
2070.5	0.7766276	0.471975714	0.297185361	0.177510351
2071.5	0.790707409	0.481747359	0.299862266	0.179331034
2072.5	0.810584724	0.495111555	0.304189146	0.182284921
2073.5	0.830951393	0.508749604	0.309394777	0.185789734
2074.5	0.852806628	0.523105502	0.315887332	0.189975113
2075.5	0.872597158	0.536223173	0.321163356	0.19356975
2076.5	0.895611107	0.551233172	0.328868926	0.198559374
2077.5	0.912587225	0.562897444	0.331636727	0.200692982
2078.5	0.931473196	0.575759292	0.33612293	0.203795105
2079.5	0.939947188	0.582483888	0.334361851	0.203189462
2080.5	0.953873456	0.592309356	0.336295426	0.20484677
2081.5	0.977191031	0.606975317	0.345898688	0.210863322
2082.5	0.984116852	0.612335324	0.344575942	0.210588545
2083.5	1.00323844	0.624552727	0.352280557	0.215358347
2084.5	1.016610622	0.633721232	0.355271995	0.217598289
2085.5	1.023508549	0.639660358	0.352659047	0.216595203
2086.5	1.034299135	0.647242308	0.354597986	0.218098253
2087.5	1.042279005	0.653313398	0.353933871	0.218077332
2088.5	1.060451746	0.665076256	0.361056387	0.222532243
2089.5	1.088777542	0.682960033	0.373752415	0.230343372
2090.5	1.113541842	0.698817134	0.38240093	0.236001998
2091.5	1.126840353	0.708460808	0.382817447	0.236863166
2092.5	1.136962891	0.716008663	0.382659137	0.237196535
2093.5	1.155443907	0.727917194	0.387920201	0.240805715
2094.5	1.166721821	0.735562563	0.388041198	0.24149999
2095.5	1.174719572	0.740841031	0.387862027	0.241838545
2096.5	1.189265013	0.750282407	0.390642703	0.244039267
2097.5	1.202305555	0.758151054	0.395079315	0.247004479
2098.5	1.215268612	0.766161799	0.398063123	0.249094695
2099.5	1.231919766	0.776182056	0.403295934	0.252530128
2100.5	1.245583773	0.784394145	0.406356752	0.254687876
2101.5	1.263901949	0.795401573	0.412248313	0.258473009
2102.5	1.294483423	0.813598871	0.425082862	0.266291231
2103.5	1.303693533	0.8199687	0.423187196	0.265605062
2104.5	1.316430807	0.828343391	0.423936307	0.266198605
2105.5	1.344449043	0.845240712	0.433922231	0.272186428
2106.5	1.37117362	0.861503005	0.442174256	0.277093142
2107.5	1.405631304	0.882668138	0.453249276	0.283953935
2108.5	1.421574354	0.892748356	0.452935517	0.284296125
2109.5	1.43298769	0.899971128	0.450024307	0.283067554
2110.5	1.448715925	0.909538388	0.452207148	0.284419268
2111.5	1.457725048	0.915002465	0.450064957	0.283315986
2112.5	1.461696625	0.917611599	0.445617497	0.28088364
2113.5	1.469355822	0.922762871	0.443035305	0.279413313
2114.5	1.4750247	0.926155567	0.440584958	0.277887911
2115.5	1.483901262	0.931416988	0.440431655	0.277758271
2116.5	1.482326031	0.930542469	0.433315933	0.273706049
2117.5	1.474696159	0.926713347	0.421835005	0.267099887
2118.5	1.467474461	0.922625423	0.413769662	0.26221785
2119.5	1.462365389	0.919654727	0.40822655	0.258676738
2120.5	1.460921764	0.918961525	0.403613389	0.255793363
2121.5	1.461103916	0.919497609	0.397702038	0.252301365
2122.5	1.462378502	0.920078754	0.393452942	0.249721259
2123.5	1.474413395	0.926534653	0.395881712	0.250826448
2124.5	1.490451336	0.935942888	0.39819473	0.252283186
2125.5	1.491520166	0.937131643	0.390765846	0.248109847
2126.5	1.501219511	0.942558765	0.392365515	0.248803824
2127.5	1.508284569	0.946110249	0.392822802	0.248813659
2128.5	1.532755137	0.96019268	0.400540173	0.253103405
2129.5	1.545745373	0.967870474	0.398604691	0.251983315
2130.5	1.557057142	0.974306107	0.396761954	0.25098601
2131.5	1.568825722	0.980919361	0.397080123	0.251085669
2132.5	1.593156099	0.994897008	0.402603924	0.254358202
2133.5	1.609668016	1.003926516	0.40316397	0.254823536
2134.5	1.612269878	1.00511384	0.397679389	0.251664549
2135.5	1.619831562	1.008682013	0.397249878	0.251425773
2136.5	1.635961771	1.01770401	0.398905098	0.252558678
2137.5	1.641536474	1.020665407	0.394867718	0.25037095
2138.5	1.642911434	1.020761728	0.390702665	0.248243898
2139.5	1.656664133	1.028143883	0.395156443	0.250951678
2140.5	1.661866427	1.030803323	0.392565906	0.249575049
2141.5	1.668923855	1.034876585	0.39174062	0.249356061
2142.5	1.665055752	1.032591462	0.386119664	0.246140093
2143.5	1.667603016	1.034152865	0.38421756	0.24496153
2144.5	1.678117514	1.039955974	0.386775076	0.246385604
2145.5	1.685334444	1.044336796	0.385388196	0.245470434
2146.5	1.683512449	1.043938279	0.378197014	0.241443962
2147.5	1.699762821	1.053238273	0.384001076	0.244472712
2148.5	1.700233936	1.054037571	0.378460228	0.24110803
2149.5	1.698269844	1.053047657	0.372055471	0.237268299
2150.5	1.700795651	1.054316998	0.37165302	0.236832947
2151.5	1.704392195	1.055750012	0.371148646	0.236142367
2152.5	1.720868826	1.065093517	0.375038445	0.238237172
2153.5	1.727051497	1.068469524	0.37339884	0.237380356
2154.5	1.739806652	1.075488091	0.374735534	0.238255054
2155.5	1.75575757	1.083900929	0.377538502	0.239969343
2156.5	1.767889023	1.090082169	0.378841579	0.240688831
2157.5	1.768301249	1.089760423	0.372979224	0.237412244
2158.5	1.780064583	1.095739126	0.376025617	0.239142627
2159.5	1.797029972	1.105003953	0.381024182	0.241808444
2160.5	1.807988882	1.11087656	0.380844295	0.241614431
2161.5	1.81164217	1.112779498	0.37716645	0.23949495
2162.5	1.817797899	1.115836263	0.376855075	0.23929444
2163.5	1.826945067	1.120505452	0.377976358	0.239854366
2164.5	1.828390598	1.121178627	0.375289738	0.238242179
2165.5	1.836023808	1.125227451	0.376892388	0.238999456
2166.5	1.846264362	1.130758286	0.378766716	0.24011603
2167.5	1.864413977	1.141151905	0.384143651	0.243350059
2168.5	1.875752449	1.147241116	0.385645211	0.244423896
2169.5	1.876677275	1.147596002	0.38172096	0.242565662
2170.5	1.87888813	1.148185492	0.381377995	0.242337436
2171.5	1.898774624	1.159041166	0.388598502	0.246382982
2172.5	1.887564421	1.152322769	0.378800452	0.240683883
2173.5	1.88018465	1.148116469	0.371716917	0.236662716
2174.5	1.879940987	1.147781849	0.369766295	0.23546055
2175.5	1.880481005	1.147891879	0.367993295	0.234349102
2176.5	1.875676394	1.144896388	0.362716973	0.231146485
2177.5	1.874094009	1.143715382	0.360543907	0.229829639
2178.5	1.87325716	1.142756581	0.358747304	0.228633016
2179.5	1.867342234	1.138607264	0.354931414	0.226207644
2180.5	1.87661171	1.14403069	0.356083572	0.227039248
2181.5	1.871528387	1.140995622	0.351179302	0.22445938
2182.5	1.888548851	1.150262475	0.357964218	0.228327841
2183.5	1.909222126	1.161557674	0.365812123	0.232967109
2184.5	1.92008996	1.167419195	0.366919577	0.233851284
2185.5	1.916662455	1.165219784	0.361392081	0.230829448
2186.5	1.918927431	1.16624403	0.361683667	0.231126279
2187.5	1.913466215	1.162608266	0.357280791	0.228570968
2188.5	1.925318956	1.169475079	0.359951079	0.230006784
2189.5	1.942970753	1.179631233	0.364233434	0.232607693
2190.5	1.939005375	1.177290916	0.358571231	0.229257673
2191.5	1.955817699	1.186826348	0.364424169	0.232650846
2192.5	1.951596499	1.183987737	0.360762537	0.230592936
2193.5	1.94750452	1.181510449	0.357060492	0.228286833
2194.5	1.94530654	1.17936039	0.357475936	0.228294224
2195.5	1.95340085	1.183460593	0.360949457	0.230268866
2196.5	1.957896948	1.185373664	0.361899197	0.230584711
2197.5	1.963671207	1.188323021	0.362002671	0.230761319
2198.5	1.961014509	1.186547756	0.360661328	0.230001062
2199.5	1.967294693	1.189458609	0.365423024	0.232723564
2200.5	1.965961933	1.18787849	0.365974009	0.233081132
2201.5	1.959249973	1.18312037	0.36445123	0.231976122
2202.5	1.956516266	1.180880308	0.364456475	0.232012659
2203.5	1.945048332	1.173622489	0.359301031	0.229098171
2204.5	1.949048996	1.175595284	0.361402333	0.230072588
2205.5	1.95069027	1.175968528	0.362817109	0.230657846
2206.5	1.948802233	1.174307346	0.361277521	0.229848534
2207.5	1.958270788	1.178886771	0.368282139	0.233826727
2208.5	1.946821928	1.17146802	0.362594187	0.230670303
2209.5	1.928867579	1.160508514	0.355319202	0.226407558
2210.5	1.936892033	1.164400935	0.361402214	0.229761988
2211.5	1.932728052	1.161587477	0.359634936	0.228907079
2212.5	1.929142475	1.159190178	0.358454049	0.228488296
2213.5	1.927024603	1.157126665	0.361163557	0.230126053
2214.5	1.912893057	1.148126841	0.357675374	0.228290886
2215.5	1.90413022	1.142482758	0.356744587	0.227703601
2216.5	1.893918276	1.135731816	0.35763067	0.228106707
2217.5	1.87934351	1.127000928	0.353563011	0.225591451
2218.5	1.87439394	1.123162746	0.356373131	0.227015764
2219.5	1.868415833	1.119054198	0.356085122	0.226684898
2220.5	1.867000341	1.117690563	0.357822716	0.22781691
2221.5	1.846662521	1.105249405	0.351295054	0.223954946
2222.5	1.837902069	1.099740386	0.349262059	0.222462267
2223.5	1.83127141	1.095541	0.348285019	0.221803039
2224.5	1.826859474	1.093020201	0.346453607	0.220830053
2225.5	1.817210674	1.087233543	0.344387829	0.219714969
2226.5	1.823343754	1.090537906	0.349524677	0.222768337
2227.5	1.810988426	1.082780242	0.345209897	0.22036919
2228.5	1.799454212	1.076140642	0.340544879	0.217756361
2229.5	1.792249918	1.071863294	0.339047015	0.217103332
2230.5	1.7685709	1.057653904	0.331711948	0.212651938
2231.5	1.770974875	1.05871141	0.334882438	0.214450449
2232.5	1.764050961	1.053961158	0.335749447	0.214901775
2233.5	1.762729406	1.052740693	0.33708781	0.215368658
2234.5	1.757042885	1.048967362	0.336292923	0.214652389
2235.5	1.755194426	1.047307253	0.336906612	0.214893907
2236.5	1.740595341	1.038748026	0.329889238	0.210805148
2237.5	1.734973431	1.035447717	0.328123272	0.209653229
2238.5	1.742684364	1.039839268	0.333273947	0.21251592
2239.5	1.746304035	1.0414989	0.337485254	0.214626044
2240.5	1.747046471	1.04201746	0.337017	0.214445204
2241.5	1.733286381	1.033955932	0.331500709	0.211288065
2242.5	1.734124899	1.034580588	0.332060397	0.21165207
2243.5	1.720278263	1.026171088	0.328266203	0.209528118
2244.5	1.712187767	1.020867348	0.328609049	0.209752888
2245.5	1.704538345	1.01635623	0.327275693	0.209026188
2246.5	1.692870617	1.008765101	0.327866793	0.209252447
2247.5	1.694101095	1.008856297	0.33338362	0.212193102
2248.5	1.684655428	1.003053665	0.330650032	0.210694164
2249.5	1.669605732	0.994099617	0.325320184	0.20764795
2250.5	1.660765648	0.988453269	0.324898183	0.207244664
2251.5	1.661049128	0.988317132	0.326328516	0.207940191
2252.5	1.663691282	0.989552021	0.329754293	0.209838122
2253.5	1.664513111	0.98990798	0.331005991	0.210725159
2254.5	1.670756817	0.99340868	0.334527671	0.212649792
2255.5	1.670724392	0.992949367	0.33541745	0.213117331
2256.5	1.667151451	0.991101623	0.331493199	0.210793763
2257.5	1.657926321	0.98571527	0.325813353	0.207790583
2258.5	1.6560781	0.984191775	0.326703131	0.208348781
2259.5	1.654848814	0.983193398	0.326763868	0.208511978
2260.5	1.666774035	0.990037441	0.332133353	0.211940378
2261.5	1.671591282	0.992180586	0.337902725	0.215288013
2262.5	1.659046173	0.984608054	0.33229512	0.212293893
2263.5	1.648449183	0.977905631	0.330490291	0.21123603
2264.5	1.632572889	0.968245268	0.325706899	0.208449513
2265.5	1.622092009	0.961858511	0.322747946	0.206882268
2266.5	1.6288414	0.965281367	0.328872562	0.210305244
2267.5	1.631880522	0.966839671	0.332807839	0.212457091
2268.5	1.637351275	0.9696455	0.337951481	0.215469569
2269.5	1.639910698	0.970471263	0.343128979	0.218282551
2270.5	1.621867895	0.959252	0.338998258	0.215748161
2271.5	1.609422445	0.951819778	0.334714115	0.213470787
2272.5	1.595821858	0.943658352	0.330987036	0.210998505
2273.5	1.592100859	0.94150877	0.32951057	0.209976703
2274.5	1.589275599	0.94003737	0.327262282	0.208761722
2275.5	1.585438252	0.937831283	0.327476919	0.208807498
2276.5	1.567708015	0.927040815	0.323029876	0.206222385
2277.5	1.553124666	0.918129444	0.318964839	0.203950614
2278.5	1.532850504	0.90634346	0.309467971	0.198234528
2279.5	1.525936365	0.902503967	0.306672335	0.196470588
2280.5	1.519978285	0.899150372	0.304544509	0.195114464
2281.5	1.521692753	0.90007782	0.306783378	0.196034759
2282.5	1.537789822	0.909341812	0.315318465	0.201007992
2283.5	1.530316591	0.904983997	0.312617362	0.199449509
2284.5	1.530605555	0.904800415	0.315890014	0.201342315
2285.5	1.534126997	0.906439781	0.319509268	0.203510612
2286.5	1.540771246	0.910427213	0.322565794	0.205404788
2287.5	1.544394016	0.912108421	0.327187598	0.207993835
2288.5	1.54002142	0.908893943	0.329533994	0.209283918
2289.5	1.524842739	0.899813056	0.32377696	0.206113786
2290.5	1.522586584	0.898427486	0.323268294	0.20595488
2291.5	1.513600588	0.8929286	0.321097732	0.204874426
2292.5	1.492068052	0.879730821	0.315463781	0.201591343
2293.5	1.491399288	0.878990173	0.317112804	0.202556461
2294.5	1.487569332	0.876558781	0.316735864	0.202338427
2295.5	1.471984386	0.867245793	0.310724258	0.198782474
2296.5	1.461134672	0.860610604	0.307111621	0.196635038
2297.5	1.447085381	0.852520704	0.300133586	0.192589909
2298.5	1.445971966	0.852201939	0.298341632	0.191717058
2299.5	1.453896999	0.856570959	0.303633988	0.194893092
