# Supplementary material for: Potential impacts of mercury released from thawing permafrost
Source: Nat Commun. 2020 Sep 16;11:4650. doi: 10.1038/s41467-020-18398-5 (PMC7494925; doi:10.1038/s41467-020-18398-5)
Supplement: Supplementary file 2 — Supplementary Data [file 41467_2020_18398_MOESM2_ESM.zip › out_data_files/Fig_04.csv]

Date (yr)	RCP85 HgII Export (Mg Hg/yr)	RCP85 HgII Export Uncertainy (Mg Hg/yr)	RCP45 HgII Export (Mg Hg/yr)	RCP45 HgII Export Uncertainty (Mg Hg/yr)
1901.5	4.422832966	2.487849951	4.422832966	2.487849951
1902.5	4.425042629	2.489099741	4.425042629	2.489099741
1903.5	4.403299809	2.476862431	4.403299809	2.476862431
1904.5	4.39434433	2.471822023	4.39434433	2.471822023
1905.5	4.394889832	2.472129822	4.394889832	2.472129822
1906.5	4.394209862	2.471740007	4.394209862	2.471740007
1907.5	4.389080048	2.468849897	4.389080048	2.468849897
1908.5	4.389939785	2.469340086	4.389939785	2.469340086
1909.5	4.393780708	2.471500158	4.393780708	2.471500158
1910.5	4.406990051	2.478930235	4.406990051	2.478930235
1911.5	4.40144968	2.475810051	4.40144968	2.475810051
1912.5	4.395150185	2.472259998	4.395150185	2.472259998
1913.5	4.398900032	2.474380016	4.398900032	2.474380016
1914.5	4.40337038	2.476899862	4.40337038	2.476899862
1915.5	4.384999752	2.466559887	4.384999752	2.466559887
1916.5	4.377970219	2.462609768	4.377970219	2.462609768
1917.5	4.349410057	2.446549892	4.349410057	2.446549892
1918.5	4.360369682	2.452710152	4.360369682	2.452710152
1919.5	4.343249798	2.443079948	4.343249798	2.443079948
1920.5	4.333110333	2.437380076	4.333110333	2.437380076
1921.5	4.3470397	2.445219994	4.3470397	2.445219994
1922.5	4.34070015	2.441649914	4.34070015	2.441649914
1923.5	4.340420246	2.441489697	4.340420246	2.441489697
1924.5	4.350009918	2.446879864	4.350009918	2.446879864
1925.5	4.368989945	2.457560062	4.368989945	2.457560062
1926.5	4.358329773	2.45156002	4.358329773	2.45156002
1927.5	4.381310463	2.464489937	4.381310463	2.464489937
1928.5	4.353549957	2.448879719	4.353549957	2.448879719
1929.5	4.362339973	2.45381999	4.362339973	2.45381999
1930.5	4.3312397	2.436329842	4.3312397	2.436329842
1931.5	4.332069874	2.436800003	4.332069874	2.436800003
1932.5	4.345099926	2.444139957	4.345099926	2.444139957
1933.5	4.368050098	2.457040072	4.368050098	2.457040072
1934.5	4.357029915	2.450840235	4.357029915	2.450840235
1935.5	4.36962986	2.457930088	4.36962986	2.457930088
1936.5	4.401420116	2.475810289	4.401420116	2.475810289
1937.5	4.440859795	2.497990131	4.440859795	2.497990131
1938.5	4.482390404	2.521350145	4.482390404	2.521350145
1939.5	4.491670132	2.526569843	4.491670132	2.526569843
1940.5	4.500720024	2.531659603	4.500720024	2.531659603
1941.5	4.492919922	2.52726984	4.492919922	2.52726984
1942.5	4.487979889	2.524490118	4.487979889	2.524490118
1943.5	4.468010426	2.513260126	4.468010426	2.513260126
1944.5	4.47066021	2.514750004	4.47066021	2.514750004
1945.5	4.469399452	2.514039993	4.469399452	2.514039993
1946.5	4.467559338	2.513009787	4.467559338	2.513009787
1947.5	4.41533947	2.483639956	4.41533947	2.483639956
1948.5	4.421080113	2.486869812	4.421080113	2.486869812
1949.5	4.422219753	2.487509966	4.422219753	2.487509966
1950.5	4.422660351	2.487750053	4.422660351	2.487750053
1951.5	4.412350655	2.481950045	4.412350655	2.481950045
1952.5	4.41751051	2.48484993	4.41751051	2.48484993
1953.5	4.446450234	2.501129866	4.446450234	2.501129866
1954.5	4.438759804	2.496809959	4.438759804	2.496809959
1955.5	4.438319683	2.496569872	4.438319683	2.496569872
1956.5	4.44312954	2.499279976	4.44312954	2.499279976
1957.5	4.454820156	2.505850077	4.454820156	2.505850077
1958.5	4.438699722	2.496779919	4.438699722	2.496779919
1959.5	4.425069809	2.489109993	4.425069809	2.489109993
1960.5	4.426670075	2.490010023	4.426670075	2.490010023
1961.5	4.424860001	2.488990068	4.424860001	2.488990068
1962.5	4.432579994	2.493330002	4.432579994	2.493330002
1963.5	4.398369789	2.474090099	4.398369789	2.474090099
1964.5	4.441629887	2.49842	4.441629887	2.49842
1965.5	4.424779892	2.488929987	4.424779892	2.488929987
1966.5	4.406650066	2.478729963	4.406650066	2.478729963
1967.5	4.397549629	2.473609686	4.397549629	2.473609686
1968.5	4.406589985	2.478699923	4.406589985	2.478699923
1969.5	4.424039841	2.488519907	4.424039841	2.488519907
1970.5	4.43871975	2.496779919	4.43871975	2.496779919
1971.5	4.463810444	2.510890007	4.463810444	2.510890007
1972.5	4.463180065	2.510529995	4.463180065	2.510529995
1973.5	4.493750572	2.527719975	4.493750572	2.527719975
1974.5	4.514450073	2.539360046	4.514450073	2.539360046
1975.5	4.544770241	2.556419849	4.544770241	2.556419849
1976.5	4.573050499	2.572329998	4.573050499	2.572329998
1977.5	4.596489906	2.585520268	4.596489906	2.585520268
1978.5	4.580340385	2.576429844	4.580340385	2.576429844
1979.5	4.58520031	2.57916975	4.58520031	2.57916975
1980.5	4.576690197	2.574380159	4.576690197	2.574380159
1981.5	4.562520027	2.566410065	4.562520027	2.566410065
1982.5	4.570129871	2.570700169	4.570129871	2.570700169
1983.5	4.580830574	2.576719999	4.580830574	2.576719999
1984.5	4.568639755	2.569870234	4.568639755	2.569870234
1985.5	4.597439766	2.586069822	4.597439766	2.586069822
1986.5	4.616379738	2.596720219	4.616379738	2.596720219
1987.5	4.597400188	2.58604002	4.597400188	2.58604002
1988.5	4.641990185	2.611119986	4.641990185	2.611119986
1989.5	4.671219826	2.627560139	4.671219826	2.627560139
1990.5	4.760119438	2.677570105	4.760119438	2.677570105
1991.5	4.765759468	2.680740118	4.765759468	2.680740118
1992.5	4.818870068	2.710610151	4.818870068	2.710610151
1993.5	4.842760086	2.724050045	4.842760086	2.724050045
1994.5	4.848010063	2.727000237	4.848010063	2.727000237
1995.5	4.804130077	2.702320099	4.804130077	2.702320099
1996.5	4.795799255	2.69762969	4.795799255	2.69762969
1997.5	4.851029396	2.728699684	4.851029396	2.728699684
1998.5	4.839929581	2.722459793	4.839929581	2.722459793
1999.5	4.83355999	2.718870163	4.83355999	2.718870163
2000.5	4.843840599	2.724649906	4.843840599	2.724649906
2001.5	4.924049854	2.769779682	4.924049854	2.769779682
2002.5	4.932810307	2.774709702	4.932810307	2.774709702
2003.5	4.950129509	2.784460068	4.950129509	2.784460068
2004.5	4.956199646	2.78786993	4.956199646	2.78786993
2005.5	5.035540104	2.832490206	5.034770012	2.832070112
2006.5	5.016409874	2.821730137	5.014719963	2.820800066
2007.5	5.018909931	2.823140383	5.013950348	2.820370197
2008.5	5.040170193	2.835100412	5.030690193	2.829780102
2009.5	5.094320297	2.865580082	5.078600407	2.856739998
2010.5	5.067800045	2.850670338	5.045800209	2.838289976
2011.5	5.065360069	2.849330187	5.032330513	2.830720186
2012.5	5.090600014	2.863600016	5.042859554	2.836649895
2013.5	5.091309547	2.864039898	5.033040047	2.831129789
2014.5	5.10365963	2.871100187	5.029649735	2.829249859
2015.5	5.107820034	2.873539925	5.014769554	2.820909977
2016.5	5.222729683	2.938379765	5.105940342	2.872240067
2017.5	5.255239964	2.956879854	5.11714983	2.878590107
2018.5	5.34882021	3.009779692	5.182919979	2.915700197
2019.5	5.341509819	3.006079912	5.151030064	2.89786005
2020.5	5.3688097	3.021649838	5.164030075	2.905210018
2021.5	5.425970078	3.054100037	5.199929714	2.925460339
2022.5	5.408129692	3.044350147	5.165820122	2.906340122
2023.5	5.451590061	3.069060087	5.188809872	2.91933012
2024.5	5.519499779	3.107670069	5.2363801	2.946140051
2025.5	5.521039963	3.109030008	5.219590187	2.936760187
2026.5	5.497570515	3.096529961	5.174059868	2.911240101
2027.5	5.507130146	3.102129936	5.178629875	2.913810253
2028.5	5.50042057	3.098809958	5.15705967	2.901690006
2029.5	5.52241993	3.11164999	5.161969662	2.904489994
2030.5	5.617040157	3.166170359	5.210909367	2.932189941
2031.5	5.661230087	3.192250013	5.219500065	2.937150002
2032.5	5.71584034	3.223909855	5.243739605	2.950879812
2033.5	5.712460518	3.223229885	5.210089684	2.932119846
2034.5	5.753779411	3.247229815	5.226130486	2.941270113
2035.5	5.806910038	3.277760029	5.258649826	2.959660053
2036.5	5.869780064	3.313800097	5.299979687	2.982980013
2037.5	5.95649004	3.363620043	5.34236002	3.007119656
2038.5	5.951200485	3.361469984	5.313030243	2.990880013
2039.5	6.032730579	3.409229994	5.348139763	3.011149883
2040.5	5.99145031	3.386389971	5.303370476	2.986099958
2041.5	5.943990231	3.360720158	5.239760399	2.950609922
2042.5	5.979680061	3.382329941	5.243569851	2.953249931
2043.5	6.031820297	3.41230011	5.276669979	2.972090006
2044.5	6.06414938	3.431580067	5.280320168	2.974480152
2045.5	6.132979393	3.471800327	5.309490204	2.991359949
2046.5	6.145569801	3.481070042	5.284480095	2.977779865
2047.5	6.128509998	3.47285986	5.256229878	2.961939812
2048.5	6.178790093	3.50289011	5.27737999	2.974039793
2049.5	6.1968503	3.513520002	5.288220406	2.980010033
2050.5	6.274640083	3.559909821	5.323440075	3.000139952
2051.5	6.355879784	3.609489918	5.35172987	3.016629934
2052.5	6.414259911	3.643589735	5.380980015	3.033279896
2053.5	6.45154047	3.669439793	5.362969875	3.023880005
2054.5	6.495560646	3.697080135	5.372909546	3.029789925
2055.5	6.480750084	3.692279816	5.333229542	3.007700205
2056.5	6.532020569	3.725249767	5.341169357	3.01267004
2057.5	6.634999752	3.78654027	5.389199734	3.040189982
2058.5	6.630879879	3.786339998	5.368969917	3.028810024
2059.5	6.676970005	3.814580202	5.381070137	3.036010027
2060.5	6.66614008	3.811569929	5.343029976	3.01493001
2061.5	6.704170227	3.841200352	5.335469723	3.011080265
2062.5	6.782189846	3.893749952	5.359419823	3.024879932
2063.5	6.859230042	3.944349766	5.395770073	3.045209646
2064.5	6.899610043	3.974509716	5.386059761	3.039959908
2065.5	7.018260002	4.050519466	5.432980061	3.066789866
2066.5	7.049670219	4.078249931	5.426730156	3.063189983
2067.5	7.141570091	4.144110203	5.438300133	3.070109844
2068.5	7.311270237	4.26128006	5.475249767	3.092020035
2069.5	7.450089455	4.365610123	5.468989849	3.090010166
2070.5	7.548689842	4.440810204	5.479510307	3.096189976
2071.5	7.642379761	4.507650375	5.501379967	3.108739853
2072.5	7.710000515	4.559969902	5.488409996	3.101670027
2073.5	7.847849846	4.651240349	5.531479836	3.126770258
2074.5	7.962249756	4.736480236	5.543640137	3.13421011
2075.5	8.070659638	4.819479942	5.552519798	3.139670134
2076.5	8.213749886	4.925800324	5.575400353	3.153039932
2077.5	8.31482029	5.008399963	5.551350117	3.140810013
2078.5	8.398940086	5.075920105	5.54444027	3.137459993
2079.5	8.421640396	5.103190422	5.519749641	3.122830153
2080.5	8.59250927	5.233460426	5.519598961	3.124350071
2081.5	8.739809036	5.337269783	5.557279587	3.145910263
2082.5	8.871919632	5.432579994	5.584029675	3.162369967
2083.5	8.965539932	5.510230064	5.578099251	3.159519911
2084.5	9.06058979	5.589159966	5.572719574	3.156919956
2085.5	9.101690292	5.637530327	5.514829636	3.125719786
2086.5	9.189480782	5.700560093	5.51418972	3.126749754
2087.5	9.250849724	5.751799583	5.509469986	3.123919725
2088.5	9.393619537	5.851220131	5.551340103	3.148000002
2089.5	9.595310211	5.989679813	5.608510017	3.181669951
2090.5	9.742529869	6.086889744	5.642250061	3.202259779
2091.5	9.793439865	6.126699925	5.608620167	3.18399024
2092.5	9.827580452	6.161470413	5.559229851	3.155830145
2093.5	9.990850449	6.258170128	5.586810112	3.172800303
2094.5	10.17732906	6.357840061	5.64098978	3.206740141
2095.5	10.29833889	6.419889927	5.669739723	3.222930193
2096.5	10.47957039	6.526089668	5.679180145	3.23142004
2097.5	10.65732002	6.616049767	5.740019798	3.267840147
2098.5	10.7600708	6.668000221	5.747260094	3.273240328
2099.5	10.8241806	6.691580296	5.745539665	3.27256012
2100.5	10.90789032	6.73059988	5.760069847	3.282279968
2101.5	11.0427599	6.811780453	5.793219566	3.302099943
2102.5	11.228899	6.920689583	5.843069553	3.332459927
2103.5	11.21724987	6.915789604	5.788219929	3.301810026
2104.5	11.24433994	6.944170475	5.730679512	3.268970013
2105.5	11.43166924	7.058819771	5.778829575	3.297920227
2106.5	11.56685829	7.142839909	5.823299885	3.32198
2107.5	11.67099953	7.211900234	5.804659843	3.311209917
2108.5	11.78640938	7.284739494	5.78346014	3.301579714
2109.5	11.94326973	7.387899876	5.772550106	3.299010038
2110.5	12.03266907	7.440350533	5.773230076	3.298299789
2111.5	12.16163921	7.511179924	5.787779808	3.308069944
2112.5	12.14275074	7.490969658	5.735239983	3.278069973
2113.5	12.22957039	7.555300236	5.713549614	3.267520189
2114.5	12.28501034	7.589019775	5.705300331	3.26267004
2115.5	12.29225063	7.589150429	5.686219692	3.250880003
2116.5	12.27649021	7.580749512	5.644309998	3.228340149
2117.5	12.26138973	7.585909843	5.582409859	3.195559979
2118.5	12.20501995	7.544690132	5.554490566	3.177890301
2119.5	12.13760948	7.489550114	5.537290096	3.166510344
2120.5	12.17716026	7.50480938	5.543440342	3.171060085
2121.5	12.21357059	7.52627945	5.512169838	3.155760288
2122.5	12.38137054	7.624559879	5.564460278	3.187590122
2123.5	12.54061031	7.708669186	5.619040012	3.219039917
2124.5	12.69957066	7.809659481	5.62638998	3.225870132
2125.5	12.76853085	7.86937952	5.577130318	3.2012496
2126.5	12.8383503	7.910540104	5.58768034	3.205699921
2127.5	12.84527111	7.897000313	5.602230549	3.212559938
2128.5	13.00419044	7.996640682	5.6510005	3.241529942
2129.5	13.14062023	8.092460632	5.652280331	3.243609905
2130.5	13.25362873	8.17714119	5.630680561	3.233359814
2131.5	13.33092976	8.236909866	5.620150089	3.22728014
2132.5	13.39288044	8.278051376	5.601409912	3.215980053
2133.5	13.48254967	8.331999779	5.614159584	3.224609852
2134.5	13.47640991	8.315060616	5.602950096	3.218910217
2135.5	13.64455986	8.398229599	5.661910057	3.258409977
2136.5	13.86430073	8.520090103	5.71241045	3.295480251
2137.5	14.067029	8.636829376	5.735220432	3.315360308
2138.5	14.25162983	8.730349541	5.776750088	3.347830296
2139.5	14.39246082	8.797860146	5.81235981	3.375240326
2140.5	14.47405815	8.826101303	5.82528019	3.39068985
2141.5	14.55103016	8.861390114	5.820219994	3.398120165
2142.5	14.64421082	8.915960312	5.820729733	3.408140183
2143.5	14.7014904	8.9416399	5.82461977	3.415150166
2144.5	14.72239971	8.94326973	5.830729961	3.421350002
2145.5	14.71290112	8.935400009	5.812699795	3.411030293
2146.5	14.62084007	8.89000988	5.733469963	3.36743021
2147.5	14.67965984	8.926820755	5.767990112	3.386599779
2148.5	14.56247139	8.860969544	5.688910484	3.338090181
2149.5	14.60242176	8.886070252	5.681660652	3.336029768
2150.5	14.5401001	8.838459969	5.673970223	3.329559803
2151.5	14.57925987	8.843429565	5.739279747	3.362480164
2152.5	14.55655098	8.814779282	5.750439644	3.366200209
2153.5	14.52860069	8.79321003	5.737120152	3.360080004
2154.5	14.64329052	8.870200157	5.762169838	3.381650209
2155.5	14.69572926	8.903940201	5.771710396	3.390940189
2156.5	14.70506859	8.908910751	5.774420738	3.39440012
2157.5	14.68473053	8.900001526	5.742870331	3.379379988
2158.5	14.65526009	8.880170822	5.747220039	3.382199764
2159.5	14.64246082	8.873000145	5.763350487	3.388079882
2160.5	14.71900177	8.924480438	5.79708004	3.407140017
2161.5	14.65804005	8.893699646	5.734250069	3.370880127
2162.5	14.70804024	8.920080185	5.747759819	3.380870104
2163.5	14.80910015	8.977999687	5.784369946	3.406159878
2164.5	14.85692024	9.001549721	5.786920071	3.410510302
2165.5	14.97108936	9.060870171	5.822410107	3.431890011
2166.5	15.1527195	9.160829544	5.869959831	3.463789702
2167.5	15.25378895	9.214129448	5.896120071	3.481890202
2168.5	15.32566071	9.25289917	5.903940201	3.490919828
2169.5	15.30795097	9.247059822	5.852149963	3.46894002
2170.5	15.31683064	9.245249748	5.85488987	3.472649813
2171.5	15.43950939	9.319120407	5.901740074	3.502319813
2172.5	15.39834881	9.298009872	5.857599735	3.477410078
2173.5	15.41575909	9.309160233	5.819779873	3.456739903
2174.5	15.43951893	9.318649292	5.820600033	3.458750248
2175.5	15.44119835	9.313329697	5.819999695	3.46006012
2176.5	15.42325115	9.295240402	5.813960075	3.457499981
2177.5	15.42483044	9.289568901	5.815040112	3.460910082
2178.5	15.51495075	9.337808609	5.860980034	3.491500139
2179.5	15.49183083	9.303789139	5.870680332	3.496089935
2180.5	15.59902954	9.368040085	5.860960484	3.496859789
2181.5	15.59682941	9.358530045	5.846950054	3.496399641
2182.5	15.75607014	9.451770783	5.904739857	3.535269976
2183.5	15.74270916	9.430749893	5.921040535	3.546470165
2184.5	15.70596886	9.409299851	5.895800591	3.535029888
2185.5	15.64295006	9.370189667	5.86645031	3.521400452
2186.5	15.55065918	9.315090179	5.837909699	3.508670092
2187.5	15.48661041	9.276399612	5.817639828	3.499769926
2188.5	15.53348064	9.308769226	5.813990116	3.498090267
2189.5	15.67019939	9.400449753	5.840779781	3.519480228
2190.5	15.55193043	9.323348999	5.811940193	3.500560045
2191.5	15.56273079	9.316820145	5.834589958	3.509970188
2192.5	15.48002052	9.255449295	5.843920231	3.514529705
2193.5	15.43690014	9.230189323	5.835560322	3.51030016
2194.5	15.31351185	9.137849808	5.842110157	3.506929874
2195.5	15.31556988	9.136240006	5.846020222	3.508599758
2196.5	15.30029011	9.118319511	5.865839958	3.516370058
2197.5	15.29171944	9.117239952	5.838880062	3.501689911
2198.5	15.18738842	9.047739983	5.821760178	3.491320133
2199.5	15.03751946	8.939489365	5.825409889	3.48609972
2200.5	14.95760059	8.883939743	5.822810173	3.482429981
2201.5	14.95042896	8.878889084	5.837039948	3.48842001
2202.5	14.81065941	8.791439056	5.785599709	3.455319881
2203.5	14.81354046	8.794130325	5.779419899	3.449879408
2204.5	14.96248913	8.88765049	5.830040455	3.479489803
2205.5	14.96794891	8.885210037	5.858160496	3.492340088
2206.5	15.02495003	8.918909073	5.86893034	3.497760057
2207.5	15.0263195	8.903360367	5.925430298	3.525220156
2208.5	14.9694109	8.863050461	5.90664959	3.513070345
2209.5	15.00168037	8.881869316	5.90610981	3.51444006
2210.5	15.14760017	8.968420029	5.961219788	3.546780109
2211.5	15.0977993	8.93871975	5.939689636	3.535709858
2212.5	15.14693928	8.977519989	5.921559811	3.531960011
2213.5	15.12787819	8.96337986	5.918109894	3.53208971
2214.5	14.92753029	8.835359573	5.866070271	3.499239683
2215.5	14.86623096	8.793100357	5.856930256	3.49118948
2216.5	14.67320824	8.663690567	5.835579872	3.473139525
2217.5	14.60643005	8.620670319	5.823760033	3.464439869
2218.5	14.59589958	8.609660149	5.857739925	3.482310057
2219.5	14.49936104	8.553159714	5.83137989	3.467409849
2220.5	14.34887123	8.459060669	5.797320366	3.446810246
2221.5	14.19722176	8.362230301	5.759869576	3.422600269
2222.5	14.2140789	8.363950729	5.789889813	3.434839964
2223.5	14.18925953	8.345060349	5.797110081	3.43983984
2224.5	14.22727966	8.376040459	5.781889916	3.437870026
2225.5	14.10608959	8.298920631	5.762979984	3.429369688
2226.5	14.10212994	8.291210175	5.786950111	3.444110155
2227.5	14.08726978	8.284139633	5.771480084	3.437860012
2228.5	13.98937988	8.222529411	5.730920315	3.414749861
2229.5	13.96190929	8.202690125	5.723370552	3.410510302
2230.5	13.91960907	8.172109604	5.74984026	3.425620318
2231.5	13.98202038	8.213890076	5.76335001	3.437440395
2232.5	13.7780304	8.086050034	5.73731041	3.419500351
2233.5	13.69756889	8.032179833	5.745979786	3.417240143
2234.5	13.65065956	7.996320248	5.761929989	3.422259808
2235.5	13.67769051	8.011890411	5.772359848	3.426359892
2236.5	13.67212963	8.019189835	5.727509499	3.405339718
2237.5	13.64206123	8.000609398	5.721189976	3.401060104
2238.5	13.65424061	8.009279251	5.741229534	3.413660049
2239.5	13.65450001	8.004560471	5.782919884	3.43538022
2240.5	13.61444092	7.98609066	5.736419678	3.411690235
2241.5	13.47530937	7.892949581	5.718800068	3.397409916
2242.5	13.6222105	7.981989861	5.74326992	3.413660049
2243.5	13.55473042	7.934710026	5.749070168	3.418400288
2244.5	13.43052101	7.85174036	5.736360073	3.408520222
2245.5	13.33135986	7.787000179	5.722080231	3.399840117
2246.5	13.17706871	7.679610252	5.733160019	3.399060011
2247.5	13.13414001	7.644999504	5.760640144	3.410520077
2248.5	13.10081005	7.630700111	5.716349602	3.386859894
2249.5	13.00494957	7.573409081	5.681900501	3.367589951
2250.5	12.96918964	7.544950008	5.709650517	3.378859997
2251.5	13.03981018	7.595670223	5.71200037	3.382160187
2252.5	12.91569042	7.516499996	5.710530281	3.379590273
2253.5	12.91699028	7.524029732	5.675099373	3.361439943
2254.5	13.02394104	7.591439724	5.718589306	3.38684988
2255.5	13.06025124	7.614789486	5.732289791	3.395299912
2256.5	13.09465981	7.634789467	5.736819744	3.399729967
2257.5	13.10293007	7.6394701	5.716570377	3.390949965
2258.5	13.17615986	7.67718029	5.760270119	3.416819811
2259.5	13.18869972	7.683279991	5.765459538	3.42215991
2260.5	13.18639851	7.68018055	5.756309986	3.418400288
2261.5	13.18364906	7.670689583	5.79788971	3.440819979
2262.5	13.18761921	7.680569649	5.758589745	3.42399025
2263.5	13.02886963	7.577859402	5.743750095	3.411430359
2264.5	12.95643044	7.527989864	5.74382019	3.409699917
2265.5	12.92409992	7.510690212	5.710130215	3.393080235
2266.5	12.99895954	7.559679985	5.743760109	3.412789822
2267.5	12.90464973	7.502530098	5.742190361	3.411710024
2268.5	12.76708031	7.413779259	5.737810612	3.403680086
2269.5	12.77060986	7.413000584	5.76584053	3.414490223
2270.5	12.64540958	7.338230133	5.736880302	3.394900084
2271.5	12.54366016	7.28264904	5.674550057	3.360399962
2272.5	12.42075062	7.198580265	5.685950279	3.359469891
2273.5	12.4557991	7.219580174	5.690729618	3.360789776
2274.5	12.49491978	7.248690605	5.659319878	3.344079971
2275.5	12.41208076	7.192119598	5.675249577	3.350239992
2276.5	12.31794071	7.128230095	5.675159931	3.34958005
2277.5	12.27417946	7.105829716	5.626679421	3.323799849
2278.5	12.31738091	7.138120174	5.605209827	3.313509703
2279.5	12.30333996	7.129189968	5.598739624	3.310489655
2280.5	12.28106022	7.11523962	5.59594965	3.308599949
2281.5	12.31254005	7.127050877	5.649089336	3.334410191
2282.5	12.36945057	7.161590576	5.673560143	3.347510099
2283.5	12.29461098	7.114360809	5.661919594	3.339620113
2284.5	12.27197075	7.097090244	5.670370102	3.34228015
2285.5	12.24324036	7.077149868	5.670920372	3.339040041
2286.5	12.21577072	7.061589718	5.654920101	3.327920198
2287.5	12.22811031	7.061339378	5.718380451	3.358689785
2288.5	12.15551186	7.009199619	5.751130104	3.373970032
2289.5	12.00662041	6.916009426	5.705440044	3.34476018
2290.5	12.06976032	6.956439972	5.689240456	3.336920261
2291.5	12.05805016	6.950109959	5.665860176	3.326679945
2292.5	11.93311977	6.874279976	5.635700226	3.307959795
2293.5	11.96144009	6.894359589	5.638110161	3.311290026
2294.5	11.87216568	6.839121342	5.629221916	3.306166649
2295.5	11.85118771	6.828724384	5.610512257	3.296674728
2296.5	11.84490013	6.826527596	5.592585564	3.286685705
2297.5	11.76826572	6.781033039	5.543266296	3.258916616
2298.5	11.71175957	6.75151968	5.474639416	3.219959974
2299.5	11.82492447	6.825650215	5.488975048	3.231099844
