# Supplementary material for: Potential impacts of mercury released from thawing permafrost
Source: Nat Commun. 2020 Sep 16;11:4650. doi: 10.1038/s41467-020-18398-5 (PMC7494925; doi:10.1038/s41467-020-18398-5)
Supplement: Supplementary file 2 — Supplementary Data [file 41467_2020_18398_MOESM2_ESM.zip › out_data_files/Fig_04_Yuk_HgII_exp.csv]

Date (yr)	Observed Yukon HgII Export (Mg Hg/yr)	Observed Yukon HgII Export Uncertainty (Mg Hg/yr)
2001.5	5.89	1.12
2002.5	3.6	1.12
2003.5	3.87	1.12
2004.5	3.34	1.12
2005.5	5.28	1.12
