# Supplementary material for: Potential impacts of mercury released from thawing permafrost
Source: Nat Commun. 2020 Sep 16;11:4650. doi: 10.1038/s41467-020-18398-5 (PMC7494925; doi:10.1038/s41467-020-18398-5)
Supplement: Supplementary file 2 — Supplementary Data [file 41467_2020_18398_MOESM2_ESM.zip › out_data_files/Fig_05.csv]

Day (d)	2003 HgII Concentration 25th percentile (ng Hg/L)	2003 HgII Concentration median (ng Hg/L)	2003 HgII Concentration 75th percentile (ng Hg/L)	2100 RCP85 HgII Concentration 25th percentile (ng Hg/L)	2100 RCP85 HgII Concentration median (ng Hg/L)	2100 RCP85 HgII Concentration 75th percentile (ng Hg/L)	2100 RCP45 HgII Concentration 25th percentile (ng Hg/L)	2100 RCP45 HgII Concentration median (ng Hg/L)	2100 RCP45 HgII Concentration 75th percentile (ng Hg/L)
0	1.924413443	2.569459438	3.489778757	4.324977398	5.774670124	7.843018055	2.332484245	3.114311457	4.229783535
0.980224609	1.907141924	2.546398163	3.45845747	4.255060196	5.681317329	7.716229916	2.286400795	3.052781582	4.146214962
2.005004883	1.892694593	2.527107954	3.432258129	4.19171381	5.596737862	7.601356506	2.243921042	2.996063232	4.069181919
2.985229492	1.875469923	2.504110098	3.40102315	4.122358799	5.504136086	7.475587368	2.198263168	2.935101032	3.986384392
4.010009766	1.85824573	2.48111248	3.369787931	4.053003311	5.411533356	7.349816322	2.152605295	2.874138594	3.903587103
4.990234375	1.843846202	2.461885929	3.343675375	3.990219116	5.32770443	7.23596096	2.110551119	2.817987919	3.827324867
6.015014648	1.832738638	2.44705534	3.323532581	3.966181517	5.295609951	7.192370892	2.097836971	2.801012039	3.80426836
6.995239258	1.824407816	2.435932636	3.308425665	3.948153019	5.271539211	7.159677506	2.08830142	2.78828001	3.786975622
8.020019531	1.817465544	2.42666316	3.295836449	3.933130264	5.251480103	7.132433891	2.080354929	2.777670145	3.772565842
9.000244141	1.809134841	2.415540218	3.280729532	3.915102005	5.227408886	7.099740982	2.070819378	2.764938593	3.755274057
9.98046875	1.803581238	2.408124924	3.270658255	3.903083324	5.211361408	7.077946663	2.064462185	2.756450415	3.743745565
11.00524902	1.796638846	2.398855686	3.258069038	3.888060093	5.191301823	7.050702572	2.056515455	2.745840788	3.729335547
11.98547363	1.788308263	2.387732744	3.242962122	3.870032072	5.167231083	7.01801014	2.046980143	2.733108997	3.712044001
13.01025391	1.774423838	2.369194508	3.21778369	3.839984655	5.127112865	6.963522911	2.031087399	2.711889267	3.683223009
13.99047852	1.760539532	2.350656033	3.192605496	3.809938192	5.086994171	6.909034252	2.015194893	2.690669537	3.654402971
15.01525879	1.746654987	2.332117796	3.167427063	3.779891491	5.046875954	6.854546547	1.99930203	2.669449568	3.625582695
15.9954834	1.732770562	2.313579559	3.142248631	3.749844551	5.006757736	6.800058842	1.983409405	2.648230076	3.596762419
17.02026367	1.718886256	2.295041323	3.117070675	3.719797611	4.966639519	6.74557066	1.967516542	2.627010107	3.567942143
18.00048828	1.706390262	2.278357029	3.094410181	3.692755699	4.930533409	6.696532726	1.953213096	2.60791254	3.54200387
18.98071289	1.695282698	2.26352644	3.074267387	3.6687181	4.898438454	6.652942181	1.940498948	2.590936661	3.518948078
20.00549316	1.684175253	2.24869585	3.054124832	3.6446805	4.866343975	6.609352589	1.92778492	2.573960781	3.495891333
20.98571777	1.674456239	2.235718966	3.036499739	3.62364769	4.838261128	6.571210861	1.91666007	2.559107065	3.475717306
22.01049805	1.666125536	2.224595785	3.021393061	3.605619431	4.814190388	6.538518429	1.907124281	2.546375036	3.458425522
22.99072266	1.666125536	2.224595785	3.021393061	3.605619431	4.814190388	6.538518429	1.907124281	2.546375036	3.458425522
24.01550293	1.663348556	2.220888138	3.016357184	3.59961009	4.806166649	6.527621269	1.903945684	2.542130947	3.452661514
24.99572754	1.659183383	2.215326786	3.008803845	3.590595722	4.794131279	6.511275291	1.899177909	2.535765171	3.444015741
26.02050781	1.653629661	2.207911253	2.998732567	3.578577995	4.778084278	6.489480019	1.892821074	2.527277231	3.432487726
27.00073242	1.646687627	2.198642254	2.986143351	3.563554764	4.758024693	6.462235928	1.884874702	2.516667128	3.418077231
27.98095703	1.636968494	2.185665369	2.968518496	3.542521238	4.729941845	6.424094677	1.873749495	2.501813412	3.397903442
29.0057373	1.627249479	2.172688484	2.950893641	3.521488667	4.701859474	6.385953426	1.862624764	2.486959457	3.377728939
29.98596191	1.616142035	2.157857895	2.930751085	3.497451067	4.669764519	6.342362881	1.849910736	2.469983578	3.354672909
31.01074219	1.602813125	2.14006114	2.906579733	3.468605995	4.631251335	6.290054798	1.834653854	2.449612618	3.327005625
31.9909668	1.589484096	2.122264385	2.882409096	3.439760923	4.592737675	6.237746716	1.819396853	2.429241657	3.299338102
33.01574707	1.575599551	2.10372591	2.857230663	3.40971446	4.55261898	6.183259487	1.803504229	2.408021927	3.270517826
33.99597168	1.564492226	2.088895321	2.83708787	3.385676861	4.520525456	6.139669418	1.790789723	2.391046047	3.247461796
35.02075195	1.554773092	2.075918675	2.819463253	3.364644289	4.492442131	6.101528168	1.779664874	2.376192331	3.227287769
36.00097656	1.54644239	2.064795733	2.80435586	3.34661603	4.468370915	6.068835735	1.770129204	2.363460064	3.209995985
36.98120117	1.539500237	2.055526495	2.791766882	3.33159256	4.448312283	6.041591644	1.762182951	2.352850437	3.195585728
38.00598145	1.535334945	2.049965143	2.784213543	3.32257843	4.436276913	6.025245667	1.757415056	2.346484423	3.186939478
38.98620605	1.531169653	2.044403553	2.776659727	3.313564539	4.424241066	6.008898735	1.752647162	2.340118408	3.178293467
40.01098633	1.528392792	2.040695906	2.771624327	3.307555199	4.416217804	5.998001576	1.749468803	2.335874558	3.172529459
40.99121094	1.526449084	2.03810072	2.768099546	3.30334878	4.410600662	5.990373135	1.747243643	2.332903862	3.168494463
42.01599121	1.523116708	2.033651352	2.762056589	3.296137095	4.400972366	5.977295876	1.743429542	2.327810764	3.161577702
42.99621582	1.520339727	2.029943705	2.757020712	3.290127993	4.392948628	5.966398239	1.740251064	2.323566914	3.155813456
44.02099609	1.516174555	2.024382114	2.749467611	3.281113863	4.380913258	5.950052261	1.735483408	2.317200899	3.147167683
45.0012207	1.512009144	2.018821001	2.741914272	3.272099733	4.368877411	5.93370533	1.730715394	2.310834885	3.138521195
45.98144531	1.507843852	2.013259411	2.734360933	3.263086081	4.356842041	5.917358875	1.725947619	2.304469109	3.129875422
47.00622559	1.500901461	2.003990173	2.721771479	3.248062372	4.336782932	5.890114784	1.718001247	2.293859243	3.115465403
47.9864502	1.493959308	1.994721055	2.709182739	3.233038902	4.316723824	5.862872124	1.710054755	2.283249617	3.101055145
49.01123047	1.485628843	1.983597755	2.694076061	3.215010881	4.292653084	5.830178738	1.700519323	2.270517826	3.083762884
49.99145508	1.47729826	1.972474814	2.678968668	3.196983099	4.268582344	5.797486782	1.690983415	2.257785559	3.0664711
51.01623535	1.468967676	1.961351991	2.663861752	3.178954601	4.244511604	5.764793873	1.681448102	2.245053768	3.049179077
51.99645996	1.460636973	1.950229049	2.648754835	3.16092658	4.220440865	5.73210144	1.671912432	2.232321978	3.031886816
53.02124023	1.449529529	1.935398459	2.628612042	3.136888981	4.188345432	5.688512325	1.659198046	2.215346098	3.008830309
54.00146484	1.439810395	1.922421694	2.610987186	3.115856409	4.160263062	5.650370121	1.648073316	2.200492382	2.988656521
54.98168945	1.430091262	1.909444809	2.59336257	3.094823599	4.132180214	5.612228394	1.636948347	2.185638428	2.968482256
56.00646973	1.420372367	1.896467924	2.575737715	3.073790789	4.104097366	5.57408762	1.625823379	2.170784473	2.948308229
56.98669434	1.413429976	1.887198687	2.563148975	3.05876708	4.084038258	5.546844006	1.617877007	2.160174608	2.933898211
58.01147461	1.406487823	1.877929449	2.550559759	3.04374361	4.063979149	5.519599438	1.609930635	2.149564505	2.919488192
58.99169922	1.400934219	1.870514274	2.540488482	3.03172493	4.047931671	5.497804165	1.603573561	2.141076565	2.9079597
60.01647949	1.395380378	1.86309886	2.530416966	3.019706249	4.031884193	5.476008892	1.597216606	2.132588863	2.896431923
60.9967041	1.391214967	1.857537508	2.522863627	3.010691881	4.019848824	5.459662914	1.592448592	2.126222849	2.887785912
62.02148438	1.388438106	1.853829742	2.517827749	3.004682541	4.011825085	5.448765278	1.589269996	2.121978998	2.882021666
63.00170898	1.388438106	1.853829742	2.517827749	3.004682541	4.011825085	5.448765278	1.589269996	2.121978998	2.882021666
63.98193359	1.388438106	1.853829742	2.517827749	3.004682541	4.011825085	5.448765278	1.589269996	2.121978998	2.882021666
65.00671387	1.388438106	1.853829742	2.517827749	3.004682541	4.011825085	5.448765278	1.589269996	2.121978998	2.882021666
65.98693848	1.388438106	1.853829742	2.517827749	3.004682541	4.011825085	5.448765278	1.589269996	2.121978998	2.882021666
67.01171875	1.388438106	1.853829742	2.517827749	3.004682541	4.011825085	5.448765278	1.589269996	2.121978998	2.882021666
67.99194336	1.388438106	1.853829742	2.517827749	3.004682541	4.011825085	5.448765278	1.589269996	2.121978998	2.882021666
69.01672363	1.388438106	1.853829742	2.517827749	3.004682541	4.011825085	5.448765278	1.589269996	2.121978998	2.882021666
69.99694824	1.388438106	1.853829742	2.517827749	3.004682541	4.011825085	5.448765278	1.589269996	2.121978998	2.882021666
71.02172852	1.382884264	1.846414328	2.507756472	2.99266386	3.995777845	5.426970482	1.582912922	2.113491058	2.87049365
72.00195313	1.377330661	1.838999033	2.497685194	2.98064518	3.979730606	5.405175686	1.576555848	2.105003119	2.858965635
72.98217773	1.371776938	1.831583738	2.487613916	2.968626738	3.963683367	5.383379936	1.570198894	2.096515179	2.847436905
74.00695801	1.366223216	1.824168444	2.4775424	2.956608057	3.947636128	5.36158514	1.56384182	2.088027239	2.835909128
74.98718262	1.360669494	1.816753149	2.467471123	2.944589376	3.93158865	5.339790344	1.557484746	2.079539537	2.824381113
76.01196289	1.355115771	1.809337854	2.457399607	2.932570696	3.91554141	5.317995071	1.551127672	2.071051359	2.812852383
76.9921875	1.34956193	1.801922441	2.447328568	2.920552254	3.899494171	5.296200275	1.544770598	2.062563658	2.801324606
78.01696777	1.344008207	1.794507265	2.43725729	2.908533096	3.883446932	5.274405003	1.538413525	2.054075718	2.789796591
78.99719238	1.338454485	1.787091851	2.427185774	2.896514416	3.867399693	5.252610207	1.532056451	2.045587778	2.778268576
80.02197266	1.332900763	1.779676676	2.417114496	2.884495974	3.851352215	5.230814934	1.525699377	2.037099838	2.766740561
81.00219727	1.331512332	1.777822852	2.414596558	2.881491184	3.847340345	5.225366116	1.524110079	2.034977913	2.763858557
81.98242188	1.330123901	1.775968909	2.412078857	2.878486395	3.843328953	5.219917297	1.5225209	2.032855988	2.760976791
83.00720215	1.328735471	1.774114966	2.409561157	2.875481844	3.839316845	5.214468479	1.520931602	2.030734062	2.758095026
83.98742676	1.32734704	1.772261262	2.407043219	2.872476816	3.835304976	5.209019661	1.519342423	2.028612137	2.755212784
85.01220703	1.32595849	1.770407319	2.40452528	2.869472265	3.831293106	5.203570843	1.517753243	2.026490212	2.75233078
85.99243164	1.323459387	1.767070413	2.39999342	2.86406374	3.824071884	5.193762779	1.514892459	2.022670746	2.747143269
87.01721191	1.320682526	1.763362885	2.394957542	2.858054638	3.816048145	5.182865143	1.511714101	2.018426895	2.741379023
87.99743652	1.317627907	1.759284377	2.389418602	2.851444483	3.807222366	5.17087841	1.508217454	2.013758183	2.735038519
89.0222168	1.313462496	1.753722906	2.381865025	2.842430353	3.795186997	5.154532433	1.503449678	2.007392168	2.726392508
90.00244141	1.309297204	1.748161554	2.374311686	2.833416224	3.783151627	5.138186455	1.498682022	2.001026154	2.717746258
90.98266602	1.306520343	1.744454026	2.369275808	2.827406883	3.775127888	5.127288818	1.495503426	1.996782303	2.711982489
92.00744629	1.303187966	1.740004778	2.363233089	2.820195675	3.765499115	5.114212036	1.491689086	1.991689444	2.705065489
92.9876709	1.299855828	1.73555541	2.357190371	2.812984467	3.755870819	5.101135254	1.487875104	1.986596704	2.698148966
94.01245117	1.296523809	1.731106401	2.351147413	2.80577302	3.746242523	5.088057995	1.484060884	1.981504083	2.691231966
94.99267578	1.293191433	1.726657152	2.345104456	2.798562288	3.736614227	5.074980736	1.480246544	1.976411223	2.684314966
96.01745605	1.290969968	1.723690987	2.341075897	2.793754578	3.730195522	5.066262722	1.47770381	1.973016143	2.679703713
96.99768066	1.289026141	1.721095681	2.337551117	2.78954792	3.724578857	5.058634758	1.475478649	1.970045328	2.675668716
98.02246094	1.287360072	1.718870878	2.3345294	2.785942316	3.71976471	5.05209589	1.473571658	1.967499018	2.672210693
99.00268555	1.286804676	1.718129396	2.333522558	2.784740448	3.718160152	5.049916744	1.472935915	1.966650248	2.671057463
99.98291016	1.28624928	1.717387795	2.332515478	2.783538818	3.716555357	5.047737122	1.472300291	1.965801477	2.669904709
101.0076904	1.285693884	1.716646433	2.33150816	2.782336712	3.714950562	5.045557499	1.471664429	1.964952707	2.668752194
101.987915	1.285693884	1.716646433	2.33150816	2.782336712	3.714950562	5.045557499	1.471664429	1.964952707	2.668752194
103.0126953	1.28624928	1.717387795	2.332515478	2.783538818	3.716555357	5.047737122	1.472300291	1.965801477	2.669904947
103.9929199	1.288192987	1.719983339	2.336040735	2.787745237	3.722171783	5.055365562	1.474525094	1.968772173	2.673939705
105.0177002	1.290136814	1.722578645	2.339565516	2.791951656	3.72778821	5.06299305	1.476750135	1.971742988	2.677974463
105.9979248	1.293191314	1.726657152	2.345104694	2.798562288	3.736614227	5.074980736	1.480246425	1.976411223	2.684314966
107.0227051	1.297912121	1.732960343	2.353665113	2.808778048	3.750254393	5.093506336	1.485649943	1.983626008	2.694113731
108.0029297	1.30263269	1.739263296	2.362225771	2.818994045	3.763894558	5.112031937	1.491053462	1.990840673	2.703912258
108.9831543	1.307353497	1.745566368	2.370786429	2.829210043	3.777534962	5.130557537	1.496456981	1.998055458	2.713711262
110.0079346	1.314851046	1.755576849	2.384382725	2.845434904	3.799198628	5.159980774	1.505038858	2.009514332	2.729274035
110.9881592	1.325125456	1.769295096	2.403014898	2.867669582	3.828886509	5.200302124	1.51679945	2.025216818	2.750601769
112.0129395	1.335399747	1.783013582	2.421646833	2.889904022	3.858573437	5.24062252	1.528559923	2.040919542	2.771928549
112.9931641	1.346507311	1.797844172	2.441789389	2.913941622	3.890668392	5.284213066	1.541274309	2.057895184	2.794984579
114.0179443	1.367333889	1.825651527	2.479556561	2.959012032	3.950845718	5.365944862	1.565113306	2.089725018	2.838214874
114.9981689	1.389548898	1.855312705	2.519842148	3.007086754	4.015034676	5.453125	1.590541601	2.123676777	2.884327173
116.0229492	1.412041664	1.885344863	2.560630322	3.055762768	4.08002615	5.541395187	1.616288066	2.158052683	2.931015968
117.0031738	1.445363998	1.929836869	2.621058464	3.12787509	4.176309586	5.672164917	1.654430389	2.208980084	3.000184298
117.9833984	1.487850428	1.98656404	2.698103905	3.219818354	4.299071789	5.838897228	1.703062058	2.273912907	3.088374376
119.0081787	1.540055633	2.056268215	2.7927742	3.33279419	4.449916363	6.04377079	1.762818575	2.353699207	3.196738005
119.9884033	1.600313783	2.136724234	2.902047873	3.463197947	4.624030113	6.280247688	1.831792951	2.445793152	3.321818113
121.0131836	1.683620215	2.247953892	3.053117752	3.64347887	4.864739418	6.607173443	1.927149057	2.573112011	3.494739294
121.9934082	1.787752986	2.386991262	3.241954565	3.868829727	5.165626049	7.01583004	2.046344519	2.732260227	3.710891008
123.0181885	1.922431469	2.566812754	3.486183882	4.160284042	5.554773331	7.544361115	2.200503588	2.938091993	3.990447044
123.9984131	2.0765481	2.772588015	3.76566267	4.493803978	6.000086308	8.149173737	2.376912594	3.173631907	4.310351372
125.0231934	2.284813881	3.050662279	4.143336773	4.944506645	6.601860046	8.966488838	2.61530304	3.491928816	4.7426548
126.003418	2.561112881	3.419574261	4.644384384	5.54243803	7.400212765	10.0507946	2.931567669	3.914202452	5.316176415
126.9836426	2.922106743	3.901570082	5.299019814	6.323656082	8.443287849	11.46747112	3.344778299	4.46591711	6.065502167
128.0084229	3.371127844	4.501098633	6.113285542	7.295370102	9.740712166	13.22960377	3.858748198	5.152165413	6.997548103
128.9886475	3.921504974	5.235957146	7.111351967	8.486426354	11.33099937	15.3894949	4.488734245	5.993317604	8.139982224
130.0134277	4.577680588	6.112076759	8.301278114	9.906440735	13.22698975	17.96457863	5.239823818	6.996165276	9.502024651
130.9936523	5.294115067	7.068653107	9.600478172	11.45685768	15.29709148	20.77614403	6.059887409	8.091106415	10.98914814
132.0184326	6.064698219	8.097528458	10.9978714	13.12445641	17.52365494	23.80020523	6.941932678	9.26880455	12.58866882
132.9986572	6.881100178	9.187581062	12.47835255	14.89121056	19.88260651	27.00408173	7.876423836	10.51652908	14.28329849
134.0234375	7.722493172	10.31100178	14.00415707	16.71204758	22.3137722	30.30603218	8.839521408	11.80244827	16.02980423
135.0036621	8.599985123	11.48262215	15.5954237	18.61100769	24.84924698	33.74965286	9.843940735	13.14353752	17.85124207
135.9838867	9.508024216	12.6950264	17.2420845	20.57607079	27.4729805	37.3131485	10.88332367	14.53131294	19.73608398
137.008667	10.36607933	13.84069538	18.79810143	22.43296433	29.95228958	40.68048477	11.86549187	15.84269524	21.51717377
137.9888916	11.19636536	14.94928265	20.30376244	24.22976494	32.35136032	43.93884659	12.81587601	17.11163902	23.24061966
139.0136719	11.91557693	15.90956688	21.60799789	25.78619003	34.42948914	46.76131058	13.63911915	18.21082497	24.73350716
139.9938965	12.52371216	16.72154427	22.71080589	27.10224342	36.1866684	49.1478653	14.33521748	19.14025307	25.99583244
141.0186768	13.03465748	17.40375519	23.63736534	28.20796776	37.66301727	51.15301132	14.92007065	19.92113876	27.05641937
141.9989014	13.52338886	18.05630302	24.52363968	29.26561165	39.07518005	53.07097626	15.47949219	20.66807365	28.07089043
143.0236816	14.02322578	18.7236824	25.43005943	30.34730148	40.51943588	55.03253174	16.05162811	21.43198776	29.10841751
144.0039063	14.46752548	19.31690598	26.23576546	31.30879784	41.80322266	56.77613831	16.56019592	22.11102295	30.03066444
144.9841309	14.81463432	19.78036308	26.86522293	32.05997086	42.80617523	58.13833618	16.95751381	22.64151764	30.7511673
146.0089111	15.1006546	20.16225243	27.38389397	32.67893219	43.63261795	59.26078033	17.28490257	23.0786438	31.34486771
146.9891357	15.36723518	20.51818848	27.8673172	33.25583267	44.40288544	60.30694199	17.59004593	23.48606491	31.89821053
148.013916	15.60049152	20.82963181	28.29030991	33.76062012	45.07687378	61.222332	17.85704041	23.842556	32.38239288
148.9941406	15.8642931	21.18185806	28.76869965	34.33150864	45.83911896	62.25759888	18.1590023	24.24573135	32.92997742
150.0189209	16.11143494	21.51184082	29.21687126	34.86634445	46.55322647	63.22748184	18.44189072	24.62344551	33.44297791
150.9991455	16.37246132	21.86036301	29.69022179	35.43122482	47.30744553	64.25184631	18.74067497	25.02237701	33.98479843
152.0239258	16.59183502	22.15326691	30.08804131	35.9059639	47.9413147	65.11275482	18.99177933	25.35764885	34.44015884
153.0041504	16.69458008	22.29045105	30.27435684	36.12831116	48.23819351	65.51595306	19.10938454	25.51467514	34.65342712
153.984375	16.78066444	22.40538597	30.43046379	36.3146019	48.48692322	65.85378265	19.20791817	25.64624023	34.83210754
155.0091553	16.88896179	22.54998779	30.62685585	36.54896545	48.79984665	66.27878571	19.33188248	25.81175613	35.05691147
155.9893799	16.94727707	22.62784767	30.73260498	36.67515945	48.96834564	66.50763702	19.39863396	25.90087891	35.17795944
157.0141602	16.96393585	22.65009308	30.76281929	36.71121597	49.01648712	66.57302094	19.41770554	25.92634201	35.21254349
157.9943848	16.90562248	22.57223129	30.65707016	36.58502197	48.84798431	66.34417725	19.35095406	25.83721924	35.09149551
159.019165	16.78621864	22.41280174	30.44053841	36.32662201	48.50296783	65.8755722	19.21428108	25.65472794	34.84363937
159.9993896	16.63904381	22.21629715	30.17364311	36.00812531	48.07771683	65.29801178	19.04581642	25.42979813	34.53814316
161.0241699	16.47242928	21.99383926	29.87150764	35.64756393	47.5962944	64.64415741	18.85510445	25.17515945	34.1923027
162.0043945	16.28082657	21.73801041	29.52404976	35.23291397	47.0426712	63.89223099	18.63578415	24.88232803	33.79458237
162.9846191	16.08089256	21.47105789	29.16147804	34.80024338	46.46496582	63.10760498	18.40692902	24.57676125	33.37957764
164.0093994	15.90317154	21.23376656	28.83919716	34.41564178	45.95145035	62.41016388	18.20350456	24.30514717	33.01067734
164.989624	15.71156788	20.9779377	28.49173737	34.00099564	45.39781952	61.65823364	17.98418236	24.01231575	32.612957
166.0144043	15.52551746	20.72952461	28.15434837	33.59836578	44.86023331	60.9281044	17.77122116	23.72796822	32.22676468
166.9946289	15.33668709	20.47740555	27.81192398	33.1897316	44.31462479	60.18706512	17.55508041	23.43938065	31.83480644
168.0194092	15.16729927	20.25123787	27.50474739	32.82316208	43.82518005	59.52231979	17.36118889	23.18050003	31.48320198
168.9996338	14.9729166	19.99170113	27.15225029	32.40250397	43.2635231	58.75948715	17.13869095	22.88342285	31.07971382
170.0244141	14.82574272	19.79519272	26.88536072	32.08400726	42.83826828	58.18191528	16.9702301	22.65849304	30.77422142
171.0046387	14.68412018	19.6061058	26.62854195	31.77752876	42.42906952	57.62614822	16.80812454	22.44205093	30.48025703
171.9848633	14.54250145	19.41701126	26.37172508	31.47104836	42.01986313	57.07037735	16.64601898	22.22560883	30.18629265
173.0096436	14.43697643	19.27612114	26.18037033	31.24269295	41.71496201	56.65626526	16.52523422	22.06433868	29.96726227
173.9898682	14.3259058	19.12781715	25.97894478	31.00232124	41.39401245	56.22036362	16.39809036	21.89457893	29.73670006
175.0146484	14.20927429	18.97209358	25.76744843	30.74992752	41.05702209	55.76266479	16.26459312	21.71633339	29.49460983
175.994873	14.08153915	18.80154037	25.53580475	30.47349548	40.68793488	55.26137924	16.1183815	21.52111053	29.22946548
177.0196533	13.95102882	18.62728119	25.29912949	30.19105148	40.31082535	54.74919891	15.96898746	21.32164383	28.95855522
177.9998779	13.83995247	18.4789772	25.09770584	29.95067978	39.98987579	54.31330109	15.84184647	21.15188789	28.72799301
179.0246582	13.77330685	18.38998985	24.97685242	29.80645561	39.79730988	54.05176163	15.76556015	21.05003166	28.58965683
180.0048828	13.70666122	18.30100632	24.85599518	29.66223145	39.60474014	53.79021454	15.68927574	20.94817734	28.45131874
180.9851074	13.64279366	18.21572876	24.74017715	29.52401161	39.42019653	53.53957367	15.61616993	20.85056496	28.31874466
182.0098877	13.57614899	18.12674904	24.61931801	29.37978935	39.22763062	53.27803421	15.53988552	20.74870873	28.18040657
182.9901123	13.47895813	17.99698067	24.44306946	29.1694603	38.94680023	52.89661789	15.4286356	20.60017395	27.9786644
184.0148926	13.39287567	17.88204384	24.28696632	28.98317146	38.69806671	52.55879974	15.33010292	20.46861076	27.79998016
184.9951172	13.3206749	17.78564453	24.15603638	28.82692909	38.48945236	52.2754631	15.24745846	20.35826683	27.65011406
186.0198975	13.25125313	17.6929512	24.03014755	28.67669487	38.28886414	52.00302124	15.16799641	20.25217056	27.50601196
187.0001221	13.20404625	17.62992287	23.94454002	28.57453537	38.15245819	51.81776047	15.11396313	20.18002129	27.40802193
187.9803467	13.12351799	17.5223999	23.79850578	28.40026855	37.91977692	51.50173569	15.02178383	20.0569458	27.24086761
189.005127	13.04298782	17.41487503	23.65247345	28.22599411	37.68708801	51.18571091	14.92960453	19.93386841	27.0737114
189.9853516	12.93191147	17.26657104	23.4510498	27.98561859	37.36614227	50.74980545	14.80246449	19.76411057	26.84314919
191.0101318	12.81528473	17.11084938	23.23954964	27.73322296	37.02915192	50.29211044	14.66896343	19.58586502	26.60105705
191.9903564	12.70143223	16.9588356	23.03308678	27.48684311	36.70018387	49.84531021	14.53864384	19.41186333	26.36473274
193.0151367	12.58202553	16.79940796	22.81655312	27.22843933	36.35516357	49.3767128	14.40196705	19.22937393	26.11687851
193.9953613	12.43762875	16.60660744	22.55469894	26.91594696	35.93793488	48.81004334	14.23668385	19.00868607	25.81714821
195.0201416	12.28212261	16.39897728	22.27270317	26.5794239	35.48860931	48.19977951	14.05868626	18.77102661	25.49436378
196.0003662	12.14883423	16.22101021	22.03099251	26.29097748	35.10347366	47.67670059	13.90611458	18.56731796	25.21768761
196.9805908	12.01554489	16.04304314	21.78928185	26.00252533	34.71833801	47.15362549	13.75354385	18.36360931	24.94101334
198.0053711	11.91279888	15.9058609	21.60296249	25.78017998	34.42146301	46.75041199	13.63593769	18.20658112	24.72774506
198.9855957	11.82393932	15.78721428	21.44182205	25.58787918	34.16470718	46.40169525	13.53422451	18.07077408	24.54329681
200.010376	11.75451851	15.69452381	21.31592941	25.43765068	33.96411514	46.12925339	13.45476151	17.9646759	24.39919472
200.9906006	11.69342804	15.61295319	21.20514679	25.30544281	33.78759384	45.88950729	13.38483524	17.87130737	24.27238846
202.0153809	11.64344311	15.54621601	21.11450386	25.19727135	33.64316559	45.69335175	13.32762241	17.79491806	24.16863251
202.9956055	11.62400436	15.52026367	21.07925224	25.15520668	33.5870018	45.61706543	13.30537128	17.7652092	24.12828445
204.0203857	11.61011982	15.50172615	21.05407524	25.12516022	33.54688644	45.56258774	13.28947926	17.74398994	24.09946632
205.0006104	11.58790588	15.47206306	21.01378822	25.0770874	33.48269653	45.47539902	13.26405144	17.71003723	24.05335236
205.980835	11.5490284	15.42015648	20.9432888	24.99295807	33.37036514	45.3228302	13.21955013	17.65062332	23.97265434
207.0056152	11.49626827	15.34971046	20.84761238	24.87877846	33.21791458	45.11577988	13.15915966	17.56998825	23.8631382
207.9858398	11.44906139	15.28668022	20.76200676	24.77661705	33.08151245	44.9305191	13.10512257	17.49783897	23.76514816
209.0106201	11.39074612	15.2088213	20.65625954	24.65041924	32.91301346	44.70167542	13.03837299	17.4087162	23.64410591
209.9908447	11.33520889	15.13466835	20.55554581	24.53023148	32.7525444	44.48371887	12.97480297	17.32383537	23.52882195
211.015625	11.28522491	15.06792927	20.46490288	24.42206192	32.60811615	44.28756714	12.91758823	17.24744415	23.42507172
211.9958496	11.23801708	15.00489807	20.37929535	24.31990242	32.47171402	44.10230637	12.86355209	17.17529678	23.32708168
213.0206299	11.1991415	14.95299053	20.30879784	24.23576927	32.35938263	43.94974518	12.81905174	17.11588097	23.24638557
214.0008545	11.15748882	14.89737511	20.23326302	24.14563179	32.23902512	43.78628159	12.77137566	17.0522213	23.15992546
214.9810791	11.11861324	14.84546852	20.1627655	24.06150055	32.12669754	43.63371658	12.72687626	16.99280739	23.07922745
216.0058594	11.0880661	14.80468273	20.10737228	23.99539948	32.03843689	43.51384354	12.69191074	16.94612503	23.01582146
216.986084	11.05474377	14.76019096	20.04694557	23.92328644	31.94215393	43.38307571	12.65377045	16.89519882	22.94665146
218.0108643	11.01864338	14.71199322	19.98147774	23.84516335	31.83784485	43.24140549	12.61244774	16.84002495	22.87172318
218.9910889	10.985322	14.66750145	19.92104912	23.77305412	31.74156189	43.11063004	12.57430744	16.78909683	22.80255318
220.0158691	10.96033001	14.63413048	19.87573051	23.71896744	31.66934776	43.01255417	12.54570007	16.75090027	22.75067711
220.9960938	10.92700768	14.58963966	19.8153038	23.64685631	31.5730648	42.88178635	12.50755882	16.69997406	22.68150711
222.020874	10.89368534	14.5451479	19.75487709	23.57474518	31.47678185	42.75101852	12.46941471	16.64904594	22.61234093
223.0010986	10.85758591	14.49694824	19.68941307	23.49662399	31.37247276	42.6093483	12.42809296	16.59387398	22.53740883
223.9813232	10.82981682	14.45987415	19.63905525	23.43653107	31.29223633	42.50037766	12.39630795	16.55143356	22.47976875
225.0061035	10.80760193	14.43021202	19.59877396	23.38845444	31.22804642	42.41319275	12.37088013	16.51748276	22.43365669
225.9863281	10.79371738	14.41167259	19.57359314	23.35840797	31.18792725	42.35870361	12.35498714	16.4962635	22.40483475
227.0111084	10.79094124	14.40796471	19.56855583	23.35239792	31.17990685	42.34780884	12.35180759	16.49202156	22.39907074
227.991333	10.78816509	14.40425587	19.56352043	23.34638786	31.17188454	42.33691406	12.34863091	16.48777771	22.39330482
229.0161133	10.78816509	14.40425682	19.56352043	23.34638786	31.17188454	42.33691025	12.34863091	16.48777771	22.39330673
229.9963379	10.78538799	14.40054893	19.55848503	23.34037781	31.16386032	42.32601166	12.34544945	16.48353195	22.38754463
231.0211182	10.79371834	14.41167259	19.57359123	23.35840797	31.18793106	42.3586998	12.35498714	16.49626541	22.40483475
232.0013428	10.80482578	14.42650414	19.59373474	23.38244438	31.2200222	42.40229797	12.36770153	16.51324081	22.42789459
232.9815674	10.81315613	14.43762684	19.60884285	23.40047073	31.24409485	42.43498611	12.37723827	16.52597237	22.4451828
234.0063477	10.82981682	14.45987225	19.63905525	23.43652725	31.29224014	42.50037003	12.3963089	16.55143547	22.47976685
234.9865723	10.85203171	14.48953247	19.67934227	23.48460388	31.35643005	42.58755493	12.42173576	16.58538818	22.52587891
236.0113525	10.86036301	14.50065613	19.69444847	23.50263023	31.38049889	42.62024689	12.43127346	16.59812164	22.54317284
236.9915771	10.87147141	14.51548767	19.71459007	23.52667046	31.41259193	42.66383743	12.44398594	16.61509705	22.56623077
238.0163574	10.87702465	14.52290154	19.72466278	23.53869057	31.42864037	42.68563461	12.45034409	16.62358284	22.57775879
238.996582	10.87424755	14.51919556	19.71962738	23.53268051	31.42061806	42.67473602	12.44716549	16.61933899	22.57199287
240.0213623	10.87147045	14.51548767	19.71459007	23.52667046	31.41259384	42.66383743	12.44398594	16.61509705	22.56622696
241.0015869	10.86591625	14.5080719	19.70451736	23.51465034	31.39654541	42.64204788	12.4376297	16.60660934	22.55470085
241.9818115	10.85480976	14.49324036	19.68437576	23.49061012	31.36445045	42.59845352	12.42491531	16.58963394	22.53164291
243.0065918	10.84370136	14.47841167	19.66423416	23.46657562	31.3323555	42.55485916	12.41220188	16.57265663	22.50858688
243.9868164	10.82426357	14.45245838	19.62898064	23.42451096	31.2761898	42.47857666	12.38995075	16.54294968	22.46824074
245.0115967	10.79927158	14.41908836	19.58366013	23.37042427	31.20397568	42.38049698	12.36134529	16.50475311	22.41636276
245.9918213	10.77983475	14.39313507	19.54841232	23.32836151	31.14781189	42.30421066	12.33909416	16.47504616	22.37601471
247.0166016	10.75484276	14.35976601	19.50309181	23.27427483	31.07560158	42.20613861	12.31048775	16.43684959	22.32413864
247.9968262	10.72985077	14.3263979	19.4577713	23.22019196	31.00339127	42.10806274	12.28188133	16.39865303	22.27226257
249.0216064	10.70763588	14.29673576	19.41748619	23.17211533	30.93919945	42.02088547	12.25645161	16.36470032	22.22615051
250.0018311	10.67708969	14.25595093	19.36209297	23.10601425	30.8509407	41.90101242	12.22148895	16.31801987	22.16274643
250.9820557	10.63543606	14.20033741	19.28655815	23.01587486	30.73058128	41.73754883	12.17381096	16.2543602	22.07628632
252.0068359	10.59378338	14.14472198	19.21102333	22.92573166	30.61022949	41.57408142	12.12613297	16.19070053	21.9898243
252.9870605	10.5465765	14.08169079	19.12541771	22.82357216	30.47382545	41.38882065	12.07209778	16.11855507	21.89183807
254.0118408	10.48548508	14.00012207	19.01463509	22.6913662	30.29730606	41.14907455	12.00216961	16.02518845	21.765028
254.9920654	10.41884136	13.91113853	18.89377975	22.54714203	30.10474014	40.88753891	11.9258852	15.92333221	21.626688
256.0168457	10.35774899	13.82957172	18.78299332	22.41493416	29.92821884	40.64779282	11.85595608	15.82996368	21.49987984
256.9970703	10.29110336	13.74058723	18.66213608	22.2707119	29.7356472	40.38624954	11.77967072	15.72810841	21.36154366
258.0218506	10.22168159	13.64789581	18.53624725	22.12047768	29.53505898	40.11381149	11.70020676	15.62200928	21.21744156
259.0020752	10.15225983	13.55520344	18.41035652	21.97024345	29.33446693	39.84137344	11.62074471	15.51591015	21.07334328
259.9822998	10.08006191	13.45880413	18.27942848	21.81400108	29.12585068	39.55804062	11.5381031	15.40556812	20.92347717
261.0070801	10.03285408	13.39577293	18.19382095	21.71184158	28.98945045	39.37278366	11.48406792	15.33342171	20.82548714
261.9873047	9.982870102	13.32903576	18.10317802	21.60367203	28.8450222	39.1766243	11.42685318	15.25702953	20.72173309
263.012085	9.941216469	13.27342033	18.02764511	21.51353264	28.7246666	39.01316452	11.37917614	15.19336987	20.63527489
263.9923096	9.888456345	13.20297527	17.93196869	21.39935303	28.57222366	38.80611038	11.31878471	15.11273479	20.52575684
265.0170898	9.844025612	13.14365387	17.85139847	21.30320549	28.44384384	38.63175201	11.26792622	15.04483032	20.43353462
265.9973145	9.788488388	13.06950092	17.75068474	21.18301582	28.28336716	38.41379929	11.20435524	14.95995045	20.31825066
266.9775391	9.741281509	13.00646973	17.66507912	21.08085632	28.14696884	38.22854233	11.15032101	14.88780499	20.22026253
268.0023193	9.696850777	12.94714642	17.58450699	20.98470688	28.01858902	38.05418015	11.09946251	14.81990051	20.12803841
268.9825439	9.641314507	12.87299347	17.48379707	20.86451912	27.85811806	37.83623123	11.03589249	14.73502159	20.01275635
270.0073242	9.582999229	12.79513359	17.37804413	20.73832321	27.68962097	37.6073761	10.96914387	14.64589882	19.89171219
270.9875488	9.480256081	12.65794945	17.19172668	20.51597595	27.39274597	37.20417404	10.8515377	14.48887348	19.678442
272.0123291	9.383066177	12.52818108	17.01547813	20.3056469	27.1119175	36.82276154	10.74028873	14.34033203	19.47670174
272.9925537	9.283097267	12.39470577	16.83419609	20.08930969	26.82306862	36.43045425	10.62586117	14.1875515	19.26919365
274.017334	9.199790955	12.28347588	16.68312645	19.90902901	26.5823555	36.10351944	10.53050518	14.06023216	19.09627342
274.9975586	9.097047806	12.14629269	16.4968071	19.68668175	26.2854805	35.70030975	10.41289902	13.90320778	18.88300323
275.9777832	8.999855995	12.01652431	16.32055855	19.47635651	26.00465393	35.31890106	10.30165005	13.75466919	18.68126106
277.0025635	8.877672195	11.85338688	16.09898758	19.21194267	25.65161133	34.83940506	10.16179371	13.56793404	18.42764473
277.9827881	8.733275414	11.66058826	15.83713627	18.89945602	25.23438072	34.2727356	9.996510506	13.34724903	18.12791634
279.0075684	8.608316422	11.49374294	15.61053085	18.62903404	24.87331772	33.78234482	9.853475571	13.15627003	17.86853409
279.987793	8.513902664	11.36768341	15.43931866	18.42471695	24.60051346	33.4118309	9.745405197	13.01197529	17.67255592
281.0125732	8.430596352	11.25645351	15.28824997	18.24443436	24.35980415	33.08490753	9.65004921	12.88465595	17.4996357
281.9927979	8.32229805	11.11185646	15.09185791	18.01007271	24.04688263	32.65990067	9.5260849	12.71914196	17.27483559
283.0175781	8.205668449	10.9561348	14.88036156	17.75767708	23.70988846	32.20220184	9.392586708	12.54089642	17.03274918
283.9978027	8.086263657	10.79670525	14.66382694	17.4992733	23.36487198	31.73361206	9.255908966	12.35840607	16.78489304
284.9780273	7.961303711	10.62985992	14.43722439	17.22885132	23.00380707	31.24322128	9.112874985	12.16742802	16.5255127
286.0028076	7.814129353	10.43335438	14.17033386	16.91035652	22.57855225	30.66565323	8.944413185	11.94249821	16.22001839
286.9830322	7.666955948	10.23684883	13.90344524	16.59186172	22.15329933	30.08808708	8.775949478	11.7175684	15.91452312
288.0078125	7.530888081	10.05517292	13.65669727	16.29740143	21.76013947	29.55410576	8.620201111	11.50961494	15.63208389
288.9880371	7.375383377	9.847543716	13.37469959	15.96087646	21.31081581	28.94384575	8.442203522	11.27195263	15.30929756
290.0128174	7.189333439	9.599130631	13.03731155	15.55825043	20.77323151	28.21371078	8.229241371	10.98760796	14.92310715
290.993042	7.011612892	9.361841202	12.71502876	15.17365074	20.25971794	27.51626778	8.025814056	10.71599388	14.55420876
292.0178223	6.842223644	9.135673523	12.40785408	14.80707836	19.77027512	26.85151672	7.831925392	10.45711231	14.20260048
292.9980469	6.681164742	8.920629501	12.1157856	14.4585371	19.30490303	26.21945953	7.647568703	10.2109623	13.86828709
293.9782715	6.517328739	8.701877594	11.81868172	14.10398388	18.83150864	25.57650566	7.460035324	9.960569382	13.52820969
295.0030518	6.370154858	8.505371094	11.5517931	13.78548718	18.40625572	24.99893761	7.291572094	9.735639572	13.22271442
295.9832764	6.23686409	8.327403069	11.31008148	13.49703693	18.02112007	24.47585487	7.139001846	9.531929016	12.94604015
297.0080566	6.109127522	8.156851769	11.07844162	13.22060585	17.65203285	23.97456932	6.992788315	9.336708069	12.68089485
297.9882813	5.998052597	8.008545876	10.87701607	12.98023129	17.33108521	23.53866768	6.865647316	9.166949272	12.45033264
299.0130615	5.906415939	7.886193276	10.71083832	12.78192139	17.06630516	23.17904854	6.760755539	9.026898384	12.26012039
299.9932861	5.798118115	7.741593361	10.51444817	12.54755592	16.75338364	22.75404739	6.636792183	8.861383438	12.03532124
301.0180664	5.689819336	7.596994877	10.31805706	12.31319046	16.44046021	22.32904053	6.512829781	8.695869446	11.81052399
301.998291	5.578744412	7.448688507	10.11663055	12.0728159	16.11951447	21.89314079	6.385687828	8.526110649	11.57996273
302.9785156	5.456561089	7.285550594	9.8950634	11.80840397	15.76647377	21.41364861	6.24583149	8.33937645	11.32634449
304.0032959	5.337155819	7.126122475	9.678528786	11.55000114	15.42145729	20.9450531	6.109155655	8.156887054	11.07849026
304.9835205	5.223304272	6.974107266	9.472066879	11.30361843	15.09248829	20.49825668	5.978834629	7.982885838	10.84216404
306.0083008	5.117782593	6.83321619	9.280711174	11.07526207	14.78758812	20.08415222	5.858050346	7.821614742	10.62313175
306.9885254	5.012261868	6.692324638	9.089357376	10.84690666	14.48269081	19.67004395	5.737265587	7.660344601	10.40409851
308.0133057	4.901186943	6.544018745	8.88793087	10.6065321	14.16174316	19.2341423	5.610124588	7.490586758	10.1735363
308.9935303	4.776227474	6.377173901	8.661327362	10.33611012	13.80067921	18.74375343	5.467089653	7.299607277	9.914155006
310.0183105	4.656821251	6.217744827	8.444793701	10.07770729	13.45566273	18.27516174	5.330412388	7.117117882	9.666300774
310.9985352	4.537415981	6.058315754	8.228260994	9.819304466	13.11064625	17.80656624	5.193735123	6.934627533	9.418446541
311.9787598	4.42634058	5.910009384	8.026833534	9.578929901	12.78969765	17.3706646	5.066593647	6.76486969	9.187884331
313.00354	4.323596478	5.772826195	7.840515137	9.356582642	12.4928236	16.96745491	4.948987484	6.607842922	8.974615097
313.9837646	4.22918272	5.646765709	7.669302464	9.152264595	12.22001934	16.59694099	4.84091711	6.463548183	8.778637886
315.0085449	4.126438141	5.509581566	7.482982636	8.929918289	11.92314529	16.1937294	4.723311901	6.306521416	8.565367699
315.9887695	4.009809494	5.353859901	7.271485806	8.677524567	11.58615112	15.73603439	4.589812756	6.128275394	8.323278427
317.0135498	3.901511431	5.209261417	7.075095654	8.443161011	11.27322865	15.3110323	4.465848923	5.962760925	8.098480225
317.9937744	3.790436268	5.060955524	6.873669624	8.202785492	10.95228386	14.87513161	4.338707447	5.793003082	7.867918491
319.0185547	3.693245411	4.93118763	6.697421551	7.992456913	10.67145538	14.49371815	4.227458954	5.64446497	7.666176319
319.9987793	3.598831892	4.805127144	6.526208878	7.78813839	10.39865017	14.12320137	4.11938858	5.500170231	7.470199108
320.9790039	3.509972096	4.68648243	6.365067482	7.59583807	10.14189434	13.77447987	4.0176754	5.36436367	7.285750389
322.0037842	3.426665545	4.575252056	6.213997841	7.415557861	9.901185989	13.44755363	3.922318935	5.237044334	7.112828255
322.9840088	3.343358994	4.464022636	6.0629282	7.235277176	9.660474777	13.1206274	3.826962948	5.109725475	6.939908028
324.0087891	3.260053158	4.352792263	5.911859036	7.054996014	9.419766426	12.79370213	3.731607199	4.982407093	6.76698637
324.9890137	3.179523468	4.245270252	5.765824795	6.88072443	9.18707943	12.47767353	3.639429331	4.859331608	6.59982872
326.0137939	3.1073246	4.148871422	5.634899139	6.724481583	8.978464127	12.19433784	3.556786776	4.748989105	6.449964047
326.9940186	3.043456554	4.063595295	5.519078732	6.586265564	8.793920517	11.94369411	3.483680487	4.651377678	6.317390919
328.0187988	2.982365131	3.982026577	5.408294201	6.454059601	8.617401123	11.70394897	3.413752794	4.558011055	6.190582752
328.9990234	2.921273947	3.900457859	5.297509193	6.321853638	8.440879822	11.46420383	3.343824863	4.464644432	6.063774109
329.979248	2.871290207	3.833719969	5.206867218	6.213684559	8.29645443	11.26804829	3.28661108	4.388253212	5.960021496
331.0040283	2.821306229	3.766982317	5.116226196	6.10551548	8.152029038	11.07189178	3.229397297	4.311861515	5.856267452
331.9842529	2.776876211	3.707659483	5.035655022	6.009366512	8.023650169	10.89753056	3.178540945	4.24395752	5.764042854
333.0090332	2.732446194	3.648336887	4.955084801	5.913216591	7.895272255	10.72317123	3.127683878	4.176054478	5.671818256
333.9892578	2.688016415	3.589014769	4.87451458	5.817066193	7.766893864	10.54881001	3.076827049	4.108151436	5.579593658
335.0140381	2.643586159	3.529692173	4.793943882	5.720916271	7.638516426	10.37445068	3.025970697	4.040247917	5.487369061
335.9942627	2.604710102	3.477784634	4.723444939	5.636785984	7.526185036	10.22188473	2.981471062	3.980833054	5.406672478
337.019043	2.568610668	3.429585218	4.657980919	5.558664322	7.421877384	10.08021641	2.940150261	3.925661564	5.331739903
337.9992676	2.535288096	3.385093212	4.597553253	5.486551762	7.325593472	9.949446678	2.90200758	3.874733686	5.262571335
338.9794922	2.4991889	3.336893797	4.532089233	5.408429623	7.22128582	9.807778359	2.860686541	3.819562435	5.187639237
340.0042725	2.467254639	3.294255495	4.474179268	5.33932209	7.129014015	9.68245697	2.824133396	3.770756483	5.121352196
340.9844971	2.440874338	3.259032726	4.42634058	5.282233238	7.052788734	9.578929901	2.793937206	3.730438948	5.066594601
342.0092773	2.413105488	3.221956253	4.375983715	5.222139359	6.9725523	9.469955444	2.762151718	3.687999725	5.008953571
342.989502	2.379782915	3.177464485	4.315557003	5.150026798	6.876268864	9.339184761	2.724009037	3.637072086	4.939785004
344.0142822	2.352014542	3.140387774	4.265200138	5.089932919	6.796032906	9.230210304	2.692223787	3.594632626	4.882144451
344.9945068	2.327022553	3.107018709	4.21987915	5.035848618	6.723819733	9.132131577	2.663617134	3.556437016	4.830268383
346.0192871	2.299253702	3.069941998	4.169522762	4.975755215	6.643582821	9.023156166	2.631831646	3.513997316	4.772627354
346.9995117	2.268707991	3.029158115	4.114130974	4.909652233	6.555323124	8.903283119	2.5968678	3.467313767	4.70922327
347.9797363	2.238162279	2.988373756	4.058738232	4.843549728	6.46706295	8.783410072	2.561903715	3.420630693	4.64581871
349.0045166	2.210393429	2.951297045	4.008381844	4.783455849	6.386826515	8.674434662	2.530118227	3.378190517	4.588178158
349.9847412	2.181236267	2.91236639	3.95550704	4.720356941	6.302577972	8.560009956	2.496743441	3.333628893	4.527656078
351.0095215	2.149302006	2.869728565	3.897597075	4.651249409	6.210306168	8.434689522	2.460190296	3.284823656	4.461369038
351.9897461	2.118756533	2.828944445	3.842204571	4.585146427	6.122045517	8.314816475	2.425226212	3.238140106	4.397964478
353.0145264	2.096541643	2.799283028	3.80191946	4.537071228	6.057856083	8.227636337	2.399798155	3.204188108	4.351852417
353.994751	2.071549654	2.76591444	3.756598234	4.482987404	5.985643387	8.129558563	2.371191263	3.165992737	4.299976349
355.0195313	2.049334765	2.736253262	3.716313362	4.434912205	5.92145443	8.042378426	2.34576273	3.132040739	4.253863812
355.9997559	2.029896736	2.710299254	3.681064367	4.392846108	5.865288734	7.966095924	2.323513269	3.102333546	4.213515759
356.9799805	2.013235569	2.68805337	3.650849819	4.356790543	5.817146778	7.900710106	2.304441929	3.076869488	4.178931236
358.0047607	1.999351025	2.669515133	3.625671864	4.32674408	5.777028084	7.846223831	2.288549185	3.055649519	4.150111198
358.9849854	1.98546648	2.650976658	3.600493193	4.29669714	5.736909866	7.791735649	2.272656679	3.034429789	4.121290684
360.0097656	1.971582294	2.632438183	3.57531476	4.2666502	5.696791649	7.73724699	2.256763935	3.013210058	4.092470646
360.9899902	1.961223841	2.618607998	3.556530953	4.278027058	5.711981773	7.757877827	2.246695042	2.99976635	4.074211121
362.0147705	1.948077917	2.601055622	3.532691717	4.282880783	5.718462944	7.766681194	2.233409166	2.982027531	4.050118446
362.9949951	1.934920907	2.583488464	3.508832455	4.287221909	5.724259377	7.774552345	2.220085383	2.964237452	4.025956631
364.0197754	1.924540758	2.569629192	3.490008831	4.297572613	5.738078594	7.793322563	2.20993948	2.950691223	4.007558346
365	1.9113729	2.552047491	3.466130257	4.301400185	5.743189335	7.800264359	2.196577311	2.932849884	3.983326912
