# Supplementary material for: Potential impacts of mercury released from thawing permafrost
Source: Nat Commun. 2020 Sep 16;11:4650. doi: 10.1038/s41467-020-18398-5 (PMC7494925; doi:10.1038/s41467-020-18398-5)
Supplement: Supplementary file 2 — Supplementary Data [file 41467_2020_18398_MOESM2_ESM.zip › out_data_files/Fig_06.csv]

Date (yr)	RCP85 Fish Hg Concentration 25th percentile (microg Hg/g wet)	RCP85 Fish Hg Concentration median (microg Hg/g wet)	RCP85 Fish Hg Concentration 75th percentile (microg Hg/g wet)	RCP45 Fish Hg Concentration 25th percentile (microg Hg/g wet)	RCP45 Fish Hg Concentration median (microg Hg/g wet)	RCP45 Fish Hg Concentration 75th percentile (microg Hg/g wet)
1901.5	0.2458947	0.260050178	0.280461133	0.2458947	0.260050178	0.280461133
1902.5	0.245919153	0.260078281	0.280494481	0.245919153	0.260078281	0.280494481
1903.5	0.245856568	0.260006398	0.280409217	0.245856568	0.260006398	0.280409217
1904.5	0.245941952	0.260104448	0.280525535	0.245941952	0.260104448	0.280525535
1905.5	0.246249542	0.260457665	0.280944496	0.246249542	0.260457665	0.280944496
1906.5	0.246222735	0.260426879	0.280907959	0.246222735	0.260426879	0.280907959
1907.5	0.246179029	0.260376722	0.280848473	0.246179029	0.260376722	0.280848473
1908.5	0.246035621	0.260212034	0.280653119	0.246035621	0.260212034	0.280653119
1909.5	0.245997414	0.260168165	0.280601054	0.245997414	0.260168165	0.280601054
1910.5	0.245798543	0.25993982	0.280330241	0.245798543	0.25993982	0.280330241
1911.5	0.245714739	0.259843588	0.280216068	0.245714739	0.259843588	0.280216068
1912.5	0.245348886	0.259423465	0.279717714	0.245348886	0.259423465	0.279717714
1913.5	0.245477244	0.259570837	0.279892594	0.245477244	0.259570837	0.279892594
1914.5	0.245333031	0.259405226	0.279696137	0.245333031	0.259405226	0.279696137
1915.5	0.245366365	0.259443492	0.279741526	0.245366365	0.259443492	0.279741526
1916.5	0.245457515	0.259548158	0.279865682	0.245457515	0.259548158	0.279865682
1917.5	0.245320186	0.259390444	0.279678553	0.245320186	0.259390444	0.279678553
1918.5	0.245357871	0.259433746	0.279729933	0.245357871	0.259433746	0.279729933
1919.5	0.245510697	0.259609222	0.279938072	0.245510697	0.259609222	0.279938072
1920.5	0.245517239	0.259616733	0.279947013	0.245517239	0.259616733	0.279947013
1921.5	0.245324999	0.259396017	0.27968517	0.245324999	0.259396017	0.27968517
1922.5	0.245264411	0.259326458	0.279602677	0.245264411	0.259326458	0.279602677
1923.5	0.245081857	0.259116858	0.279354066	0.245081857	0.259116858	0.279354066
1924.5	0.244991303	0.259012878	0.279230684	0.244991303	0.259012878	0.279230684
1925.5	0.244543314	0.25849846	0.278620511	0.244543314	0.25849846	0.278620511
1926.5	0.244703725	0.258682609	0.278838962	0.244703725	0.258682609	0.278838962
1927.5	0.244776472	0.258766145	0.278938025	0.244776472	0.258766145	0.278938025
1928.5	0.24502264	0.25904879	0.279273361	0.24502264	0.25904879	0.279273361
1929.5	0.245007083	0.259030938	0.279252112	0.245007083	0.259030938	0.279252112
1930.5	0.245350227	0.259424955	0.279719502	0.245350227	0.259424955	0.279719502
1931.5	0.245579764	0.259688556	0.280032188	0.245579764	0.259688556	0.280032188
1932.5	0.246257767	0.260467053	0.280955643	0.246257767	0.260467053	0.280955643
1933.5	0.246407375	0.260638863	0.281159371	0.246407375	0.260638863	0.281159371
1934.5	0.246603683	0.260864258	0.281426758	0.246603683	0.260864258	0.281426758
1935.5	0.246364161	0.260589242	0.281100601	0.246364161	0.260589242	0.281100601
1936.5	0.246288449	0.260502309	0.280997455	0.246288449	0.260502309	0.280997455
1937.5	0.24637644	0.260603339	0.28111729	0.24637644	0.260603339	0.28111729
1938.5	0.246408805	0.260640472	0.281161368	0.246408805	0.260640472	0.281161368
1939.5	0.246317864	0.260536045	0.281037509	0.246317864	0.260536045	0.281037509
1940.5	0.246441037	0.260677487	0.281205267	0.246441037	0.260677487	0.281205267
1941.5	0.246766403	0.261051089	0.281648427	0.246766403	0.261051089	0.281648427
1942.5	0.246627554	0.260891646	0.281459302	0.246627554	0.260891646	0.281459302
1943.5	0.247141123	0.261481345	0.282158792	0.247141123	0.261481345	0.282158792
1944.5	0.247254297	0.261611313	0.28231293	0.247254297	0.261611313	0.28231293
1945.5	0.247357324	0.261729688	0.282453269	0.247357324	0.261729688	0.282453269
1946.5	0.247160599	0.261503786	0.282185316	0.247160599	0.261503786	0.282185316
1947.5	0.247162938	0.261506468	0.282188505	0.247162938	0.261506468	0.282188505
1948.5	0.247260407	0.261618376	0.282321245	0.247260407	0.261618376	0.282321245
1949.5	0.24720566	0.261555493	0.282246679	0.24720566	0.261555493	0.282246679
1950.5	0.247187182	0.261534303	0.282221526	0.247187182	0.261534303	0.282221526
1951.5	0.247219518	0.261571378	0.282265574	0.247219518	0.261571378	0.282265574
1952.5	0.246779248	0.261065841	0.281665891	0.246779248	0.261065841	0.281665891
1953.5	0.246666476	0.26093635	0.28151232	0.246666476	0.26093635	0.28151232
1954.5	0.246530682	0.260780424	0.281327337	0.246530682	0.260780424	0.281327337
1955.5	0.24655278	0.260805816	0.281357437	0.24655278	0.260805816	0.281357437
1956.5	0.246421143	0.260654658	0.281178147	0.246421143	0.260654658	0.281178147
1957.5	0.24656108	0.260815322	0.281368733	0.24656108	0.260815322	0.281368733
1958.5	0.246503785	0.260749549	0.28129074	0.246503785	0.260749549	0.28129074
1959.5	0.246890187	0.261193246	0.281817019	0.246890187	0.261193246	0.281817019
1960.5	0.246702358	0.260977596	0.281561226	0.246702358	0.260977596	0.281561226
1961.5	0.246557713	0.260811448	0.281364173	0.246557713	0.260811448	0.281364173
1962.5	0.246585846	0.260843724	0.281402439	0.246585846	0.260843724	0.281402439
1963.5	0.246508941	0.26075542	0.281297684	0.246508941	0.26075542	0.281297684
1964.5	0.246550471	0.260803103	0.281354278	0.246550471	0.260803103	0.281354278
1965.5	0.246727273	0.261006177	0.281595111	0.246727273	0.261006177	0.281595111
1966.5	0.246980116	0.261296511	0.281939507	0.246980116	0.261296511	0.281939507
1967.5	0.24705711	0.261384904	0.282044351	0.24705711	0.261384904	0.282044351
1968.5	0.247017533	0.261339486	0.281990498	0.247017533	0.261339486	0.281990498
1969.5	0.247712284	0.262137264	0.282936811	0.247712284	0.262137264	0.282936811
1970.5	0.247858644	0.262305319	0.283136129	0.247858644	0.262305319	0.283136129
1971.5	0.247968897	0.26243189	0.283286244	0.247968897	0.26243189	0.283286244
1972.5	0.248124644	0.262610763	0.283498436	0.248124644	0.262610763	0.283498436
1973.5	0.248047471	0.262522161	0.283393353	0.248047471	0.262522161	0.283393353
1974.5	0.248289898	0.262800485	0.283723503	0.248289898	0.262800485	0.283723503
1975.5	0.248356968	0.262877524	0.283814877	0.248356968	0.262877524	0.283814877
1976.5	0.248475596	0.263013721	0.283976406	0.248475596	0.263013721	0.283976406
1977.5	0.248551399	0.263100773	0.284079701	0.248551399	0.263100773	0.284079701
1978.5	0.248999789	0.263615668	0.28469044	0.248999789	0.263615668	0.28469044
1979.5	0.249092251	0.263721764	0.284816325	0.249092251	0.263721764	0.284816325
1980.5	0.249734446	0.264459223	0.285691112	0.249734446	0.264459223	0.285691112
1981.5	0.250247449	0.265048266	0.286389798	0.250247449	0.265048266	0.286389798
1982.5	0.250295907	0.265103906	0.28645578	0.250295907	0.265103906	0.28645578
1983.5	0.250604749	0.265458554	0.28687644	0.250604749	0.265458554	0.28687644
1984.5	0.250975102	0.265883774	0.287380844	0.250975102	0.265883774	0.287380844
1985.5	0.25184837	0.266886562	0.288570315	0.25184837	0.266886562	0.288570315
1986.5	0.251755714	0.266780198	0.288444102	0.251755714	0.266780198	0.288444102
1987.5	0.252415419	0.267537683	0.289342642	0.252415419	0.267537683	0.289342642
1988.5	0.252791226	0.267969191	0.289854497	0.252791226	0.267969191	0.289854497
1989.5	0.252715826	0.267882615	0.289751828	0.252715826	0.267882615	0.289751828
1990.5	0.252552003	0.267694473	0.289528698	0.252552003	0.267694473	0.289528698
1991.5	0.252667189	0.267826766	0.289685577	0.252667189	0.267826766	0.289685577
1992.5	0.253061026	0.268279046	0.290222019	0.253061026	0.268279046	0.290222019
1993.5	0.253424794	0.268696696	0.290717453	0.253424794	0.268696696	0.290717453
1994.5	0.253673136	0.268981844	0.291055709	0.253673136	0.268981844	0.291055709
1995.5	0.254750431	0.270218909	0.292523086	0.254750431	0.270218909	0.292523086
1996.5	0.255683094	0.271289796	0.293793351	0.255683094	0.271289796	0.293793351
1997.5	0.256355137	0.272061497	0.294708729	0.256355137	0.272061497	0.294708729
1998.5	0.256802797	0.272575557	0.295318455	0.256802797	0.272575557	0.295318455
1999.5	0.256925792	0.27271679	0.295485973	0.256925792	0.27271679	0.295485973
2000.5	0.257310957	0.273159087	0.296010613	0.257302702	0.27314958	0.295999348
2001.5	0.257012665	0.272816509	0.295604318	0.256994396	0.272795558	0.295579433
2002.5	0.257639796	0.273536593	0.296458453	0.257586062	0.273474902	0.296385258
2003.5	0.257750154	0.273663342	0.296608776	0.257647336	0.273545235	0.296468705
2004.5	0.258269191	0.274259359	0.297315776	0.258098602	0.274063438	0.297083408
2005.5	0.258092791	0.274056792	0.29707551	0.257854015	0.273782611	0.296750277
2006.5	0.258937687	0.275026888	0.298226297	0.258579105	0.274615169	0.297737896
2007.5	0.259306997	0.275450945	0.298729301	0.258788556	0.274855673	0.298023194
2008.5	0.259502918	0.275675982	0.29899618	0.258870065	0.274949253	0.298134178
2009.5	0.25970304	0.275905788	0.299268782	0.258899182	0.274982691	0.298173875
2010.5	0.260610074	0.27694732	0.300504237	0.259591013	0.275777131	0.299116194
2011.5	0.261650622	0.278142124	0.301921457	0.260363668	0.276664406	0.300168604
2012.5	0.2620309	0.278578758	0.302439421	0.260477036	0.276794553	0.30032301
2013.5	0.263278455	0.280011296	0.30413866	0.26137346	0.277823895	0.301543981
2014.5	0.263787329	0.280595601	0.304831743	0.261547536	0.278023779	0.301781029
2015.5	0.263795823	0.280605406	0.304843396	0.261332423	0.277776778	0.301488072
2016.5	0.26439026	0.281287968	0.305653006	0.261576027	0.278056532	0.301819891
2017.5	0.264470756	0.281380355	0.305762619	0.261319876	0.277762383	0.301471025
2018.5	0.264950514	0.281931251	0.306416094	0.261462897	0.277926534	0.301665753
2019.5	0.265822381	0.282932401	0.307603598	0.261942864	0.278477699	0.302319497
2020.5	0.26588428	0.283003509	0.307687908	0.261598796	0.278082609	0.301850885
2021.5	0.266877621	0.284144133	0.309040874	0.262094587	0.278651863	0.302526146
2022.5	0.26733464	0.284668922	0.309663415	0.26226595	0.278848648	0.302759588
2023.5	0.268278331	0.285752565	0.310948789	0.262746185	0.279400051	0.30341363
2024.5	0.268437892	0.28593576	0.311166048	0.262453109	0.279063523	0.303014457
2025.5	0.269762367	0.287456602	0.312970102	0.263125926	0.279836148	0.303930879
2026.5	0.270863444	0.288720936	0.314469785	0.263609171	0.280391067	0.304589123
2027.5	0.271262884	0.289179653	0.315013856	0.263502002	0.280267954	0.304443121
2028.5	0.271698237	0.289679527	0.315606922	0.26338622	0.280135006	0.304285377
2029.5	0.272884816	0.29104197	0.317223012	0.264077097	0.280928344	0.305226475
2030.5	0.273478717	0.291723967	0.318031937	0.264247984	0.281124562	0.305459231
2031.5	0.273906767	0.292215437	0.31861493	0.264202267	0.28107211	0.305397004
2032.5	0.27495262	0.293416351	0.320039481	0.264712364	0.281657785	0.306091726
2033.5	0.274822295	0.293266743	0.319861949	0.264159322	0.281022757	0.305338472
2034.5	0.275946915	0.294558108	0.321393788	0.264594048	0.281522006	0.305930644
2035.5	0.276526302	0.295223445	0.322182924	0.264639407	0.281574041	0.305992395
2036.5	0.276490748	0.295182556	0.322134465	0.264041722	0.280887753	0.305178314
2037.5	0.277471662	0.296308845	0.323470444	0.264346451	0.281237692	0.305593371
2038.5	0.278001398	0.29691717	0.324192017	0.26434055	0.281230897	0.305585355
2039.5	0.278801531	0.297835946	0.325281829	0.264554381	0.281476468	0.305876613
2040.5	0.280126542	0.299357384	0.327086538	0.265224546	0.282245964	0.306789368
2041.5	0.280946314	0.300298661	0.328203142	0.26540184	0.282449544	0.307030857
2042.5	0.281702846	0.301167429	0.329233617	0.265555352	0.282625824	0.30723998
2043.5	0.282191634	0.301728666	0.329899341	0.265466541	0.282523841	0.307118923
2044.5	0.283273518	0.302970946	0.331372917	0.26596567	0.283096969	0.307798803
2045.5	0.283670127	0.303426355	0.331913084	0.265861929	0.282977819	0.307657421
2046.5	0.284036964	0.303847611	0.332412809	0.265478224	0.282537282	0.307134867
2047.5	0.285058856	0.305020988	0.333804637	0.265837371	0.282949656	0.307624012
2048.5	0.286030173	0.30613634	0.335127592	0.266001314	0.283137947	0.307847351
2049.5	0.286859602	0.307088703	0.336257309	0.266148984	0.283307463	0.308048487
2050.5	0.287446469	0.307762593	0.337056607	0.266034782	0.283176392	0.307892978
2051.5	0.288140148	0.30855912	0.33800149	0.265849441	0.282963514	0.307640523
2052.5	0.289073527	0.309630841	0.339272767	0.266064376	0.283210278	0.307933182
2053.5	0.289574951	0.310206622	0.339955777	0.266074389	0.283221781	0.307946831
2054.5	0.290271848	0.311006874	0.340904951	0.266323566	0.283507973	0.308286279
2055.5	0.290999264	0.311842173	0.341895759	0.26629293	0.283472747	0.308244467
2056.5	0.292294949	0.313329935	0.343660504	0.266518086	0.283731312	0.308551163
2057.5	0.293776751	0.315031439	0.345678836	0.267096013	0.28439492	0.309338331
2058.5	0.295018554	0.316457361	0.347370267	0.267295212	0.284623623	0.309609622
2059.5	0.295935392	0.317510098	0.348619014	0.267297685	0.284626454	0.309613019
2060.5	0.29706341	0.318805367	0.350155383	0.267376393	0.284716845	0.309720188
2061.5	0.297961623	0.319836736	0.351378769	0.267394751	0.284737945	0.309745282
2062.5	0.30007863	0.322267681	0.354262322	0.268042177	0.285481364	0.310627073
2063.5	0.301877409	0.324333131	0.356712282	0.268223792	0.28568989	0.310874462
2064.5	0.303886145	0.326639712	0.359448314	0.268287212	0.285762757	0.310960859
2065.5	0.304839611	0.32773456	0.36074701	0.267988324	0.285419464	0.3105537
2066.5	0.306270629	0.329377681	0.362696081	0.268143773	0.28559795	0.310765445
2067.5	0.307852805	0.33119446	0.364851058	0.268263102	0.285734981	0.310927957
2068.5	0.31018728	0.33387503	0.368030757	0.269125819	0.286725611	0.312103033
2069.5	0.311868727	0.335805833	0.370320886	0.269152463	0.286756188	0.312139303
2070.5	0.314335316	0.338638127	0.373680562	0.269758672	0.287452281	0.312965006
2071.5	0.316231042	0.340814918	0.376262635	0.269939303	0.287659675	0.313211054
2072.5	0.318327308	0.343221992	0.379117847	0.269803733	0.287504047	0.313026398
2073.5	0.321084678	0.346388191	0.382873476	0.270130128	0.287878811	0.31347096
2074.5	0.32283932	0.348402977	0.385263413	0.269793838	0.287492693	0.313012928
2075.5	0.325766623	0.351764262	0.389250487	0.269906491	0.287622035	0.31316635
2076.5	0.328384519	0.354770333	0.392816275	0.27055344	0.288364977	0.314047575
2077.5	0.330554217	0.357261717	0.395771474	0.270703197	0.288536876	0.314251542
2078.5	0.333068788	0.360149086	0.399196386	0.27110669	0.289000183	0.314801067
2079.5	0.335344076	0.362761766	0.4022955	0.271180421	0.289084882	0.314901501
2080.5	0.336968273	0.364626706	0.404507726	0.270647883	0.288473427	0.314176202
2081.5	0.339476407	0.367506653	0.407923847	0.270889431	0.288750768	0.31450519
2082.5	0.341240972	0.369532853	0.410327286	0.270576954	0.288391918	0.314079583
2083.5	0.343705744	0.372363061	0.413684517	0.270956695	0.288827986	0.314596802
2084.5	0.346143425	0.375162125	0.417004675	0.271309614	0.289233178	0.315077424
2085.5	0.349598974	0.379130036	0.421711266	0.271674484	0.289652079	0.315574378
2086.5	0.351752162	0.381602436	0.424643993	0.271718472	0.289702624	0.315634251
2087.5	0.353558123	0.383676261	0.427103907	0.271472514	0.289420188	0.315299243
2088.5	0.356348723	0.386880636	0.430904865	0.271707684	0.289690226	0.315619558
2089.5	0.359407127	0.390392423	0.435070515	0.272237867	0.290298998	0.316341668
2090.5	0.361168057	0.39241448	0.437469065	0.271921367	0.289935559	0.315910578
2091.5	0.364090502	0.395770192	0.441449493	0.272016913	0.290045321	0.316040754
2092.5	0.366688103	0.398752987	0.444987625	0.27262646	0.290745258	0.316871017
2093.5	0.369355202	0.401815504	0.448620379	0.273159951	0.291357845	0.317597628
2094.5	0.372242689	0.405131072	0.452553272	0.273762316	0.292049527	0.318418115
2095.5	0.374751419	0.408011764	0.455970287	0.274286717	0.292651683	0.319132388
2096.5	0.376769692	0.410329253	0.458719224	0.274281412	0.292645574	0.319125146
2097.5	0.379162669	0.413077027	0.461978585	0.274286389	0.292651296	0.319131911
2098.5	0.380809724	0.414968312	0.464221925	0.273990125	0.292311162	0.318728447
2099.5	0.383129835	0.417632431	0.467382014	0.273953617	0.2922692	0.318678707
2100.5	0.386479497	0.421478748	0.471944392	0.274789095	0.293228567	0.319816649
2101.5	0.389916867	0.425425738	0.476626158	0.2753748	0.293901116	0.320614398
2102.5	0.392979115	0.428942025	0.480797201	0.27583316	0.294427455	0.321238756
2103.5	0.395348996	0.431663275	0.484025091	0.275681555	0.29425332	0.321032256
2104.5	0.397749394	0.434419543	0.487294585	0.275544345	0.294095814	0.320845336
2105.5	0.399629921	0.43657884	0.489855915	0.275709629	0.294285625	0.321070522
2106.5	0.40249607	0.43986994	0.493759781	0.276227802	0.294880599	0.321776271
2107.5	0.404312939	0.441956192	0.496234477	0.276198566	0.294847071	0.321736485
2108.5	0.405129522	0.442893803	0.49734664	0.275367111	0.293892324	0.320603997
2109.5	0.406026095	0.443923324	0.49856782	0.274652392	0.293071598	0.319630474
2110.5	0.408139795	0.446350396	0.501446784	0.274968118	0.293434173	0.320060551
2111.5	0.40943718	0.447840214	0.503213823	0.274995923	0.293466091	0.32009843
2112.5	0.410404444	0.448950827	0.504531264	0.274121016	0.292461455	0.318906754
2113.5	0.41104576	0.449687302	0.505404949	0.273587376	0.291848719	0.318179935
2114.5	0.412017405	0.450803012	0.506728292	0.273282081	0.291498125	0.317764044
2115.5	0.413418263	0.452411503	0.508636296	0.273356259	0.2915833	0.317865104
2116.5	0.415214866	0.454474449	0.511083305	0.273174733	0.291374832	0.317617804
2117.5	0.416832447	0.456331879	0.513286531	0.273171961	0.291371673	0.317614049
2118.5	0.419505507	0.45940122	0.516927421	0.273529261	0.291781962	0.31810078
2119.5	0.421834558	0.462075561	0.52009964	0.273519486	0.291770697	0.318087399
2120.5	0.422662258	0.463026017	0.521227062	0.27277714	0.290918231	0.317076266
2121.5	0.423249543	0.463700354	0.522026956	0.27243644	0.290527076	0.316612214
2122.5	0.423160642	0.463598251	0.521905839	0.271922141	0.289936513	0.31591174
2123.5	0.424274683	0.464877427	0.523423135	0.272148669	0.290196627	0.316220254
2124.5	0.425024509	0.465738446	0.524444521	0.271975666	0.289997995	0.315984577
2125.5	0.426681757	0.467641354	0.526701748	0.27180776	0.289805234	0.315755934
2126.5	0.427917004	0.469059914	0.528384328	0.271353692	0.289283782	0.315137476
2127.5	0.430412769	0.471925646	0.53178364	0.271718085	0.289702237	0.315633833
2128.5	0.433116883	0.475030631	0.535466611	0.272449464	0.290542066	0.316630036
2129.5	0.434776872	0.476936817	0.537727714	0.272407502	0.290493816	0.316572845
2130.5	0.437352747	0.479894638	0.541236103	0.272512883	0.290614843	0.316716373
2131.5	0.440498352	0.483506531	0.545520663	0.273176044	0.291376382	0.317619652
2132.5	0.442775816	0.486121714	0.548622668	0.273581952	0.29184252	0.318172574
2133.5	0.446507603	0.490406722	0.553705514	0.274562925	0.292968899	0.319508672
2134.5	0.449519604	0.493865252	0.557807922	0.274963707	0.293429017	0.320054501
2135.5	0.451633692	0.49629283	0.560687423	0.274869382	0.293320745	0.319926024
2136.5	0.453309536	0.498217166	0.562970102	0.274699926	0.293126196	0.319695264
2137.5	0.454994828	0.50015229	0.565265417	0.274501979	0.292898864	0.319425643
2138.5	0.456591189	0.501985371	0.567439854	0.27468273	0.293106407	0.31967184
2139.5	0.456751645	0.50216955	0.567658365	0.274627268	0.293042749	0.319596291
2140.5	0.458475113	0.504148603	0.570005834	0.27507183	0.293553203	0.320201814
2141.5	0.459862202	0.505741298	0.571895063	0.27475968	0.293194771	0.319776624
2142.5	0.462703466	0.509003818	0.575765073	0.27538237	0.293909818	0.320624799
2143.5	0.463435859	0.50984472	0.576762617	0.274974406	0.293441355	0.320069075
2144.5	0.465399653	0.512099743	0.579437435	0.275282532	0.293795198	0.320488811
2145.5	0.465609133	0.512340248	0.579722703	0.275339395	0.293860465	0.320566267
2146.5	0.466870755	0.513788939	0.581441104	0.275993913	0.29461205	0.321457714
2147.5	0.467636317	0.514668047	0.582483947	0.276120752	0.294757694	0.321630478
2148.5	0.467954934	0.515033901	0.58291781	0.276018381	0.294640124	0.321491003
2149.5	0.469427973	0.516725481	0.584924221	0.276356876	0.295028806	0.321952075
2150.5	0.469894469	0.517261148	0.585559547	0.276264697	0.294922978	0.321826518
2151.5	0.46899578	0.516229212	0.584335506	0.275433391	0.29396838	0.320694208
2152.5	0.469413757	0.516709209	0.58490485	0.275465608	0.294005424	0.320738167
2153.5	0.467820644	0.514879823	0.582735002	0.274653822	0.293073267	0.319632441
2154.5	0.468115658	0.515218496	0.583136737	0.274750233	0.293183982	0.319763809
2155.5	0.468270123	0.51539582	0.583347142	0.275033116	0.293508798	0.320149034
2156.5	0.468033224	0.515123844	0.583024502	0.275060147	0.293539822	0.32018587
2157.5	0.468329728	0.515464246	0.583428323	0.27532807	0.293847442	0.320550799
2158.5	0.46912384	0.516376138	0.584509969	0.275581032	0.294137925	0.320895344
2159.5	0.470889241	0.518403292	0.586914539	0.275880963	0.294482321	0.321303874
2160.5	0.472699255	0.520481587	0.589379787	0.276370198	0.295044065	0.321970224
2161.5	0.474773794	0.522863805	0.592205465	0.276916176	0.295671016	0.322713912
2162.5	0.475650877	0.523870945	0.593400061	0.276857704	0.295603901	0.32263428
2163.5	0.476111502	0.524399817	0.59402746	0.276989937	0.295755714	0.322814316
2164.5	0.47578001	0.524019182	0.593575895	0.276602536	0.295310885	0.322286695
2165.5	0.476707935	0.525084674	0.594839811	0.276998609	0.295765728	0.322826207
2166.5	0.477378368	0.525854528	0.595752955	0.27682507	0.29556644	0.322589815
2167.5	0.477474302	0.525964797	0.595883668	0.276492328	0.295184374	0.322136611
2168.5	0.478761286	0.527442575	0.59763664	0.276479214	0.295169324	0.322118729
2169.5	0.479538828	0.528335393	0.598695695	0.276515842	0.295211405	0.322168678
2170.5	0.480797291	0.529780507	0.600409865	0.276894808	0.295646519	0.322684825
2171.5	0.482575476	0.531822264	0.602831781	0.277345806	0.296164393	0.32329908
2172.5	0.48369059	0.533102691	0.604350627	0.277641743	0.29650417	0.323702127
2173.5	0.485450327	0.535123348	0.606747568	0.27822575	0.297174782	0.324497551
2174.5	0.485006779	0.534614027	0.606143296	0.277768552	0.296649784	0.323874801
2175.5	0.486267775	0.536061943	0.607860804	0.277692765	0.296562672	0.323771536
2176.5	0.487576455	0.537564755	0.609643459	0.278049469	0.296972334	0.324257433
2177.5	0.488859236	0.539037705	0.611390591	0.278197765	0.297142625	0.324459404
2178.5	0.488903135	0.53908819	0.611450434	0.277963966	0.296874166	0.324141055
2179.5	0.4887622	0.538926244	0.611258388	0.277698636	0.296569467	0.323779553
2180.5	0.488095731	0.53816098	0.610350668	0.277373284	0.296195835	0.323336422
2181.5	0.486898154	0.536785781	0.608719409	0.276997656	0.295764536	0.322824806
2182.5	0.486219376	0.536006451	0.607794941	0.276789159	0.295525104	0.32254082
2183.5	0.487707526	0.537715256	0.609821856	0.277248561	0.296052635	0.323166579
2184.5	0.48894158	0.539132237	0.611502707	0.277644962	0.296507806	0.323706389
2185.5	0.488821417	0.538994134	0.611338913	0.27722612	0.296026886	0.323136002
2186.5	0.488914788	0.539101303	0.61146605	0.277319968	0.296134651	0.323263824
2187.5	0.489746183	0.54005605	0.612598538	0.278049082	0.296971858	0.324256837
2188.5	0.489132613	0.539351583	0.611762881	0.27813527	0.297070861	0.324374288
2189.5	0.487393111	0.537354171	0.609393597	0.277932227	0.296837658	0.324097693
2190.5	0.486730874	0.536593676	0.6084916	0.27765584	0.296520352	0.323721319
2191.5	0.485562295	0.535251856	0.606899917	0.277561039	0.296411514	0.323592186
2192.5	0.484773368	0.534346044	0.605825365	0.277047962	0.295822382	0.322893411
2193.5	0.484149218	0.533629239	0.604975104	0.276822329	0.29556331	0.322586119
2194.5	0.484006375	0.533465266	0.604780614	0.277153075	0.295943052	0.323036522
2195.5	0.481853306	0.530992985	0.601848006	0.276811451	0.295550883	0.322571307
2196.5	0.481892735	0.531038225	0.60190171	0.277212113	0.296010912	0.323116958
2197.5	0.479475945	0.528263152	0.598609865	0.276754648	0.295485646	0.322493881
2198.5	0.479038805	0.527761221	0.598014534	0.276596785	0.295304358	0.322278857
2199.5	0.479316533	0.528080165	0.598392844	0.277217954	0.296017617	0.323124886
2200.5	0.479398221	0.528173924	0.598504126	0.277565807	0.296417087	0.323598713
2201.5	0.479851455	0.528694332	0.599121451	0.277898073	0.296798557	0.324051231
2202.5	0.479773372	0.528604627	0.599015057	0.278218955	0.297167033	0.324488342
2203.5	0.47802183	0.526593328	0.596629322	0.277829081	0.296719313	0.323957264
2204.5	0.476744324	0.525126398	0.594889283	0.277862877	0.296758145	0.324003309
2205.5	0.477461338	0.525949717	0.595865905	0.278433293	0.297413111	0.324780285
2206.5	0.476842403	0.52523911	0.595022976	0.278354079	0.297322124	0.324672312
2207.5	0.475857824	0.524108589	0.593681991	0.277598321	0.29645431	0.323642969
2208.5	0.47568211	0.523906827	0.593442619	0.277493656	0.296334118	0.323500454
2209.5	0.475123704	0.523265541	0.592682064	0.277478218	0.296316415	0.323479384
2210.5	0.474517077	0.522569001	0.591855764	0.27768448	0.296553224	0.323760301
2211.5	0.473039478	0.520872355	0.589843273	0.277569532	0.29642126	0.323603779
2212.5	0.472328961	0.520056486	0.588875473	0.278054833	0.296978444	0.324264795
2213.5	0.471596241	0.519215167	0.587877572	0.278219938	0.297168016	0.324489653
2214.5	0.470898151	0.518413544	0.586926758	0.277927697	0.296832502	0.324091613
2215.5	0.47084862	0.518356621	0.586859226	0.27815634	0.297095031	0.324403048
2216.5	0.468660265	0.515843809	0.583878577	0.27751562	0.296359301	0.323530346
2217.5	0.46937725	0.516667068	0.584855139	0.277644754	0.296507597	0.32370621
2218.5	0.468900591	0.516119778	0.584205866	0.277685642	0.296554536	0.323762
2219.5	0.467137098	0.51409483	0.581803858	0.276954919	0.295715481	0.322766632
2220.5	0.465154737	0.511818528	0.579103768	0.27665022	0.295365602	0.322351664
2221.5	0.463014901	0.509361446	0.57618922	0.276678711	0.295398355	0.322390497
2222.5	0.462128013	0.508343101	0.574981272	0.276382208	0.295057923	0.321986646
2223.5	0.460950196	0.506990612	0.573376954	0.276310742	0.294975817	0.321889252
2224.5	0.459603041	0.505443692	0.571542084	0.275942415	0.294552863	0.321387559
2225.5	0.457508624	0.503038824	0.568689466	0.275859892	0.294458121	0.321275204
2226.5	0.456539244	0.501925767	0.567369103	0.275599808	0.294159502	0.320920944
2227.5	0.454506397	0.4995915	0.56460017	0.275643051	0.294209153	0.320979804
2228.5	0.453362703	0.49827823	0.563042402	0.275815636	0.294407338	0.321214914
2229.5	0.453266054	0.498167276	0.562910795	0.275823593	0.294416487	0.321225733
2230.5	0.452243298	0.496992827	0.561517656	0.275731504	0.294310719	0.321100324
2231.5	0.452139765	0.496874005	0.561376751	0.275504679	0.294050247	0.320791364
2232.5	0.451651633	0.496313542	0.56071198	0.275267929	0.29377839	0.320468873
2233.5	0.450720549	0.495244354	0.559443772	0.275045067	0.293522507	0.320165336
2234.5	0.45042491	0.494904965	0.559041202	0.275416046	0.293948412	0.320670575
2235.5	0.449530274	0.49387756	0.557822585	0.275198519	0.293698669	0.32037431
2236.5	0.448696852	0.492920607	0.556687474	0.275153905	0.293647438	0.320313573
2237.5	0.448076695	0.492208391	0.555842698	0.275136918	0.293627888	0.320290327
2238.5	0.446469605	0.490363091	0.553653717	0.275294125	0.29380843	0.320504516
2239.5	0.444610685	0.48822853	0.551121831	0.275329322	0.293848842	0.320552498
2240.5	0.443827122	0.487328768	0.55005455	0.275287569	0.29380089	0.320495576
2241.5	0.442090511	0.485334724	0.547689259	0.274920702	0.293379694	0.31999597
2242.5	0.441297442	0.484424084	0.546609044	0.275150627	0.293643653	0.320309073
2243.5	0.441067755	0.484160274	0.54629606	0.274887085	0.29334107	0.319950163
2244.5	0.440029234	0.482967854	0.544881761	0.274965733	0.293431372	0.320057303
2245.5	0.439205706	0.482022196	0.543760002	0.274762005	0.293197483	0.319779843
2246.5	0.438461393	0.481167525	0.542746246	0.274596155	0.293006986	0.319553882
2247.5	0.438708931	0.48145172	0.54308331	0.274845958	0.293293864	0.319894165
2248.5	0.43798995	0.480626255	0.542104065	0.274524152	0.292924315	0.319455802
2249.5	0.437802553	0.480410963	0.541848719	0.274858475	0.293308228	0.319911212
2250.5	0.437119782	0.479626983	0.540918768	0.274852157	0.293300986	0.319902599
2251.5	0.43581757	0.478131741	0.539145052	0.275021792	0.293495834	0.320133656
2252.5	0.435441017	0.477699339	0.538632214	0.27510041	0.293586046	0.320240736
2253.5	0.435874462	0.478197068	0.539222598	0.275094003	0.293578744	0.320232004
2254.5	0.434969246	0.477157682	0.537989736	0.274776161	0.293213725	0.319799095
2255.5	0.434555769	0.476682961	0.537426651	0.274978161	0.293445736	0.32007423
2256.5	0.435293108	0.477529585	0.53843087	0.275455415	0.293993682	0.320724219
2257.5	0.433987856	0.476030797	0.536652982	0.275012493	0.293485135	0.32012102
2258.5	0.432277411	0.474066794	0.534323275	0.274466366	0.292858034	0.319377095
2259.5	0.432652324	0.474497289	0.534833908	0.274939597	0.29340142	0.320021629
2260.5	0.432695538	0.47454688	0.534892738	0.274722397	0.293151975	0.319725812
2261.5	0.433882624	0.475909919	0.536509633	0.275136888	0.293627948	0.320290387
2262.5	0.432947934	0.474836797	0.535236597	0.274899811	0.293355733	0.319967479
2263.5	0.43224892	0.474034071	0.534284532	0.275326967	0.29384622	0.320549339
2264.5	0.432423443	0.474234492	0.534522176	0.275687844	0.294260591	0.321040839
2265.5	0.43103838	0.472644061	0.532635748	0.275273889	0.293785244	0.320477039
2266.5	0.429903239	0.471340567	0.531089604	0.275048465	0.293526411	0.320169985
2267.5	0.4286111	0.469856888	0.529329717	0.274745405	0.293178409	0.319757193
2268.5	0.427267283	0.468313783	0.527499378	0.27463612	0.293052942	0.319608361
2269.5	0.426905364	0.46789822	0.527006328	0.274295718	0.292662084	0.319144696
2270.5	0.425654262	0.466461659	0.525302351	0.274102718	0.292440504	0.31888184
2271.5	0.425444752	0.466221094	0.525016964	0.274467021	0.292858809	0.319378048
2272.5	0.42394492	0.464498818	0.522974074	0.273923367	0.29223454	0.31863752
2273.5	0.42291972	0.463321686	0.521577776	0.27364248	0.29191199	0.318254948
2274.5	0.422805548	0.463190556	0.521422267	0.273876637	0.292180866	0.318573862
2275.5	0.421203345	0.461350888	0.519239962	0.273531765	0.291784853	0.318104118
2276.5	0.420439929	0.460474223	0.5182001	0.273431897	0.291670173	0.31796813
2277.5	0.419723034	0.459650964	0.517223656	0.273821533	0.292117626	0.31849885
2278.5	0.419290632	0.459154606	0.516634882	0.273747116	0.292032123	0.318397492
2279.5	0.419469744	0.459360212	0.516878784	0.273497671	0.291745693	0.318057716
2280.5	0.418257803	0.457968622	0.515228093	0.273676723	0.291951299	0.318301618
2281.5	0.416936725	0.456451714	0.513428688	0.273501962	0.29175061	0.318063587
2282.5	0.416595429	0.456059784	0.512963831	0.273664802	0.29193756	0.318285316
2283.5	0.416276127	0.455693156	0.512528837	0.27378735	0.292078286	0.318452209
2284.5	0.414506257	0.453660876	0.510118187	0.273220688	0.291427612	0.317680448
2285.5	0.414950103	0.454170466	0.510722637	0.273014396	0.291190684	0.317399383
2286.5	0.415164799	0.454416961	0.511015058	0.273337692	0.291561931	0.317839772
2287.5	0.414425939	0.453568548	0.510008693	0.273275912	0.291491002	0.317755669
2288.5	0.413920641	0.452988297	0.509320438	0.273175627	0.291375846	0.317619056
2289.5	0.412933499	0.451854765	0.507975876	0.273194403	0.291397423	0.317644656
2290.5	0.412638038	0.451515645	0.507573545	0.273046553	0.291227639	0.317443222
2291.5	0.412509114	0.451367587	0.50739795	0.272724599	0.290857971	0.31700474
2292.5	0.412348568	0.45118323	0.507179201	0.273234278	0.291443199	0.317698926
2293.5	0.411303967	0.449983746	0.505756497	0.273370236	0.291599333	0.317884088
2294.5	0.410154969	0.448664337	0.504191518	0.273036212	0.291215867	0.317429245
2295.5	0.411069244	0.449714184	0.505436719	0.273277551	0.291492939	0.317757905
2296.5	0.40980345	0.448260784	0.503712833	0.272843152	0.290994138	0.317166239
2297.5	0.409192085	0.447558701	0.502880037	0.272594303	0.290708393	0.316827267
2298.5	0.410301358	0.448832423	0.504390955	0.272917002	0.291078895	0.317266792
2299.5	0.408361733	0.446605206	0.501749039	0.272723943	0.290857226	0.317003846
