# Supplementary material for: Potential impacts of mercury released from thawing permafrost
Source: Nat Commun. 2020 Sep 16;11:4650. doi: 10.1038/s41467-020-18398-5 (PMC7494925; doi:10.1038/s41467-020-18398-5)
Supplement: Supplementary file 2 — Supplementary Data [file 41467_2020_18398_MOESM2_ESM.zip › out_data_files/Supp_Fig_01.csv]

MeHg Concentration (ng/L)	Fish Hg Concentration (microg Hg/g dry)	Fish Hg Concentration (microg Hg/g wet)
0	0.061	0.0122
0	0.067	0.0134
0	0.083	0.0166
0	0.084	0.0168
0	0.087	0.0174
0	0.087	0.0174
0	0.091	0.0182
0	0.099	0.0198
0	0.103	0.0206
0	0.12	0.024
0	0.135	0.027
0	0.136	0.0272
0	0.14	0.028
0	0.145	0.029
0	0.15	0.03
0	0.154	0.0308
0	0.201	0.0402
0.039	0.204	0.0408
0.098	0.206	0.0412
0.062	0.209	0.0418
0.039	0.221	0.0442
0.062	0.228	0.0456
0.038	0.239	0.0478
0.098	0.247	0.0494
0.031	0.261	0.0522
0.039	0.263	0.0526
0.062	0.277	0.0554
0.098	0.28	0.056
0.098	0.295	0.059
0.098	0.331	0.0662
0.038	0.335	0.067
0.094	0.337	0.0674
0.038	0.349	0.0698
0.062	0.353	0.0706
0.038	0.419	0.0838
0.038	0.419	0.0838
0.094	0.42	0.084
0.038	0.422	0.0844
0.098	0.437	0.0874
0.038	0.455	0.091
0.038	0.456	0.0912
0.098	0.458	0.0916
0.038	0.479	0.0958
0.062	0.517	0.1034
0.098	0.534	0.1068
0.094	0.563	0.1126
0.038	0.575	0.115
0.098	0.595	0.119
0.062	0.598	0.1196
0.039	0.628	0.1256
0.038	0.632	0.1264
0.039	0.638	0.1276
0.098	0.67	0.134
0.098	0.67	0.134
0.098	0.715	0.143
0.175	0.75	0.15
0.031	0.993	0.1986
0.175	1.08	0.216
0.242	1.08	0.216
0.242	1.09	0.218
0.093	1.15	0.23
0.093	1.25	0.25
0.081	1.26	0.252
0.078	1.27	0.254
0.242	1.29	0.258
0.081	1.31	0.262
0.242	1.33	0.266
0.115	1.36	0.272
0.081	1.37	0.274
0.106	1.49	0.298
0.242	1.49	0.298
0.242	1.52	0.304
0.242	1.57	0.314
0.086	1.64	0.328
0.093	1.67	0.334
0.242	1.7	0.34
0.081	1.75	0.35
0.134	1.76	0.352
0.242	1.77	0.354
0.086	1.78	0.356
0.081	1.82	0.364
0.134	1.83	0.366
0.093	1.85	0.37
0.078	1.87	0.374
0.078	1.9	0.38
0.078	1.91	0.382
0.134	1.91	0.382
0.157	1.93	0.386
0.078	1.94	0.388
0.093	1.96	0.392
0.157	1.97	0.394
0.134	2.06	0.412
0.134	2.12	0.424
0.134	2.14	0.428
0.134	2.39	0.478
0.242	2.4	0.48
0.106	2.41	0.482
0.134	2.48	0.496
0.078	2.53	0.506
0.134	2.53	0.506
0.078	2.55	0.51
0.134	2.55	0.51
0.289	2.55	0.51
0.078	2.56	0.512
0.086	2.56	0.512
0.157	2.56	0.512
0.289	2.59	0.518
0.134	2.6	0.52
0.15	2.6	0.52
0.157	2.63	0.526
0.427	2.64	0.528
0.37	2.68	0.536
0.098	2.75	0.55
0.242	2.76	0.552
0.134	2.78	0.556
0.157	2.82	0.564
0.15	2.93	0.586
0.289	2.97	0.594
0.078	2.99	0.598
0.15	2.99	0.598
0.134	3.01	0.602
0.289	3.06	0.612
0.078	3.15	0.63
0.119	3.17	0.634
0.157	3.17	0.634
0.289	3.2	0.64
0.289	3.24	0.648
0.242	3.25	0.65
0.15	3.26	0.652
0.242	3.36	0.672
0.157	3.47	0.694
0.427	3.49	0.698
0.289	3.52	0.704
0.134	3.57	0.714
0.242	3.62	0.724
0.106	3.65	0.73
0.134	3.73	0.746
0.134	3.75	0.75
0.289	3.96	0.792
0.427	3.96	0.792
0.37	4.45	0.89
0.289	4.52	0.904
0.37	4.55	0.91
0.289	4.85	0.97
0.427	4.85	0.97
0.242	4.88	0.976
0.289	4.91	0.982
0.15	5.67	1.134
0.289	6.21	1.242
0.37	6.22	1.244
0.37	6.24	1.248
0.37	6.29	1.258
0.37	6.8	1.36
0.37	7.29	1.458
0.37	7.33	1.466
0.37	7.81	1.562
0.0408	0.107	0.0214
0.0141	0.1091	0.0218
0.0131	0.134	0.0268
0.0406	0.1464	0.0293
0.0179	0.1599	0.032
0.015	0.1816	0.0363
0.1193	0.1834	0.0367
0.1193	0.1834	0.0367
0.0959	0.2437	0.0487
0.016	0.2485	0.0497
0.049	0.2741	0.0548
0.1009	0.2823	0.0565
0.021	0.3084	0.0617
0.0944	0.3114	0.0623
0.015	0.3335	0.0667
0.0959	0.3607	0.0721
0.041	0.3679	0.0736
0.0189	0.3715	0.0743
0.0827	0.3715	0.0743
0.1933	0.3864	0.0773
0.0408	0.4058	0.0812
0.0588	0.4058	0.0812
0.015	0.4179	0.0836
0.006	0.422	0.0844
0.0848	0.4346	0.0869
0.0616	0.4701	0.094
0.051	0.4794	0.0959
0.0151	0.4841	0.0968
0.0302	0.4841	0.0968
0.132	0.4985	0.0997
0.0475	0.5034	0.1007
0.0998	0.5185	0.1037
0.0398	0.5287	0.1057
0.105	0.5445	0.1089
0.0171	0.5553	0.1111
0.061	0.5663	0.1133
0.0258	0.5775	0.1155
0.0759	0.5775	0.1155
0.0309	0.5832	0.1166
0.015	0.5948	0.119
0.0402	0.6006	0.1201
0.2418	0.6246	0.1249
0.017	0.656	0.1312
0.061	0.656	0.1312
0.0312	0.6756	0.1351
0.0247	0.7379	0.1476
0.0582	0.7452	0.149
0.0148	0.7599	0.152
0.031	0.775	0.155
0.0492	0.806	0.1612
0.0848	0.8219	0.1644
0.0139	0.83	0.166
0.0468	0.83	0.166
0.1546	0.8465	0.1693
0.0261	0.8548	0.171
0.1418	0.8548	0.171
0.0312	0.8717	0.1743
0.0925	0.8803	0.1761
0.0188	0.889	0.1778
0.0421	0.889	0.1778
0.0372	0.9066	0.1813
0.1034	0.9155	0.1831
0.0665	0.9615	0.1923
0.0352	0.9902	0.198
0.0151	1.0198	0.204
0.0382	1.103	0.2206
0.0607	1.1139	0.2228
0.0844	1.1471	0.2294
0.104	1.1471	0.2294
0.0658	1.1584	0.2317
0.248	1.2048	0.241
0.014	1.2407	0.2481
0.0902	1.2407	0.2481
0.1274	1.2653	0.2531
0.0419	1.3159	0.2632
0.028	1.3419	0.2684
0.1484	1.3552	0.271
0.6224	1.3552	0.271
0.2455	1.4373	0.2875
0.0665	1.4802	0.296
0.0949	1.4802	0.296
0.1268	1.4802	0.296
0.0189	1.5244	0.3049
0.014	1.5394	0.3079
0.054	1.5853	0.3171
0.1477	1.5853	0.3171
0.1274	1.6979	0.3396
0.0139	1.8185	0.3637
0.4123	1.8185	0.3637
0.3504	2.0861	0.4172
0.2097	2.1274	0.4255
0.6161	2.1274	0.4255
0.2405	2.2563	0.4513
0.6068	2.3236	0.4647
0.2773	2.393	0.4786
0.0725	2.538	0.5076
0.1522	2.7451	0.549
0.3469	2.7994	0.5599
0.1111	2.8549	0.571
0.0725	2.883	0.5766
0.3939	3.1799	0.636
0.1484	3.2748	0.655
0.5104	3.2748	0.655
1.5073	3.4733	0.6947
0.2393	3.5075	0.7015
0.4611	3.7567	0.7513
0.3486	3.8311	0.7662
0.5027	4.2673	0.8535
0.3133	4.3093	0.8619
0.4316	7.2456	1.4491
0.5079	8.3116	1.6623
0.9395	9.1677	1.8335
