# Supplementary material for: Potential impacts of mercury released from thawing permafrost
Source: Nat Commun. 2020 Sep 16;11:4650. doi: 10.1038/s41467-020-18398-5 (PMC7494925; doi:10.1038/s41467-020-18398-5)
Supplement: Supplementary file 2 — Supplementary Data [file 41467_2020_18398_MOESM2_ESM.zip › out_data_files/Supp_Fig_02.csv]

Date (yr)	RCP45 Permafrost Extent Uncertainty (km^2 x 10^6)	RCP45 Permafrost Extent (km^2 x 10^6)	RCP85 Permafrost Extent Uncertainty (km^2 x 10^6)	RCP85 Permafrost Extent (km^2 x 10^6)
1901.041626	0	14.04287434	0	14.04287434
1901.125	0	14.04287434	0	14.04287434
1901.208374	0	14.04287434	0	14.04287434
1901.291626	0	14.04287434	0	14.04287434
1901.375	0	14.04287434	0	14.04287434
1901.458374	0	14.04287434	0	14.04287434
1901.541626	0	14.04287434	0	14.04287434
1901.625	0	14.04287434	0	14.04287434
1901.708374	0	14.04287434	0	14.04287434
1901.791626	0	14.04287434	0	14.04287434
1901.875	0	14.04287434	0	14.04287434
1901.958374	0	14.04287434	0	14.04287434
1902.041626	0	14.05801868	0	14.05801868
1902.125	0	14.05801868	0	14.05801868
1902.208374	0	14.05801868	0	14.05801868
1902.291626	0	14.05801868	0	14.05801868
1902.375	0	14.05801868	0	14.05801868
1902.458374	0	14.05801868	0	14.05801868
1902.541626	0	14.05801868	0	14.05801868
1902.625	0	14.05801868	0	14.05801868
1902.708374	0	14.05801868	0	14.05801868
1902.791626	0	14.05801868	0	14.05801868
1902.875	0	14.05801868	0	14.05801868
1902.958374	0	14.05801868	0	14.05801868
1903.041626	0	14.06540394	0	14.06540394
1903.125	0	14.06540394	0	14.06540394
1903.208374	0	14.06540394	0	14.06540394
1903.291626	0	14.06540394	0	14.06540394
1903.375	0	14.06540394	0	14.06540394
1903.458374	0	14.06540394	0	14.06540394
1903.541626	0	14.06540394	0	14.06540394
1903.625	0	14.06540394	0	14.06540394
1903.708374	0	14.06540394	0	14.06540394
1903.791626	0	14.06540394	0	14.06540394
1903.875	0	14.06540394	0	14.06540394
1903.958374	0	14.06540394	0	14.06540394
1904.041626	0	14.05591583	0	14.05591583
1904.125	0	14.05591583	0	14.05591583
1904.208374	0	14.05591583	0	14.05591583
1904.291626	0	14.05591583	0	14.05591583
1904.375	0	14.05591583	0	14.05591583
1904.458374	0	14.05591583	0	14.05591583
1904.541626	0	14.05591583	0	14.05591583
1904.625	0	14.05591583	0	14.05591583
1904.708374	0	14.05591583	0	14.05591583
1904.791626	0	14.05591583	0	14.05591583
1904.875	0	14.05591583	0	14.05591583
1904.958374	0	14.05591583	0	14.05591583
1905.041626	0	14.0767622	0	14.0767622
1905.125	0	14.0767622	0	14.0767622
1905.208374	0	14.0767622	0	14.0767622
1905.291626	0	14.0767622	0	14.0767622
1905.375	0	14.0767622	0	14.0767622
1905.458374	0	14.0767622	0	14.0767622
1905.541626	0	14.0767622	0	14.0767622
1905.625	0	14.0767622	0	14.0767622
1905.708374	0	14.0767622	0	14.0767622
1905.791626	0	14.0767622	0	14.0767622
1905.875	0	14.0767622	0	14.0767622
1905.958374	0	14.0767622	0	14.0767622
1906.041626	9.537E-07	14.07169914	9.537E-07	14.07169914
1906.125	9.537E-07	14.07169914	9.537E-07	14.07169914
1906.208374	9.537E-07	14.07169914	9.537E-07	14.07169914
1906.291626	9.537E-07	14.07169914	9.537E-07	14.07169914
1906.375	9.537E-07	14.07169914	9.537E-07	14.07169914
1906.458374	9.537E-07	14.07169914	9.537E-07	14.07169914
1906.541626	9.537E-07	14.07169914	9.537E-07	14.07169914
1906.625	9.537E-07	14.07169914	9.537E-07	14.07169914
1906.708374	9.537E-07	14.07169914	9.537E-07	14.07169914
1906.791626	9.537E-07	14.07169914	9.537E-07	14.07169914
1906.875	9.537E-07	14.07169914	9.537E-07	14.07169914
1906.958374	9.537E-07	14.07169914	9.537E-07	14.07169914
1907.041626	9.537E-07	14.09639931	9.537E-07	14.09639931
1907.125	9.537E-07	14.09639931	9.537E-07	14.09639931
1907.208374	9.537E-07	14.09639931	9.537E-07	14.09639931
1907.291626	9.537E-07	14.09639931	9.537E-07	14.09639931
1907.375	9.537E-07	14.09639931	9.537E-07	14.09639931
1907.458374	9.537E-07	14.09639931	9.537E-07	14.09639931
1907.541626	9.537E-07	14.09639931	9.537E-07	14.09639931
1907.625	9.537E-07	14.09639931	9.537E-07	14.09639931
1907.708374	9.537E-07	14.09639931	9.537E-07	14.09639931
1907.791626	9.537E-07	14.09639931	9.537E-07	14.09639931
1907.875	9.537E-07	14.09639931	9.537E-07	14.09639931
1907.958374	9.537E-07	14.09639931	9.537E-07	14.09639931
1908.041626	0	14.05330944	0	14.05330944
1908.125	0	14.05330944	0	14.05330944
1908.208374	0	14.05330944	0	14.05330944
1908.291626	0	14.05330944	0	14.05330944
1908.375	0	14.05330944	0	14.05330944
1908.458374	0	14.05330944	0	14.05330944
1908.541626	0	14.05330944	0	14.05330944
1908.625	0	14.05330944	0	14.05330944
1908.708374	0	14.05330944	0	14.05330944
1908.791626	0	14.05330944	0	14.05330944
1908.875	0	14.05330944	0	14.05330944
1908.958374	0	14.05330944	0	14.05330944
1909.041626	0	14.03780079	0	14.03780079
1909.125	0	14.03780079	0	14.03780079
1909.208374	0	14.03780079	0	14.03780079
1909.291626	0	14.03780079	0	14.03780079
1909.375	0	14.03780079	0	14.03780079
1909.458374	0	14.03780079	0	14.03780079
1909.541626	0	14.03780079	0	14.03780079
1909.625	0	14.03780079	0	14.03780079
1909.708374	0	14.03780079	0	14.03780079
1909.791626	0	14.03780079	0	14.03780079
1909.875	0	14.03780079	0	14.03780079
1909.958374	0	14.03780079	0	14.03780079
1910.041626	0	14.02955914	0	14.02955914
1910.125	0	14.02955914	0	14.02955914
1910.208374	0	14.02955914	0	14.02955914
1910.291626	0	14.02955914	0	14.02955914
1910.375	0	14.02955914	0	14.02955914
1910.458374	0	14.02955914	0	14.02955914
1910.541626	0	14.02955914	0	14.02955914
1910.625	0	14.02955914	0	14.02955914
1910.708374	0	14.02955914	0	14.02955914
1910.791626	0	14.02955914	0	14.02955914
1910.875	0	14.02955914	0	14.02955914
1910.958374	0	14.02955914	0	14.02955914
1911.041626	0	14.05670166	0	14.05670166
1911.125	0	14.05670166	0	14.05670166
1911.208374	0	14.05670166	0	14.05670166
1911.291626	0	14.05670166	0	14.05670166
1911.375	0	14.05670166	0	14.05670166
1911.458374	0	14.05670166	0	14.05670166
1911.541626	0	14.05670166	0	14.05670166
1911.625	0	14.05670166	0	14.05670166
1911.708374	0	14.05670166	0	14.05670166
1911.791626	0	14.05670166	0	14.05670166
1911.875	0	14.05670166	0	14.05670166
1911.958374	0	14.05670166	0	14.05670166
1912.041626	9.537E-07	14.03935814	9.537E-07	14.03935814
1912.125	9.537E-07	14.03935814	9.537E-07	14.03935814
1912.208374	9.537E-07	14.03935814	9.537E-07	14.03935814
1912.291626	9.537E-07	14.03935814	9.537E-07	14.03935814
1912.375	9.537E-07	14.03935814	9.537E-07	14.03935814
1912.458374	9.537E-07	14.03935814	9.537E-07	14.03935814
1912.541626	9.537E-07	14.03935814	9.537E-07	14.03935814
1912.625	9.537E-07	14.03935814	9.537E-07	14.03935814
1912.708374	9.537E-07	14.03935814	9.537E-07	14.03935814
1912.791626	9.537E-07	14.03935814	9.537E-07	14.03935814
1912.875	9.537E-07	14.03935814	9.537E-07	14.03935814
1912.958374	9.537E-07	14.03935814	9.537E-07	14.03935814
1913.041626	0	14.06279278	0	14.06279278
1913.125	0	14.06279278	0	14.06279278
1913.208374	0	14.06279278	0	14.06279278
1913.291626	0	14.06279278	0	14.06279278
1913.375	0	14.06279278	0	14.06279278
1913.458374	0	14.06279278	0	14.06279278
1913.541626	0	14.06279278	0	14.06279278
1913.625	0	14.06279278	0	14.06279278
1913.708374	0	14.06279278	0	14.06279278
1913.791626	0	14.06279278	0	14.06279278
1913.875	0	14.06279278	0	14.06279278
1913.958374	0	14.06279278	0	14.06279278
1914.041626	0	14.02184486	0	14.02184486
1914.125	0	14.02184486	0	14.02184486
1914.208374	0	14.02184486	0	14.02184486
1914.291626	0	14.02184486	0	14.02184486
1914.375	0	14.02184486	0	14.02184486
1914.458374	0	14.02184486	0	14.02184486
1914.541626	0	14.02184486	0	14.02184486
1914.625	0	14.02184486	0	14.02184486
1914.708374	0	14.02184486	0	14.02184486
1914.791626	0	14.02184486	0	14.02184486
1914.875	0	14.02184486	0	14.02184486
1914.958374	0	14.02184486	0	14.02184486
1915.041626	9.537E-07	14.01456642	9.537E-07	14.01456642
1915.125	9.537E-07	14.01456642	9.537E-07	14.01456642
1915.208374	9.537E-07	14.01456642	9.537E-07	14.01456642
1915.291626	9.537E-07	14.01456642	9.537E-07	14.01456642
1915.375	9.537E-07	14.01456642	9.537E-07	14.01456642
1915.458374	9.537E-07	14.01456642	9.537E-07	14.01456642
1915.541626	9.537E-07	14.01456642	9.537E-07	14.01456642
1915.625	9.537E-07	14.01456642	9.537E-07	14.01456642
1915.708374	9.537E-07	14.01456642	9.537E-07	14.01456642
1915.791626	9.537E-07	14.01456642	9.537E-07	14.01456642
1915.875	9.537E-07	14.01456642	9.537E-07	14.01456642
1915.958374	9.537E-07	14.01456642	9.537E-07	14.01456642
1916.041626	0	14.0177002	0	14.0177002
1916.125	0	14.0177002	0	14.0177002
1916.208374	0	14.0177002	0	14.0177002
1916.291626	0	14.0177002	0	14.0177002
1916.375	0	14.0177002	0	14.0177002
1916.458374	0	14.0177002	0	14.0177002
1916.541626	0	14.0177002	0	14.0177002
1916.625	0	14.0177002	0	14.0177002
1916.708374	0	14.0177002	0	14.0177002
1916.791626	0	14.0177002	0	14.0177002
1916.875	0	14.0177002	0	14.0177002
1916.958374	0	14.0177002	0	14.0177002
1917.041626	0	14.05433178	0	14.05433178
1917.125	0	14.05433178	0	14.05433178
1917.208374	0	14.05433178	0	14.05433178
1917.291626	0	14.05433178	0	14.05433178
1917.375	0	14.05433178	0	14.05433178
1917.458374	0	14.05433178	0	14.05433178
1917.541626	0	14.05433178	0	14.05433178
1917.625	0	14.05433178	0	14.05433178
1917.708374	0	14.05433178	0	14.05433178
1917.791626	0	14.05433178	0	14.05433178
1917.875	0	14.05433178	0	14.05433178
1917.958374	0	14.05433178	0	14.05433178
1918.041626	9.537E-07	14.06329632	9.537E-07	14.06329632
1918.125	9.537E-07	14.06329632	9.537E-07	14.06329632
1918.208374	9.537E-07	14.06329632	9.537E-07	14.06329632
1918.291626	9.537E-07	14.06329632	9.537E-07	14.06329632
1918.375	9.537E-07	14.06329632	9.537E-07	14.06329632
1918.458374	9.537E-07	14.06329632	9.537E-07	14.06329632
1918.541626	9.537E-07	14.06329632	9.537E-07	14.06329632
1918.625	9.537E-07	14.06329632	9.537E-07	14.06329632
1918.708374	9.537E-07	14.06329632	9.537E-07	14.06329632
1918.791626	9.537E-07	14.06329632	9.537E-07	14.06329632
1918.875	9.537E-07	14.06329632	9.537E-07	14.06329632
1918.958374	9.537E-07	14.06329632	9.537E-07	14.06329632
1919.041626	0	14.05147839	0	14.05147839
1919.125	0	14.05147839	0	14.05147839
1919.208374	0	14.05147839	0	14.05147839
1919.291626	0	14.05147839	0	14.05147839
1919.375	0	14.05147839	0	14.05147839
1919.458374	0	14.05147839	0	14.05147839
1919.541626	0	14.05147839	0	14.05147839
1919.625	0	14.05147839	0	14.05147839
1919.708374	0	14.05147839	0	14.05147839
1919.791626	0	14.05147839	0	14.05147839
1919.875	0	14.05147839	0	14.05147839
1919.958374	0	14.05147839	0	14.05147839
1920.041626	0	14.05674744	0	14.05674744
1920.125	0	14.05674744	0	14.05674744
1920.208374	0	14.05674744	0	14.05674744
1920.291626	0	14.05674744	0	14.05674744
1920.375	0	14.05674744	0	14.05674744
1920.458374	0	14.05674744	0	14.05674744
1920.541626	0	14.05674744	0	14.05674744
1920.625	0	14.05674744	0	14.05674744
1920.708374	0	14.05674744	0	14.05674744
1920.791626	0	14.05674744	0	14.05674744
1920.875	0	14.05674744	0	14.05674744
1920.958374	0	14.05674744	0	14.05674744
1921.041626	9.537E-07	14.07207966	9.537E-07	14.07207966
1921.125	9.537E-07	14.07207966	9.537E-07	14.07207966
1921.208374	9.537E-07	14.07207966	9.537E-07	14.07207966
1921.291626	9.537E-07	14.07207966	9.537E-07	14.07207966
1921.375	9.537E-07	14.07207966	9.537E-07	14.07207966
1921.458374	9.537E-07	14.07207966	9.537E-07	14.07207966
1921.541626	9.537E-07	14.07207966	9.537E-07	14.07207966
1921.625	9.537E-07	14.07207966	9.537E-07	14.07207966
1921.708374	9.537E-07	14.07207966	9.537E-07	14.07207966
1921.791626	9.537E-07	14.07207966	9.537E-07	14.07207966
1921.875	9.537E-07	14.07207966	9.537E-07	14.07207966
1921.958374	9.537E-07	14.07207966	9.537E-07	14.07207966
1922.041626	0	14.07622814	0	14.07622814
1922.125	0	14.07622814	0	14.07622814
1922.208374	0	14.07622814	0	14.07622814
1922.291626	0	14.07622814	0	14.07622814
1922.375	0	14.07622814	0	14.07622814
1922.458374	0	14.07622814	0	14.07622814
1922.541626	0	14.07622814	0	14.07622814
1922.625	0	14.07622814	0	14.07622814
1922.708374	0	14.07622814	0	14.07622814
1922.791626	0	14.07622814	0	14.07622814
1922.875	0	14.07622814	0	14.07622814
1922.958374	0	14.07622814	0	14.07622814
1923.041626	0	14.04709911	0	14.04709911
1923.125	0	14.04709911	0	14.04709911
1923.208374	0	14.04709911	0	14.04709911
1923.291626	0	14.04709911	0	14.04709911
1923.375	0	14.04709911	0	14.04709911
1923.458374	0	14.04709911	0	14.04709911
1923.541626	0	14.04709911	0	14.04709911
1923.625	0	14.04709911	0	14.04709911
1923.708374	0	14.04709911	0	14.04709911
1923.791626	0	14.04709911	0	14.04709911
1923.875	0	14.04709911	0	14.04709911
1923.958374	0	14.04709911	0	14.04709911
1924.041626	0	14.03496838	0	14.03496838
1924.125	0	14.03496838	0	14.03496838
1924.208374	0	14.03496838	0	14.03496838
1924.291626	0	14.03496838	0	14.03496838
1924.375	0	14.03496838	0	14.03496838
1924.458374	0	14.03496838	0	14.03496838
1924.541626	0	14.03496838	0	14.03496838
1924.625	0	14.03496838	0	14.03496838
1924.708374	0	14.03496838	0	14.03496838
1924.791626	0	14.03496838	0	14.03496838
1924.875	0	14.03496838	0	14.03496838
1924.958374	0	14.03496838	0	14.03496838
1925.041626	9.537E-07	14.10291767	9.537E-07	14.10291767
1925.125	9.537E-07	14.10291767	9.537E-07	14.10291767
1925.208374	9.537E-07	14.10291767	9.537E-07	14.10291767
1925.291626	9.537E-07	14.10291767	9.537E-07	14.10291767
1925.375	9.537E-07	14.10291767	9.537E-07	14.10291767
1925.458374	9.537E-07	14.10291767	9.537E-07	14.10291767
1925.541626	9.537E-07	14.10291767	9.537E-07	14.10291767
1925.625	9.537E-07	14.10291767	9.537E-07	14.10291767
1925.708374	9.537E-07	14.10291767	9.537E-07	14.10291767
1925.791626	9.537E-07	14.10291767	9.537E-07	14.10291767
1925.875	9.537E-07	14.10291767	9.537E-07	14.10291767
1925.958374	9.537E-07	14.10291767	9.537E-07	14.10291767
1926.041626	0	14.11986065	0	14.11986065
1926.125	0	14.11986065	0	14.11986065
1926.208374	0	14.11986065	0	14.11986065
1926.291626	0	14.11986065	0	14.11986065
1926.375	0	14.11986065	0	14.11986065
1926.458374	0	14.11986065	0	14.11986065
1926.541626	0	14.11986065	0	14.11986065
1926.625	0	14.11986065	0	14.11986065
1926.708374	0	14.11986065	0	14.11986065
1926.791626	0	14.11986065	0	14.11986065
1926.875	0	14.11986065	0	14.11986065
1926.958374	0	14.11986065	0	14.11986065
1927.041626	0	14.09252453	0	14.09252453
1927.125	0	14.09252453	0	14.09252453
1927.208374	0	14.09252453	0	14.09252453
1927.291626	0	14.09252453	0	14.09252453
1927.375	0	14.09252453	0	14.09252453
1927.458374	0	14.09252453	0	14.09252453
1927.541626	0	14.09252453	0	14.09252453
1927.625	0	14.09252453	0	14.09252453
1927.708374	0	14.09252453	0	14.09252453
1927.791626	0	14.09252453	0	14.09252453
1927.875	0	14.09252453	0	14.09252453
1927.958374	0	14.09252453	0	14.09252453
1928.041626	9.537E-07	14.09278679	9.537E-07	14.09278679
1928.125	9.537E-07	14.09278679	9.537E-07	14.09278679
1928.208374	9.537E-07	14.09278679	9.537E-07	14.09278679
1928.291626	9.537E-07	14.09278679	9.537E-07	14.09278679
1928.375	9.537E-07	14.09278679	9.537E-07	14.09278679
1928.458374	9.537E-07	14.09278679	9.537E-07	14.09278679
1928.541626	9.537E-07	14.09278679	9.537E-07	14.09278679
1928.625	9.537E-07	14.09278679	9.537E-07	14.09278679
1928.708374	9.537E-07	14.09278679	9.537E-07	14.09278679
1928.791626	9.537E-07	14.09278679	9.537E-07	14.09278679
1928.875	9.537E-07	14.09278679	9.537E-07	14.09278679
1928.958374	9.537E-07	14.09278679	9.537E-07	14.09278679
1929.041626	9.537E-07	14.10769081	9.537E-07	14.10769081
1929.125	9.537E-07	14.10769081	9.537E-07	14.10769081
1929.208374	9.537E-07	14.10769081	9.537E-07	14.10769081
1929.291626	9.537E-07	14.10769081	9.537E-07	14.10769081
1929.375	9.537E-07	14.10769081	9.537E-07	14.10769081
1929.458374	9.537E-07	14.10769081	9.537E-07	14.10769081
1929.541626	9.537E-07	14.10769081	9.537E-07	14.10769081
1929.625	9.537E-07	14.10769081	9.537E-07	14.10769081
1929.708374	9.537E-07	14.10769081	9.537E-07	14.10769081
1929.791626	9.537E-07	14.10769081	9.537E-07	14.10769081
1929.875	9.537E-07	14.10769081	9.537E-07	14.10769081
1929.958374	9.537E-07	14.10769081	9.537E-07	14.10769081
1930.041626	9.537E-07	14.11583519	9.537E-07	14.11583519
1930.125	9.537E-07	14.11583519	9.537E-07	14.11583519
1930.208374	9.537E-07	14.11583519	9.537E-07	14.11583519
1930.291626	9.537E-07	14.11583519	9.537E-07	14.11583519
1930.375	9.537E-07	14.11583519	9.537E-07	14.11583519
1930.458374	9.537E-07	14.11583519	9.537E-07	14.11583519
1930.541626	9.537E-07	14.11583519	9.537E-07	14.11583519
1930.625	9.537E-07	14.11583519	9.537E-07	14.11583519
1930.708374	9.537E-07	14.11583519	9.537E-07	14.11583519
1930.791626	9.537E-07	14.11583519	9.537E-07	14.11583519
1930.875	9.537E-07	14.11583519	9.537E-07	14.11583519
1930.958374	9.537E-07	14.11583519	9.537E-07	14.11583519
1931.041626	0	14.08236122	0	14.08236122
1931.125	0	14.08236122	0	14.08236122
1931.208374	0	14.08236122	0	14.08236122
1931.291626	0	14.08236122	0	14.08236122
1931.375	0	14.08236122	0	14.08236122
1931.458374	0	14.08236122	0	14.08236122
1931.541626	0	14.08236122	0	14.08236122
1931.625	0	14.08236122	0	14.08236122
1931.708374	0	14.08236122	0	14.08236122
1931.791626	0	14.08236122	0	14.08236122
1931.875	0	14.08236122	0	14.08236122
1931.958374	0	14.08236122	0	14.08236122
1932.041626	0	14.07291412	0	14.07291412
1932.125	0	14.07291412	0	14.07291412
1932.208374	0	14.07291412	0	14.07291412
1932.291626	0	14.07291412	0	14.07291412
1932.375	0	14.07291412	0	14.07291412
1932.458374	0	14.07291412	0	14.07291412
1932.541626	0	14.07291412	0	14.07291412
1932.625	0	14.07291412	0	14.07291412
1932.708374	0	14.07291412	0	14.07291412
1932.791626	0	14.07291412	0	14.07291412
1932.875	0	14.07291412	0	14.07291412
1932.958374	0	14.07291412	0	14.07291412
1933.041626	0	14.10641956	0	14.10641956
1933.125	0	14.10641956	0	14.10641956
1933.208374	0	14.10641956	0	14.10641956
1933.291626	0	14.10641956	0	14.10641956
1933.375	0	14.10641956	0	14.10641956
1933.458374	0	14.10641956	0	14.10641956
1933.541626	0	14.10641956	0	14.10641956
1933.625	0	14.10641956	0	14.10641956
1933.708374	0	14.10641956	0	14.10641956
1933.791626	0	14.10641956	0	14.10641956
1933.875	0	14.10641956	0	14.10641956
1933.958374	0	14.10641956	0	14.10641956
1934.041626	9.537E-07	14.09982014	9.537E-07	14.09982014
1934.125	9.537E-07	14.09982014	9.537E-07	14.09982014
1934.208374	9.537E-07	14.09982014	9.537E-07	14.09982014
1934.291626	9.537E-07	14.09982014	9.537E-07	14.09982014
1934.375	9.537E-07	14.09982014	9.537E-07	14.09982014
1934.458374	9.537E-07	14.09982014	9.537E-07	14.09982014
1934.541626	9.537E-07	14.09982014	9.537E-07	14.09982014
1934.625	9.537E-07	14.09982014	9.537E-07	14.09982014
1934.708374	9.537E-07	14.09982014	9.537E-07	14.09982014
1934.791626	9.537E-07	14.09982014	9.537E-07	14.09982014
1934.875	9.537E-07	14.09982014	9.537E-07	14.09982014
1934.958374	9.537E-07	14.09982014	9.537E-07	14.09982014
1935.041626	0	14.0902586	0	14.0902586
1935.125	0	14.0902586	0	14.0902586
1935.208374	0	14.0902586	0	14.0902586
1935.291626	0	14.0902586	0	14.0902586
1935.375	0	14.0902586	0	14.0902586
1935.458374	0	14.0902586	0	14.0902586
1935.541626	0	14.0902586	0	14.0902586
1935.625	0	14.0902586	0	14.0902586
1935.708374	0	14.0902586	0	14.0902586
1935.791626	0	14.0902586	0	14.0902586
1935.875	0	14.0902586	0	14.0902586
1935.958374	0	14.0902586	0	14.0902586
1936.041626	9.537E-07	14.08698845	9.537E-07	14.08698845
1936.125	9.537E-07	14.08698845	9.537E-07	14.08698845
1936.208374	9.537E-07	14.08698845	9.537E-07	14.08698845
1936.291626	9.537E-07	14.08698845	9.537E-07	14.08698845
1936.375	9.537E-07	14.08698845	9.537E-07	14.08698845
1936.458374	9.537E-07	14.08698845	9.537E-07	14.08698845
1936.541626	9.537E-07	14.08698845	9.537E-07	14.08698845
1936.625	9.537E-07	14.08698845	9.537E-07	14.08698845
1936.708374	9.537E-07	14.08698845	9.537E-07	14.08698845
1936.791626	9.537E-07	14.08698845	9.537E-07	14.08698845
1936.875	9.537E-07	14.08698845	9.537E-07	14.08698845
1936.958374	9.537E-07	14.08698845	9.537E-07	14.08698845
1937.041626	0	14.06289959	0	14.06289959
1937.125	0	14.06289959	0	14.06289959
1937.208374	0	14.06289959	0	14.06289959
1937.291626	0	14.06289959	0	14.06289959
1937.375	0	14.06289959	0	14.06289959
1937.458374	0	14.06289959	0	14.06289959
1937.541626	0	14.06289959	0	14.06289959
1937.625	0	14.06289959	0	14.06289959
1937.708374	0	14.06289959	0	14.06289959
1937.791626	0	14.06289959	0	14.06289959
1937.875	0	14.06289959	0	14.06289959
1937.958374	0	14.06289959	0	14.06289959
1938.041626	0	14.05935383	0	14.05935383
1938.125	0	14.05935383	0	14.05935383
1938.208374	0	14.05935383	0	14.05935383
1938.291626	0	14.05935383	0	14.05935383
1938.375	0	14.05935383	0	14.05935383
1938.458374	0	14.05935383	0	14.05935383
1938.541626	0	14.05935383	0	14.05935383
1938.625	0	14.05935383	0	14.05935383
1938.708374	0	14.05935383	0	14.05935383
1938.791626	0	14.05935383	0	14.05935383
1938.875	0	14.05935383	0	14.05935383
1938.958374	0	14.05935383	0	14.05935383
1939.041626	0	14.06521034	0	14.06521034
1939.125	0	14.06521034	0	14.06521034
1939.208374	0	14.06521034	0	14.06521034
1939.291626	0	14.06521034	0	14.06521034
1939.375	0	14.06521034	0	14.06521034
1939.458374	0	14.06521034	0	14.06521034
1939.541626	0	14.06521034	0	14.06521034
1939.625	0	14.06521034	0	14.06521034
1939.708374	0	14.06521034	0	14.06521034
1939.791626	0	14.06521034	0	14.06521034
1939.875	0	14.06521034	0	14.06521034
1939.958374	0	14.06521034	0	14.06521034
1940.041626	0	14.03388786	0	14.03388786
1940.125	0	14.03388786	0	14.03388786
1940.208374	0	14.03388786	0	14.03388786
1940.291626	0	14.03388786	0	14.03388786
1940.375	0	14.03388786	0	14.03388786
1940.458374	0	14.03388786	0	14.03388786
1940.541626	0	14.03388786	0	14.03388786
1940.625	0	14.03388786	0	14.03388786
1940.708374	0	14.03388786	0	14.03388786
1940.791626	0	14.03388786	0	14.03388786
1940.875	0	14.03388786	0	14.03388786
1940.958374	0	14.03388786	0	14.03388786
1941.041626	9.537E-07	14.05301189	9.537E-07	14.05301189
1941.125	9.537E-07	14.05301189	9.537E-07	14.05301189
1941.208374	9.537E-07	14.05301189	9.537E-07	14.05301189
1941.291626	9.537E-07	14.05301189	9.537E-07	14.05301189
1941.375	9.537E-07	14.05301189	9.537E-07	14.05301189
1941.458374	9.537E-07	14.05301189	9.537E-07	14.05301189
1941.541626	9.537E-07	14.05301189	9.537E-07	14.05301189
1941.625	9.537E-07	14.05301189	9.537E-07	14.05301189
1941.708374	9.537E-07	14.05301189	9.537E-07	14.05301189
1941.791626	9.537E-07	14.05301189	9.537E-07	14.05301189
1941.875	9.537E-07	14.05301189	9.537E-07	14.05301189
1941.958374	9.537E-07	14.05301189	9.537E-07	14.05301189
1942.041626	0	14.05839062	0	14.05839062
1942.125	0	14.05839062	0	14.05839062
1942.208374	0	14.05839062	0	14.05839062
1942.291626	0	14.05839062	0	14.05839062
1942.375	0	14.05839062	0	14.05839062
1942.458374	0	14.05839062	0	14.05839062
1942.541626	0	14.05839062	0	14.05839062
1942.625	0	14.05839062	0	14.05839062
1942.708374	0	14.05839062	0	14.05839062
1942.791626	0	14.05839062	0	14.05839062
1942.875	0	14.05839062	0	14.05839062
1942.958374	0	14.05839062	0	14.05839062
1943.041626	0	14.05938435	0	14.05938435
1943.125	0	14.05938435	0	14.05938435
1943.208374	0	14.05938435	0	14.05938435
1943.291626	0	14.05938435	0	14.05938435
1943.375	0	14.05938435	0	14.05938435
1943.458374	0	14.05938435	0	14.05938435
1943.541626	0	14.05938435	0	14.05938435
1943.625	0	14.05938435	0	14.05938435
1943.708374	0	14.05938435	0	14.05938435
1943.791626	0	14.05938435	0	14.05938435
1943.875	0	14.05938435	0	14.05938435
1943.958374	0	14.05938435	0	14.05938435
1944.041626	0	14.05635071	0	14.05635071
1944.125	0	14.05635071	0	14.05635071
1944.208374	0	14.05635071	0	14.05635071
1944.291626	0	14.05635071	0	14.05635071
1944.375	0	14.05635071	0	14.05635071
1944.458374	0	14.05635071	0	14.05635071
1944.541626	0	14.05635071	0	14.05635071
1944.625	0	14.05635071	0	14.05635071
1944.708374	0	14.05635071	0	14.05635071
1944.791626	0	14.05635071	0	14.05635071
1944.875	0	14.05635071	0	14.05635071
1944.958374	0	14.05635071	0	14.05635071
1945.041626	9.537E-07	14.09814739	9.537E-07	14.09814739
1945.125	9.537E-07	14.09814739	9.537E-07	14.09814739
1945.208374	9.537E-07	14.09814739	9.537E-07	14.09814739
1945.291626	9.537E-07	14.09814739	9.537E-07	14.09814739
1945.375	9.537E-07	14.09814739	9.537E-07	14.09814739
1945.458374	9.537E-07	14.09814739	9.537E-07	14.09814739
1945.541626	9.537E-07	14.09814739	9.537E-07	14.09814739
1945.625	9.537E-07	14.09814739	9.537E-07	14.09814739
1945.708374	9.537E-07	14.09814739	9.537E-07	14.09814739
1945.791626	9.537E-07	14.09814739	9.537E-07	14.09814739
1945.875	9.537E-07	14.09814739	9.537E-07	14.09814739
1945.958374	9.537E-07	14.09814739	9.537E-07	14.09814739
1946.041626	0	14.09842491	0	14.09842491
1946.125	0	14.09842491	0	14.09842491
1946.208374	0	14.09842491	0	14.09842491
1946.291626	0	14.09842491	0	14.09842491
1946.375	0	14.09842491	0	14.09842491
1946.458374	0	14.09842491	0	14.09842491
1946.541626	0	14.09842491	0	14.09842491
1946.625	0	14.09842491	0	14.09842491
1946.708374	0	14.09842491	0	14.09842491
1946.791626	0	14.09842491	0	14.09842491
1946.875	0	14.09842491	0	14.09842491
1946.958374	0	14.09842491	0	14.09842491
1947.041626	9.537E-07	14.07907295	9.537E-07	14.07907295
1947.125	9.537E-07	14.07907295	9.537E-07	14.07907295
1947.208374	9.537E-07	14.07907295	9.537E-07	14.07907295
1947.291626	9.537E-07	14.07907295	9.537E-07	14.07907295
1947.375	9.537E-07	14.07907295	9.537E-07	14.07907295
1947.458374	9.537E-07	14.07907295	9.537E-07	14.07907295
1947.541626	9.537E-07	14.07907295	9.537E-07	14.07907295
1947.625	9.537E-07	14.07907295	9.537E-07	14.07907295
1947.708374	9.537E-07	14.07907295	9.537E-07	14.07907295
1947.791626	9.537E-07	14.07907295	9.537E-07	14.07907295
1947.875	9.537E-07	14.07907295	9.537E-07	14.07907295
1947.958374	9.537E-07	14.07907295	9.537E-07	14.07907295
1948.041626	0	14.08998299	0	14.08998299
1948.125	0	14.08998299	0	14.08998299
1948.208374	0	14.08998299	0	14.08998299
1948.291626	0	14.08998299	0	14.08998299
1948.375	0	14.08998299	0	14.08998299
1948.458374	0	14.08998299	0	14.08998299
1948.541626	0	14.08998299	0	14.08998299
1948.625	0	14.08998299	0	14.08998299
1948.708374	0	14.08998299	0	14.08998299
1948.791626	0	14.08998299	0	14.08998299
1948.875	0	14.08998299	0	14.08998299
1948.958374	0	14.08998299	0	14.08998299
1949.041626	0	14.09353447	0	14.09353447
1949.125	0	14.09353447	0	14.09353447
1949.208374	0	14.09353447	0	14.09353447
1949.291626	0	14.09353447	0	14.09353447
1949.375	0	14.09353447	0	14.09353447
1949.458374	0	14.09353447	0	14.09353447
1949.541626	0	14.09353447	0	14.09353447
1949.625	0	14.09353447	0	14.09353447
1949.708374	0	14.09353447	0	14.09353447
1949.791626	0	14.09353447	0	14.09353447
1949.875	0	14.09353447	0	14.09353447
1949.958374	0	14.09353447	0	14.09353447
1950.041626	0	14.15385914	0	14.15385914
1950.125	0	14.15385914	0	14.15385914
1950.208374	0	14.15385914	0	14.15385914
1950.291626	0	14.15385914	0	14.15385914
1950.375	0	14.15385914	0	14.15385914
1950.458374	0	14.15385914	0	14.15385914
1950.541626	0	14.15385914	0	14.15385914
1950.625	0	14.15385914	0	14.15385914
1950.708374	0	14.15385914	0	14.15385914
1950.791626	0	14.15385914	0	14.15385914
1950.875	0	14.15385914	0	14.15385914
1950.958374	0	14.15385914	0	14.15385914
1951.041626	0	14.11979389	0	14.11979389
1951.125	0	14.11979389	0	14.11979389
1951.208374	0	14.11979389	0	14.11979389
1951.291626	0	14.11979389	0	14.11979389
1951.375	0	14.11979389	0	14.11979389
1951.458374	0	14.11979389	0	14.11979389
1951.541626	0	14.11979389	0	14.11979389
1951.625	0	14.11979389	0	14.11979389
1951.708374	0	14.11979389	0	14.11979389
1951.791626	0	14.11979389	0	14.11979389
1951.875	0	14.11979389	0	14.11979389
1951.958374	0	14.11979389	0	14.11979389
1952.041626	0	14.07400799	0	14.07400799
1952.125	0	14.07400799	0	14.07400799
1952.208374	0	14.07400799	0	14.07400799
1952.291626	0	14.07400799	0	14.07400799
1952.375	0	14.07400799	0	14.07400799
1952.458374	0	14.07400799	0	14.07400799
1952.541626	0	14.07400799	0	14.07400799
1952.625	0	14.07400799	0	14.07400799
1952.708374	0	14.07400799	0	14.07400799
1952.791626	0	14.07400799	0	14.07400799
1952.875	0	14.07400799	0	14.07400799
1952.958374	0	14.07400799	0	14.07400799
1953.041626	9.537E-07	14.09188652	9.537E-07	14.09188652
1953.125	9.537E-07	14.09188652	9.537E-07	14.09188652
1953.208374	9.537E-07	14.09188652	9.537E-07	14.09188652
1953.291626	9.537E-07	14.09188652	9.537E-07	14.09188652
1953.375	9.537E-07	14.09188652	9.537E-07	14.09188652
1953.458374	9.537E-07	14.09188652	9.537E-07	14.09188652
1953.541626	9.537E-07	14.09188652	9.537E-07	14.09188652
1953.625	9.537E-07	14.09188652	9.537E-07	14.09188652
1953.708374	9.537E-07	14.09188652	9.537E-07	14.09188652
1953.791626	9.537E-07	14.09188652	9.537E-07	14.09188652
1953.875	9.537E-07	14.09188652	9.537E-07	14.09188652
1953.958374	9.537E-07	14.09188652	9.537E-07	14.09188652
1954.041626	0	14.10782146	0	14.10782146
1954.125	0	14.10782146	0	14.10782146
1954.208374	0	14.10782146	0	14.10782146
1954.291626	0	14.10782146	0	14.10782146
1954.375	0	14.10782146	0	14.10782146
1954.458374	0	14.10782146	0	14.10782146
1954.541626	0	14.10782146	0	14.10782146
1954.625	0	14.10782146	0	14.10782146
1954.708374	0	14.10782146	0	14.10782146
1954.791626	0	14.10782146	0	14.10782146
1954.875	0	14.10782146	0	14.10782146
1954.958374	0	14.10782146	0	14.10782146
1955.041626	0	14.08110046	0	14.08110046
1955.125	0	14.08110046	0	14.08110046
1955.208374	0	14.08110046	0	14.08110046
1955.291626	0	14.08110046	0	14.08110046
1955.375	0	14.08110046	0	14.08110046
1955.458374	0	14.08110046	0	14.08110046
1955.541626	0	14.08110046	0	14.08110046
1955.625	0	14.08110046	0	14.08110046
1955.708374	0	14.08110046	0	14.08110046
1955.791626	0	14.08110046	0	14.08110046
1955.875	0	14.08110046	0	14.08110046
1955.958374	0	14.08110046	0	14.08110046
1956.041626	0	14.17360401	0	14.17360401
1956.125	0	14.17360401	0	14.17360401
1956.208374	0	14.17360401	0	14.17360401
1956.291626	0	14.17360401	0	14.17360401
1956.375	0	14.17360401	0	14.17360401
1956.458374	0	14.17360401	0	14.17360401
1956.541626	0	14.17360401	0	14.17360401
1956.625	0	14.17360401	0	14.17360401
1956.708374	0	14.17360401	0	14.17360401
1956.791626	0	14.17360401	0	14.17360401
1956.875	0	14.17360401	0	14.17360401
1956.958374	0	14.17360401	0	14.17360401
1957.041626	0	14.17076111	0	14.17076111
1957.125	0	14.17076111	0	14.17076111
1957.208374	0	14.17076111	0	14.17076111
1957.291626	0	14.17076111	0	14.17076111
1957.375	0	14.17076111	0	14.17076111
1957.458374	0	14.17076111	0	14.17076111
1957.541626	0	14.17076111	0	14.17076111
1957.625	0	14.17076111	0	14.17076111
1957.708374	0	14.17076111	0	14.17076111
1957.791626	0	14.17076111	0	14.17076111
1957.875	0	14.17076111	0	14.17076111
1957.958374	0	14.17076111	0	14.17076111
1958.041626	0	14.14297199	0	14.14297199
1958.125	0	14.14297199	0	14.14297199
1958.208374	0	14.14297199	0	14.14297199
1958.291626	0	14.14297199	0	14.14297199
1958.375	0	14.14297199	0	14.14297199
1958.458374	0	14.14297199	0	14.14297199
1958.541626	0	14.14297199	0	14.14297199
1958.625	0	14.14297199	0	14.14297199
1958.708374	0	14.14297199	0	14.14297199
1958.791626	0	14.14297199	0	14.14297199
1958.875	0	14.14297199	0	14.14297199
1958.958374	0	14.14297199	0	14.14297199
1959.041626	0	14.1363802	0	14.1363802
1959.125	0	14.1363802	0	14.1363802
1959.208374	0	14.1363802	0	14.1363802
1959.291626	0	14.1363802	0	14.1363802
1959.375	0	14.1363802	0	14.1363802
1959.458374	0	14.1363802	0	14.1363802
1959.541626	0	14.1363802	0	14.1363802
1959.625	0	14.1363802	0	14.1363802
1959.708374	0	14.1363802	0	14.1363802
1959.791626	0	14.1363802	0	14.1363802
1959.875	0	14.1363802	0	14.1363802
1959.958374	0	14.1363802	0	14.1363802
1960.041626	0	14.15533447	0	14.15533447
1960.125	0	14.15533447	0	14.15533447
1960.208374	0	14.15533447	0	14.15533447
1960.291626	0	14.15533447	0	14.15533447
1960.375	0	14.15533447	0	14.15533447
1960.458374	0	14.15533447	0	14.15533447
1960.541626	0	14.15533447	0	14.15533447
1960.625	0	14.15533447	0	14.15533447
1960.708374	0	14.15533447	0	14.15533447
1960.791626	0	14.15533447	0	14.15533447
1960.875	0	14.15533447	0	14.15533447
1960.958374	0	14.15533447	0	14.15533447
1961.041626	9.537E-07	14.22740746	9.537E-07	14.22740746
1961.125	9.537E-07	14.22740746	9.537E-07	14.22740746
1961.208374	9.537E-07	14.22740746	9.537E-07	14.22740746
1961.291626	9.537E-07	14.22740746	9.537E-07	14.22740746
1961.375	9.537E-07	14.22740746	9.537E-07	14.22740746
1961.458374	9.537E-07	14.22740746	9.537E-07	14.22740746
1961.541626	9.537E-07	14.22740746	9.537E-07	14.22740746
1961.625	9.537E-07	14.22740746	9.537E-07	14.22740746
1961.708374	9.537E-07	14.22740746	9.537E-07	14.22740746
1961.791626	9.537E-07	14.22740746	9.537E-07	14.22740746
1961.875	9.537E-07	14.22740746	9.537E-07	14.22740746
1961.958374	9.537E-07	14.22740746	9.537E-07	14.22740746
1962.041626	9.537E-07	14.22948933	9.537E-07	14.22948933
1962.125	9.537E-07	14.22948933	9.537E-07	14.22948933
1962.208374	9.537E-07	14.22948933	9.537E-07	14.22948933
1962.291626	9.537E-07	14.22948933	9.537E-07	14.22948933
1962.375	9.537E-07	14.22948933	9.537E-07	14.22948933
1962.458374	9.537E-07	14.22948933	9.537E-07	14.22948933
1962.541626	9.537E-07	14.22948933	9.537E-07	14.22948933
1962.625	9.537E-07	14.22948933	9.537E-07	14.22948933
1962.708374	9.537E-07	14.22948933	9.537E-07	14.22948933
1962.791626	9.537E-07	14.22948933	9.537E-07	14.22948933
1962.875	9.537E-07	14.22948933	9.537E-07	14.22948933
1962.958374	9.537E-07	14.22948933	9.537E-07	14.22948933
1963.041626	9.537E-07	14.192523	9.537E-07	14.192523
1963.125	9.537E-07	14.192523	9.537E-07	14.192523
1963.208374	9.537E-07	14.192523	9.537E-07	14.192523
1963.291626	9.537E-07	14.192523	9.537E-07	14.192523
1963.375	9.537E-07	14.192523	9.537E-07	14.192523
1963.458374	9.537E-07	14.192523	9.537E-07	14.192523
1963.541626	9.537E-07	14.192523	9.537E-07	14.192523
1963.625	9.537E-07	14.192523	9.537E-07	14.192523
1963.708374	9.537E-07	14.192523	9.537E-07	14.192523
1963.791626	9.537E-07	14.192523	9.537E-07	14.192523
1963.875	9.537E-07	14.192523	9.537E-07	14.192523
1963.958374	9.537E-07	14.192523	9.537E-07	14.192523
1964.041626	9.537E-07	14.19329643	9.537E-07	14.19329643
1964.125	9.537E-07	14.19329643	9.537E-07	14.19329643
1964.208374	9.537E-07	14.19329643	9.537E-07	14.19329643
1964.291626	9.537E-07	14.19329643	9.537E-07	14.19329643
1964.375	9.537E-07	14.19329643	9.537E-07	14.19329643
1964.458374	9.537E-07	14.19329643	9.537E-07	14.19329643
1964.541626	9.537E-07	14.19329643	9.537E-07	14.19329643
1964.625	9.537E-07	14.19329643	9.537E-07	14.19329643
1964.708374	9.537E-07	14.19329643	9.537E-07	14.19329643
1964.791626	9.537E-07	14.19329643	9.537E-07	14.19329643
1964.875	9.537E-07	14.19329643	9.537E-07	14.19329643
1964.958374	9.537E-07	14.19329643	9.537E-07	14.19329643
1965.041626	0	14.24755859	0	14.24755859
1965.125	0	14.24755859	0	14.24755859
1965.208374	0	14.24755859	0	14.24755859
1965.291626	0	14.24755859	0	14.24755859
1965.375	0	14.24755859	0	14.24755859
1965.458374	0	14.24755859	0	14.24755859
1965.541626	0	14.24755859	0	14.24755859
1965.625	0	14.24755859	0	14.24755859
1965.708374	0	14.24755859	0	14.24755859
1965.791626	0	14.24755859	0	14.24755859
1965.875	0	14.24755859	0	14.24755859
1965.958374	0	14.24755859	0	14.24755859
1966.041626	0	14.20625305	0	14.20625305
1966.125	0	14.20625305	0	14.20625305
1966.208374	0	14.20625305	0	14.20625305
1966.291626	0	14.20625305	0	14.20625305
1966.375	0	14.20625305	0	14.20625305
1966.458374	0	14.20625305	0	14.20625305
1966.541626	0	14.20625305	0	14.20625305
1966.625	0	14.20625305	0	14.20625305
1966.708374	0	14.20625305	0	14.20625305
1966.791626	0	14.20625305	0	14.20625305
1966.875	0	14.20625305	0	14.20625305
1966.958374	0	14.20625305	0	14.20625305
1967.041626	0	14.27857399	0	14.27857399
1967.125	0	14.27857399	0	14.27857399
1967.208374	0	14.27857399	0	14.27857399
1967.291626	0	14.27857399	0	14.27857399
1967.375	0	14.27857399	0	14.27857399
1967.458374	0	14.27857399	0	14.27857399
1967.541626	0	14.27857399	0	14.27857399
1967.625	0	14.27857399	0	14.27857399
1967.708374	0	14.27857399	0	14.27857399
1967.791626	0	14.27857399	0	14.27857399
1967.875	0	14.27857399	0	14.27857399
1967.958374	0	14.27857399	0	14.27857399
1968.041626	9.537E-07	14.25732994	9.537E-07	14.25732994
1968.125	9.537E-07	14.25732994	9.537E-07	14.25732994
1968.208374	9.537E-07	14.25732994	9.537E-07	14.25732994
1968.291626	9.537E-07	14.25732994	9.537E-07	14.25732994
1968.375	9.537E-07	14.25732994	9.537E-07	14.25732994
1968.458374	9.537E-07	14.25732994	9.537E-07	14.25732994
1968.541626	9.537E-07	14.25732994	9.537E-07	14.25732994
1968.625	9.537E-07	14.25732994	9.537E-07	14.25732994
1968.708374	9.537E-07	14.25732994	9.537E-07	14.25732994
1968.791626	9.537E-07	14.25732994	9.537E-07	14.25732994
1968.875	9.537E-07	14.25732994	9.537E-07	14.25732994
1968.958374	9.537E-07	14.25732994	9.537E-07	14.25732994
1969.041626	0	14.23694324	0	14.23694324
1969.125	0	14.23694324	0	14.23694324
1969.208374	0	14.23694324	0	14.23694324
1969.291626	0	14.23694324	0	14.23694324
1969.375	0	14.23694324	0	14.23694324
1969.458374	0	14.23694324	0	14.23694324
1969.541626	0	14.23694324	0	14.23694324
1969.625	0	14.23694324	0	14.23694324
1969.708374	0	14.23694324	0	14.23694324
1969.791626	0	14.23694324	0	14.23694324
1969.875	0	14.23694324	0	14.23694324
1969.958374	0	14.23694324	0	14.23694324
1970.041626	0	14.2611742	0	14.2611742
1970.125	0	14.2611742	0	14.2611742
1970.208374	0	14.2611742	0	14.2611742
1970.291626	0	14.2611742	0	14.2611742
1970.375	0	14.2611742	0	14.2611742
1970.458374	0	14.2611742	0	14.2611742
1970.541626	0	14.2611742	0	14.2611742
1970.625	0	14.2611742	0	14.2611742
1970.708374	0	14.2611742	0	14.2611742
1970.791626	0	14.2611742	0	14.2611742
1970.875	0	14.2611742	0	14.2611742
1970.958374	0	14.2611742	0	14.2611742
1971.041626	9.537E-07	14.27500725	9.537E-07	14.27500725
1971.125	9.537E-07	14.27500725	9.537E-07	14.27500725
1971.208374	9.537E-07	14.27500725	9.537E-07	14.27500725
1971.291626	9.537E-07	14.27500725	9.537E-07	14.27500725
1971.375	9.537E-07	14.27500725	9.537E-07	14.27500725
1971.458374	9.537E-07	14.27500725	9.537E-07	14.27500725
1971.541626	9.537E-07	14.27500725	9.537E-07	14.27500725
1971.625	9.537E-07	14.27500725	9.537E-07	14.27500725
1971.708374	9.537E-07	14.27500725	9.537E-07	14.27500725
1971.791626	9.537E-07	14.27500725	9.537E-07	14.27500725
1971.875	9.537E-07	14.27500725	9.537E-07	14.27500725
1971.958374	9.537E-07	14.27500725	9.537E-07	14.27500725
1972.041626	0	14.27532768	0	14.27532768
1972.125	0	14.27532768	0	14.27532768
1972.208374	0	14.27532768	0	14.27532768
1972.291626	0	14.27532768	0	14.27532768
1972.375	0	14.27532768	0	14.27532768
1972.458374	0	14.27532768	0	14.27532768
1972.541626	0	14.27532768	0	14.27532768
1972.625	0	14.27532768	0	14.27532768
1972.708374	0	14.27532768	0	14.27532768
1972.791626	0	14.27532768	0	14.27532768
1972.875	0	14.27532768	0	14.27532768
1972.958374	0	14.27532768	0	14.27532768
1973.041626	0	14.30855083	0	14.30855083
1973.125	0	14.30855083	0	14.30855083
1973.208374	0	14.30855083	0	14.30855083
1973.291626	0	14.30855083	0	14.30855083
1973.375	0	14.30855083	0	14.30855083
1973.458374	0	14.30855083	0	14.30855083
1973.541626	0	14.30855083	0	14.30855083
1973.625	0	14.30855083	0	14.30855083
1973.708374	0	14.30855083	0	14.30855083
1973.791626	0	14.30855083	0	14.30855083
1973.875	0	14.30855083	0	14.30855083
1973.958374	0	14.30855083	0	14.30855083
1974.041626	0	14.31743336	0	14.31743336
1974.125	0	14.31743336	0	14.31743336
1974.208374	0	14.31743336	0	14.31743336
1974.291626	0	14.31743336	0	14.31743336
1974.375	0	14.31743336	0	14.31743336
1974.458374	0	14.31743336	0	14.31743336
1974.541626	0	14.31743336	0	14.31743336
1974.625	0	14.31743336	0	14.31743336
1974.708374	0	14.31743336	0	14.31743336
1974.791626	0	14.31743336	0	14.31743336
1974.875	0	14.31743336	0	14.31743336
1974.958374	0	14.31743336	0	14.31743336
1975.041626	0	14.31648445	0	14.31648445
1975.125	0	14.31648445	0	14.31648445
1975.208374	0	14.31648445	0	14.31648445
1975.291626	0	14.31648445	0	14.31648445
1975.375	0	14.31648445	0	14.31648445
1975.458374	0	14.31648445	0	14.31648445
1975.541626	0	14.31648445	0	14.31648445
1975.625	0	14.31648445	0	14.31648445
1975.708374	0	14.31648445	0	14.31648445
1975.791626	0	14.31648445	0	14.31648445
1975.875	0	14.31648445	0	14.31648445
1975.958374	0	14.31648445	0	14.31648445
1976.041626	9.537E-07	14.33073139	9.537E-07	14.33073139
1976.125	9.537E-07	14.33073139	9.537E-07	14.33073139
1976.208374	9.537E-07	14.33073139	9.537E-07	14.33073139
1976.291626	9.537E-07	14.33073139	9.537E-07	14.33073139
1976.375	9.537E-07	14.33073139	9.537E-07	14.33073139
1976.458374	9.537E-07	14.33073139	9.537E-07	14.33073139
1976.541626	9.537E-07	14.33073139	9.537E-07	14.33073139
1976.625	9.537E-07	14.33073139	9.537E-07	14.33073139
1976.708374	9.537E-07	14.33073139	9.537E-07	14.33073139
1976.791626	9.537E-07	14.33073139	9.537E-07	14.33073139
1976.875	9.537E-07	14.33073139	9.537E-07	14.33073139
1976.958374	9.537E-07	14.33073139	9.537E-07	14.33073139
1977.041626	0	14.34653187	0	14.34653187
1977.125	0	14.34653187	0	14.34653187
1977.208374	0	14.34653187	0	14.34653187
1977.291626	0	14.34653187	0	14.34653187
1977.375	0	14.34653187	0	14.34653187
1977.458374	0	14.34653187	0	14.34653187
1977.541626	0	14.34653187	0	14.34653187
1977.625	0	14.34653187	0	14.34653187
1977.708374	0	14.34653187	0	14.34653187
1977.791626	0	14.34653187	0	14.34653187
1977.875	0	14.34653187	0	14.34653187
1977.958374	0	14.34653187	0	14.34653187
1978.041626	0	14.35547638	0	14.35547638
1978.125	0	14.35547638	0	14.35547638
1978.208374	0	14.35547638	0	14.35547638
1978.291626	0	14.35547638	0	14.35547638
1978.375	0	14.35547638	0	14.35547638
1978.458374	0	14.35547638	0	14.35547638
1978.541626	0	14.35547638	0	14.35547638
1978.625	0	14.35547638	0	14.35547638
1978.708374	0	14.35547638	0	14.35547638
1978.791626	0	14.35547638	0	14.35547638
1978.875	0	14.35547638	0	14.35547638
1978.958374	0	14.35547638	0	14.35547638
1979.041626	0	14.35206032	0	14.35206032
1979.125	0	14.35206032	0	14.35206032
1979.208374	0	14.35206032	0	14.35206032
1979.291626	0	14.35206032	0	14.35206032
1979.375	0	14.35206032	0	14.35206032
1979.458374	0	14.35206032	0	14.35206032
1979.541626	0	14.35206032	0	14.35206032
1979.625	0	14.35206032	0	14.35206032
1979.708374	0	14.35206032	0	14.35206032
1979.791626	0	14.35206032	0	14.35206032
1979.875	0	14.35206032	0	14.35206032
1979.958374	0	14.35206032	0	14.35206032
1980.041626	9.537E-07	14.33076191	9.537E-07	14.33076191
1980.125	9.537E-07	14.33076191	9.537E-07	14.33076191
1980.208374	9.537E-07	14.33076191	9.537E-07	14.33076191
1980.291626	9.537E-07	14.33076191	9.537E-07	14.33076191
1980.375	9.537E-07	14.33076191	9.537E-07	14.33076191
1980.458374	9.537E-07	14.33076191	9.537E-07	14.33076191
1980.541626	9.537E-07	14.33076191	9.537E-07	14.33076191
1980.625	9.537E-07	14.33076191	9.537E-07	14.33076191
1980.708374	9.537E-07	14.33076191	9.537E-07	14.33076191
1980.791626	9.537E-07	14.33076191	9.537E-07	14.33076191
1980.875	9.537E-07	14.33076191	9.537E-07	14.33076191
1980.958374	9.537E-07	14.33076191	9.537E-07	14.33076191
1981.041626	0	14.31694984	0	14.31694984
1981.125	0	14.31694984	0	14.31694984
1981.208374	0	14.31694984	0	14.31694984
1981.291626	0	14.31694984	0	14.31694984
1981.375	0	14.31694984	0	14.31694984
1981.458374	0	14.31694984	0	14.31694984
1981.541626	0	14.31694984	0	14.31694984
1981.625	0	14.31694984	0	14.31694984
1981.708374	0	14.31694984	0	14.31694984
1981.791626	0	14.31694984	0	14.31694984
1981.875	0	14.31694984	0	14.31694984
1981.958374	0	14.31694984	0	14.31694984
1982.041626	9.537E-07	14.3313961	9.537E-07	14.3313961
1982.125	9.537E-07	14.3313961	9.537E-07	14.3313961
1982.208374	9.537E-07	14.3313961	9.537E-07	14.3313961
1982.291626	9.537E-07	14.3313961	9.537E-07	14.3313961
1982.375	9.537E-07	14.3313961	9.537E-07	14.3313961
1982.458374	9.537E-07	14.3313961	9.537E-07	14.3313961
1982.541626	9.537E-07	14.3313961	9.537E-07	14.3313961
1982.625	9.537E-07	14.3313961	9.537E-07	14.3313961
1982.708374	9.537E-07	14.3313961	9.537E-07	14.3313961
1982.791626	9.537E-07	14.3313961	9.537E-07	14.3313961
1982.875	9.537E-07	14.3313961	9.537E-07	14.3313961
1982.958374	9.537E-07	14.3313961	9.537E-07	14.3313961
1983.041626	9.537E-07	14.34776878	9.537E-07	14.34776878
1983.125	9.537E-07	14.34776878	9.537E-07	14.34776878
1983.208374	9.537E-07	14.34776878	9.537E-07	14.34776878
1983.291626	9.537E-07	14.34776878	9.537E-07	14.34776878
1983.375	9.537E-07	14.34776878	9.537E-07	14.34776878
1983.458374	9.537E-07	14.34776878	9.537E-07	14.34776878
1983.541626	9.537E-07	14.34776878	9.537E-07	14.34776878
1983.625	9.537E-07	14.34776878	9.537E-07	14.34776878
1983.708374	9.537E-07	14.34776878	9.537E-07	14.34776878
1983.791626	9.537E-07	14.34776878	9.537E-07	14.34776878
1983.875	9.537E-07	14.34776878	9.537E-07	14.34776878
1983.958374	9.537E-07	14.34776878	9.537E-07	14.34776878
1984.041626	0	14.31538582	0	14.31538582
1984.125	0	14.31538582	0	14.31538582
1984.208374	0	14.31538582	0	14.31538582
1984.291626	0	14.31538582	0	14.31538582
1984.375	0	14.31538582	0	14.31538582
1984.458374	0	14.31538582	0	14.31538582
1984.541626	0	14.31538582	0	14.31538582
1984.625	0	14.31538582	0	14.31538582
1984.708374	0	14.31538582	0	14.31538582
1984.791626	0	14.31538582	0	14.31538582
1984.875	0	14.31538582	0	14.31538582
1984.958374	0	14.31538582	0	14.31538582
1985.041626	9.537E-07	14.32226753	9.537E-07	14.32226753
1985.125	9.537E-07	14.32226753	9.537E-07	14.32226753
1985.208374	9.537E-07	14.32226753	9.537E-07	14.32226753
1985.291626	9.537E-07	14.32226753	9.537E-07	14.32226753
1985.375	9.537E-07	14.32226753	9.537E-07	14.32226753
1985.458374	9.537E-07	14.32226753	9.537E-07	14.32226753
1985.541626	9.537E-07	14.32226753	9.537E-07	14.32226753
1985.625	9.537E-07	14.32226753	9.537E-07	14.32226753
1985.708374	9.537E-07	14.32226753	9.537E-07	14.32226753
1985.791626	9.537E-07	14.32226753	9.537E-07	14.32226753
1985.875	9.537E-07	14.32226753	9.537E-07	14.32226753
1985.958374	9.537E-07	14.32226753	9.537E-07	14.32226753
1986.041626	0	14.31330872	0	14.31330872
1986.125	0	14.31330872	0	14.31330872
1986.208374	0	14.31330872	0	14.31330872
1986.291626	0	14.31330872	0	14.31330872
1986.375	0	14.31330872	0	14.31330872
1986.458374	0	14.31330872	0	14.31330872
1986.541626	0	14.31330872	0	14.31330872
1986.625	0	14.31330872	0	14.31330872
1986.708374	0	14.31330872	0	14.31330872
1986.791626	0	14.31330872	0	14.31330872
1986.875	0	14.31330872	0	14.31330872
1986.958374	0	14.31330872	0	14.31330872
1987.041626	9.537E-07	14.3165493	9.537E-07	14.3165493
1987.125	9.537E-07	14.3165493	9.537E-07	14.3165493
1987.208374	9.537E-07	14.3165493	9.537E-07	14.3165493
1987.291626	9.537E-07	14.3165493	9.537E-07	14.3165493
1987.375	9.537E-07	14.3165493	9.537E-07	14.3165493
1987.458374	9.537E-07	14.3165493	9.537E-07	14.3165493
1987.541626	9.537E-07	14.3165493	9.537E-07	14.3165493
1987.625	9.537E-07	14.3165493	9.537E-07	14.3165493
1987.708374	9.537E-07	14.3165493	9.537E-07	14.3165493
1987.791626	9.537E-07	14.3165493	9.537E-07	14.3165493
1987.875	9.537E-07	14.3165493	9.537E-07	14.3165493
1987.958374	9.537E-07	14.3165493	9.537E-07	14.3165493
1988.041626	0	14.31757641	0	14.31757641
1988.125	0	14.31757641	0	14.31757641
1988.208374	0	14.31757641	0	14.31757641
1988.291626	0	14.31757641	0	14.31757641
1988.375	0	14.31757641	0	14.31757641
1988.458374	0	14.31757641	0	14.31757641
1988.541626	0	14.31757641	0	14.31757641
1988.625	0	14.31757641	0	14.31757641
1988.708374	0	14.31757641	0	14.31757641
1988.791626	0	14.31757641	0	14.31757641
1988.875	0	14.31757641	0	14.31757641
1988.958374	0	14.31757641	0	14.31757641
1989.041626	9.537E-07	14.31621742	9.537E-07	14.31621742
1989.125	9.537E-07	14.31621742	9.537E-07	14.31621742
1989.208374	9.537E-07	14.31621742	9.537E-07	14.31621742
1989.291626	9.537E-07	14.31621742	9.537E-07	14.31621742
1989.375	9.537E-07	14.31621742	9.537E-07	14.31621742
1989.458374	9.537E-07	14.31621742	9.537E-07	14.31621742
1989.541626	9.537E-07	14.31621742	9.537E-07	14.31621742
1989.625	9.537E-07	14.31621742	9.537E-07	14.31621742
1989.708374	9.537E-07	14.31621742	9.537E-07	14.31621742
1989.791626	9.537E-07	14.31621742	9.537E-07	14.31621742
1989.875	9.537E-07	14.31621742	9.537E-07	14.31621742
1989.958374	9.537E-07	14.31621742	9.537E-07	14.31621742
1990.041626	0	14.34174824	0	14.34174824
1990.125	0	14.34174824	0	14.34174824
1990.208374	0	14.34174824	0	14.34174824
1990.291626	0	14.34174824	0	14.34174824
1990.375	0	14.34174824	0	14.34174824
1990.458374	0	14.34174824	0	14.34174824
1990.541626	0	14.34174824	0	14.34174824
1990.625	0	14.34174824	0	14.34174824
1990.708374	0	14.34174824	0	14.34174824
1990.791626	0	14.34174824	0	14.34174824
1990.875	0	14.34174824	0	14.34174824
1990.958374	0	14.34174824	0	14.34174824
1991.041626	0	14.31696892	0	14.31696892
1991.125	0	14.31696892	0	14.31696892
1991.208374	0	14.31696892	0	14.31696892
1991.291626	0	14.31696892	0	14.31696892
1991.375	0	14.31696892	0	14.31696892
1991.458374	0	14.31696892	0	14.31696892
1991.541626	0	14.31696892	0	14.31696892
1991.625	0	14.31696892	0	14.31696892
1991.708374	0	14.31696892	0	14.31696892
1991.791626	0	14.31696892	0	14.31696892
1991.875	0	14.31696892	0	14.31696892
1991.958374	0	14.31696892	0	14.31696892
1992.041626	0	14.33897877	0	14.33897877
1992.125	0	14.33897877	0	14.33897877
1992.208374	0	14.33897877	0	14.33897877
1992.291626	0	14.33897877	0	14.33897877
1992.375	0	14.33897877	0	14.33897877
1992.458374	0	14.33897877	0	14.33897877
1992.541626	0	14.33897877	0	14.33897877
1992.625	0	14.33897877	0	14.33897877
1992.708374	0	14.33897877	0	14.33897877
1992.791626	0	14.33897877	0	14.33897877
1992.875	0	14.33897877	0	14.33897877
1992.958374	0	14.33897877	0	14.33897877
1993.041626	0	14.3386097	0	14.3386097
1993.125	0	14.3386097	0	14.3386097
1993.208374	0	14.3386097	0	14.3386097
1993.291626	0	14.3386097	0	14.3386097
1993.375	0	14.3386097	0	14.3386097
1993.458374	0	14.3386097	0	14.3386097
1993.541626	0	14.3386097	0	14.3386097
1993.625	0	14.3386097	0	14.3386097
1993.708374	0	14.3386097	0	14.3386097
1993.791626	0	14.3386097	0	14.3386097
1993.875	0	14.3386097	0	14.3386097
1993.958374	0	14.3386097	0	14.3386097
1994.041626	9.537E-07	14.35302544	9.537E-07	14.35302544
1994.125	9.537E-07	14.35302544	9.537E-07	14.35302544
1994.208374	9.537E-07	14.35302544	9.537E-07	14.35302544
1994.291626	9.537E-07	14.35302544	9.537E-07	14.35302544
1994.375	9.537E-07	14.35302544	9.537E-07	14.35302544
1994.458374	9.537E-07	14.35302544	9.537E-07	14.35302544
1994.541626	9.537E-07	14.35302544	9.537E-07	14.35302544
1994.625	9.537E-07	14.35302544	9.537E-07	14.35302544
1994.708374	9.537E-07	14.35302544	9.537E-07	14.35302544
1994.791626	9.537E-07	14.35302544	9.537E-07	14.35302544
1994.875	9.537E-07	14.35302544	9.537E-07	14.35302544
1994.958374	9.537E-07	14.35302544	9.537E-07	14.35302544
1995.041626	9.537E-07	14.31115532	9.537E-07	14.31115532
1995.125	9.537E-07	14.31115532	9.537E-07	14.31115532
1995.208374	9.537E-07	14.31115532	9.537E-07	14.31115532
1995.291626	9.537E-07	14.31115532	9.537E-07	14.31115532
1995.375	9.537E-07	14.31115532	9.537E-07	14.31115532
1995.458374	9.537E-07	14.31115532	9.537E-07	14.31115532
1995.541626	9.537E-07	14.31115532	9.537E-07	14.31115532
1995.625	9.537E-07	14.31115532	9.537E-07	14.31115532
1995.708374	9.537E-07	14.31115532	9.537E-07	14.31115532
1995.791626	9.537E-07	14.31115532	9.537E-07	14.31115532
1995.875	9.537E-07	14.31115532	9.537E-07	14.31115532
1995.958374	9.537E-07	14.31115532	9.537E-07	14.31115532
1996.041626	9.537E-07	14.32626057	9.537E-07	14.32626057
1996.125	9.537E-07	14.32626057	9.537E-07	14.32626057
1996.208374	9.537E-07	14.32626057	9.537E-07	14.32626057
1996.291626	9.537E-07	14.32626057	9.537E-07	14.32626057
1996.375	9.537E-07	14.32626057	9.537E-07	14.32626057
1996.458374	9.537E-07	14.32626057	9.537E-07	14.32626057
1996.541626	9.537E-07	14.32626057	9.537E-07	14.32626057
1996.625	9.537E-07	14.32626057	9.537E-07	14.32626057
1996.708374	9.537E-07	14.32626057	9.537E-07	14.32626057
1996.791626	9.537E-07	14.32626057	9.537E-07	14.32626057
1996.875	9.537E-07	14.32626057	9.537E-07	14.32626057
1996.958374	9.537E-07	14.32626057	9.537E-07	14.32626057
1997.041626	0	14.31065845	0	14.31065845
1997.125	0	14.31065845	0	14.31065845
1997.208374	0	14.31065845	0	14.31065845
1997.291626	0	14.31065845	0	14.31065845
1997.375	0	14.31065845	0	14.31065845
1997.458374	0	14.31065845	0	14.31065845
1997.541626	0	14.31065845	0	14.31065845
1997.625	0	14.31065845	0	14.31065845
1997.708374	0	14.31065845	0	14.31065845
1997.791626	0	14.31065845	0	14.31065845
1997.875	0	14.31065845	0	14.31065845
1997.958374	0	14.31065845	0	14.31065845
1998.041626	0	14.32958031	0	14.32958031
1998.125	0	14.32958031	0	14.32958031
1998.208374	0	14.32958031	0	14.32958031
1998.291626	0	14.32958031	0	14.32958031
1998.375	0	14.32958031	0	14.32958031
1998.458374	0	14.32958031	0	14.32958031
1998.541626	0	14.32958031	0	14.32958031
1998.625	0	14.32958031	0	14.32958031
1998.708374	0	14.32958031	0	14.32958031
1998.791626	0	14.32958031	0	14.32958031
1998.875	0	14.32958031	0	14.32958031
1998.958374	0	14.32958031	0	14.32958031
1999.041626	9.537E-07	14.29857063	9.537E-07	14.29857063
1999.125	9.537E-07	14.29857063	9.537E-07	14.29857063
1999.208374	9.537E-07	14.29857063	9.537E-07	14.29857063
1999.291626	9.537E-07	14.29857063	9.537E-07	14.29857063
1999.375	9.537E-07	14.29857063	9.537E-07	14.29857063
1999.458374	9.537E-07	14.29857063	9.537E-07	14.29857063
1999.541626	9.537E-07	14.29857063	9.537E-07	14.29857063
1999.625	9.537E-07	14.29857063	9.537E-07	14.29857063
1999.708374	9.537E-07	14.29857063	9.537E-07	14.29857063
1999.791626	9.537E-07	14.29857063	9.537E-07	14.29857063
1999.875	9.537E-07	14.29857063	9.537E-07	14.29857063
1999.958374	9.537E-07	14.29857063	9.537E-07	14.29857063
2000.041626	0	14.27451801	0	14.27451801
2000.125	0	14.27451801	0	14.27451801
2000.208374	0	14.27451801	0	14.27451801
2000.291626	0	14.27451801	0	14.27451801
2000.375	0	14.27451801	0	14.27451801
2000.458374	0	14.27451801	0	14.27451801
2000.541626	0	14.27451801	0	14.27451801
2000.625	0	14.27451801	0	14.27451801
2000.708374	0	14.27451801	0	14.27451801
2000.791626	0	14.27451801	0	14.27451801
2000.875	0	14.27451801	0	14.27451801
2000.958374	0	14.27451801	0	14.27451801
2001.041626	9.537E-07	14.24599266	9.537E-07	14.24599266
2001.125	9.537E-07	14.24599266	9.537E-07	14.24599266
2001.208374	9.537E-07	14.24599266	9.537E-07	14.24599266
2001.291626	9.537E-07	14.24599266	9.537E-07	14.24599266
2001.375	9.537E-07	14.24599266	9.537E-07	14.24599266
2001.458374	9.537E-07	14.24599266	9.537E-07	14.24599266
2001.541626	9.537E-07	14.24599266	9.537E-07	14.24599266
2001.625	9.537E-07	14.24599266	9.537E-07	14.24599266
2001.708374	9.537E-07	14.24599266	9.537E-07	14.24599266
2001.791626	9.537E-07	14.24599266	9.537E-07	14.24599266
2001.875	9.537E-07	14.24599266	9.537E-07	14.24599266
2001.958374	9.537E-07	14.24599266	9.537E-07	14.24599266
2002.041626	0	14.26012421	0	14.26012421
2002.125	0	14.26012421	0	14.26012421
2002.208374	0	14.26012421	0	14.26012421
2002.291626	0	14.26012421	0	14.26012421
2002.375	0	14.26012421	0	14.26012421
2002.458374	0	14.26012421	0	14.26012421
2002.541626	0	14.26012421	0	14.26012421
2002.625	0	14.26012421	0	14.26012421
2002.708374	0	14.26012421	0	14.26012421
2002.791626	0	14.26012421	0	14.26012421
2002.875	0	14.26012421	0	14.26012421
2002.958374	0	14.26012421	0	14.26012421
2003.041626	0	14.232687	0	14.232687
2003.125	0	14.232687	0	14.232687
2003.208374	0	14.232687	0	14.232687
2003.291626	0	14.232687	0	14.232687
2003.375	0	14.232687	0	14.232687
2003.458374	0	14.232687	0	14.232687
2003.541626	0	14.232687	0	14.232687
2003.625	0	14.232687	0	14.232687
2003.708374	0	14.232687	0	14.232687
2003.791626	0	14.232687	0	14.232687
2003.875	0	14.232687	0	14.232687
2003.958374	0	14.232687	0	14.232687
2004.041626	9.537E-07	14.18597221	9.537E-07	14.18597221
2004.125	9.537E-07	14.18597221	9.537E-07	14.18597221
2004.208374	9.537E-07	14.18597221	9.537E-07	14.18597221
2004.291626	9.537E-07	14.18597221	9.537E-07	14.18597221
2004.375	9.537E-07	14.18597221	9.537E-07	14.18597221
2004.458374	9.537E-07	14.18597221	9.537E-07	14.18597221
2004.541626	9.537E-07	14.18597221	9.537E-07	14.18597221
2004.625	9.537E-07	14.18597221	9.537E-07	14.18597221
2004.708374	9.537E-07	14.18597221	9.537E-07	14.18597221
2004.791626	9.537E-07	14.18597221	9.537E-07	14.18597221
2004.875	9.537E-07	14.18597221	9.537E-07	14.18597221
2004.958374	9.537E-07	14.18597221	9.537E-07	14.18597221
2005.041626	0	14.17361641	0	14.17361641
2005.125	0	14.17361641	0	14.17361641
2005.208374	0	14.17361641	0	14.17361641
2005.291626	0	14.17361641	0	14.17361641
2005.375	0	14.17361641	0	14.17361641
2005.458374	0	14.17361641	0	14.17361641
2005.541626	0	14.17361641	0	14.17361641
2005.625	0	14.17361641	0	14.17361641
2005.708374	0	14.17361641	0	14.17361641
2005.791626	0	14.17361641	0	14.17361641
2005.875	0	14.17361641	0	14.17361641
2005.958374	0	14.17361641	0	14.17361641
2006.041626	9.537E-07	14.14909077	9.537E-07	14.14909077
2006.125	9.537E-07	14.14909077	9.537E-07	14.14909077
2006.208374	9.537E-07	14.14909077	9.537E-07	14.14909077
2006.291626	9.537E-07	14.14909077	9.537E-07	14.14909077
2006.375	9.537E-07	14.14909077	9.537E-07	14.14909077
2006.458374	9.537E-07	14.14909077	9.537E-07	14.14909077
2006.541626	9.537E-07	14.14909077	9.537E-07	14.14909077
2006.625	9.537E-07	14.14909077	9.537E-07	14.14909077
2006.708374	9.537E-07	14.14909077	9.537E-07	14.14909077
2006.791626	9.537E-07	14.14909077	9.537E-07	14.14909077
2006.875	9.537E-07	14.14909077	9.537E-07	14.14909077
2006.958374	9.537E-07	14.14909077	9.537E-07	14.14909077
2007.041626	9.537E-07	14.12419319	9.537E-07	14.12419319
2007.125	9.537E-07	14.12419319	9.537E-07	14.12419319
2007.208374	9.537E-07	14.12419319	9.537E-07	14.12419319
2007.291626	9.537E-07	14.12419319	9.537E-07	14.12419319
2007.375	9.537E-07	14.12419319	9.537E-07	14.12419319
2007.458374	9.537E-07	14.12419319	9.537E-07	14.12419319
2007.541626	9.537E-07	14.12419319	9.537E-07	14.12419319
2007.625	9.537E-07	14.12419319	9.537E-07	14.12419319
2007.708374	9.537E-07	14.12419319	9.537E-07	14.12419319
2007.791626	9.537E-07	14.12419319	9.537E-07	14.12419319
2007.875	9.537E-07	14.12419319	9.537E-07	14.12419319
2007.958374	9.537E-07	14.12419319	9.537E-07	14.12419319
2008.041626	0	14.11769676	0	14.11769676
2008.125	0	14.11769676	0	14.11769676
2008.208374	0	14.11769676	0	14.11769676
2008.291626	0	14.11769676	0	14.11769676
2008.375	0	14.11769676	0	14.11769676
2008.458374	0	14.11769676	0	14.11769676
2008.541626	0	14.11769676	0	14.11769676
2008.625	0	14.11769676	0	14.11769676
2008.708374	0	14.11769676	0	14.11769676
2008.791626	0	14.11769676	0	14.11769676
2008.875	0	14.11769676	0	14.11769676
2008.958374	0	14.11769676	0	14.11769676
2009.041626	9.537E-07	14.12528419	9.537E-07	14.12528419
2009.125	9.537E-07	14.12528419	9.537E-07	14.12528419
2009.208374	9.537E-07	14.12528419	9.537E-07	14.12528419
2009.291626	9.537E-07	14.12528419	9.537E-07	14.12528419
2009.375	9.537E-07	14.12528419	9.537E-07	14.12528419
2009.458374	9.537E-07	14.12528419	9.537E-07	14.12528419
2009.541626	9.537E-07	14.12528419	9.537E-07	14.12528419
2009.625	9.537E-07	14.12528419	9.537E-07	14.12528419
2009.708374	9.537E-07	14.12528419	9.537E-07	14.12528419
2009.791626	9.537E-07	14.12528419	9.537E-07	14.12528419
2009.875	9.537E-07	14.12528419	9.537E-07	14.12528419
2009.958374	9.537E-07	14.12528419	9.537E-07	14.12528419
2010.041626	0.000527191	14.09918213	0.000645675	14.0986557
2010.125	0.000527191	14.09918213	0.000645675	14.0986557
2010.208374	0.000527191	14.09918213	0.000645675	14.0986557
2010.291626	0.000527191	14.09918213	0.000645675	14.0986557
2010.375	0.000527191	14.09918213	0.000645675	14.0986557
2010.458374	0.000527191	14.09918213	0.000645675	14.0986557
2010.541626	0.000527191	14.09918213	0.000645675	14.0986557
2010.625	0.000527191	14.09918213	0.000645675	14.0986557
2010.708374	0.000527191	14.09918213	0.000645675	14.0986557
2010.791626	0.000527191	14.09918213	0.000645675	14.0986557
2010.875	0.000527191	14.09918213	0.000645675	14.0986557
2010.958374	0.000527191	14.09918213	0.000645675	14.0986557
2011.041626	0.001951756	14.08804607	0.001716281	14.08389282
2011.125	0.001951756	14.08804607	0.001716281	14.08389282
2011.208374	0.001951756	14.08804607	0.001716281	14.08389282
2011.291626	0.001951756	14.08804607	0.001716281	14.08389282
2011.375	0.001951756	14.08804607	0.001716281	14.08389282
2011.458374	0.001951756	14.08804607	0.001716281	14.08389282
2011.541626	0.001951756	14.08804607	0.001716281	14.08389282
2011.625	0.001951756	14.08804607	0.001716281	14.08389282
2011.708374	0.001951756	14.08804607	0.001716281	14.08389282
2011.791626	0.001951756	14.08804607	0.001716281	14.08389282
2011.875	0.001951756	14.08804607	0.001716281	14.08389282
2011.958374	0.001951756	14.08804607	0.001716281	14.08389282
2012.041626	0.00198704	14.08600426	0.003889311	14.07698345
2012.125	0.00198704	14.08600426	0.003889311	14.07698345
2012.208374	0.00198704	14.08600426	0.003889311	14.07698345
2012.291626	0.00198704	14.08600426	0.003889311	14.07698345
2012.375	0.00198704	14.08600426	0.003889311	14.07698345
2012.458374	0.00198704	14.08600426	0.003889311	14.07698345
2012.541626	0.00198704	14.08600426	0.003889311	14.07698345
2012.625	0.00198704	14.08600426	0.003889311	14.07698345
2012.708374	0.00198704	14.08600426	0.003889311	14.07698345
2012.791626	0.00198704	14.08600426	0.003889311	14.07698345
2012.875	0.00198704	14.08600426	0.003889311	14.07698345
2012.958374	0.00198704	14.08600426	0.003889311	14.07698345
2013.041626	0.002558674	14.07766533	0.002018768	14.07136726
2013.125	0.002558674	14.07766533	0.002018768	14.07136726
2013.208374	0.002558674	14.07766533	0.002018768	14.07136726
2013.291626	0.002558674	14.07766533	0.002018768	14.07136726
2013.375	0.002558674	14.07766533	0.002018768	14.07136726
2013.458374	0.002558674	14.07766533	0.002018768	14.07136726
2013.541626	0.002558674	14.07766533	0.002018768	14.07136726
2013.625	0.002558674	14.07766533	0.002018768	14.07136726
2013.708374	0.002558674	14.07766533	0.002018768	14.07136726
2013.791626	0.002558674	14.07766533	0.002018768	14.07136726
2013.875	0.002558674	14.07766533	0.002018768	14.07136726
2013.958374	0.002558674	14.07766533	0.002018768	14.07136726
2014.041626	0.003308455	14.08307457	0.001930572	14.07141399
2014.125	0.003308455	14.08307457	0.001930572	14.07141399
2014.208374	0.003308455	14.08307457	0.001930572	14.07141399
2014.291626	0.003308455	14.08307457	0.001930572	14.07141399
2014.375	0.003308455	14.08307457	0.001930572	14.07141399
2014.458374	0.003308455	14.08307457	0.001930572	14.07141399
2014.541626	0.003308455	14.08307457	0.001930572	14.07141399
2014.625	0.003308455	14.08307457	0.001930572	14.07141399
2014.708374	0.003308455	14.08307457	0.001930572	14.07141399
2014.791626	0.003308455	14.08307457	0.001930572	14.07141399
2014.875	0.003308455	14.08307457	0.001930572	14.07141399
2014.958374	0.003308455	14.08307457	0.001930572	14.07141399
2015.041626	0.005541251	14.07761955	0.010578903	14.0553894
2015.125	0.005541251	14.07761955	0.010578903	14.0553894
2015.208374	0.005541251	14.07761955	0.010578903	14.0553894
2015.291626	0.005541251	14.07761955	0.010578903	14.0553894
2015.375	0.005541251	14.07761955	0.010578903	14.0553894
2015.458374	0.005541251	14.07761955	0.010578903	14.0553894
2015.541626	0.005541251	14.07761955	0.010578903	14.0553894
2015.625	0.005541251	14.07761955	0.010578903	14.0553894
2015.708374	0.005541251	14.07761955	0.010578903	14.0553894
2015.791626	0.005541251	14.07761955	0.010578903	14.0553894
2015.875	0.005541251	14.07761955	0.010578903	14.0553894
2015.958374	0.005541251	14.07761955	0.010578903	14.0553894
2016.041626	0.003667482	14.02642632	0.010080087	13.99424934
2016.125	0.003667482	14.02642632	0.010080087	13.99424934
2016.208374	0.003667482	14.02642632	0.010080087	13.99424934
2016.291626	0.003667482	14.02642632	0.010080087	13.99424934
2016.375	0.003667482	14.02642632	0.010080087	13.99424934
2016.458374	0.003667482	14.02642632	0.010080087	13.99424934
2016.541626	0.003667482	14.02642632	0.010080087	13.99424934
2016.625	0.003667482	14.02642632	0.010080087	13.99424934
2016.708374	0.003667482	14.02642632	0.010080087	13.99424934
2016.791626	0.003667482	14.02642632	0.010080087	13.99424934
2016.875	0.003667482	14.02642632	0.010080087	13.99424934
2016.958374	0.003667482	14.02642632	0.010080087	13.99424934
2017.041626	0.008267274	13.99464703	0.008481119	13.96602154
2017.125	0.008267274	13.99464703	0.008481119	13.96602154
2017.208374	0.008267274	13.99464703	0.008481119	13.96602154
2017.291626	0.008267274	13.99464703	0.008481119	13.96602154
2017.375	0.008267274	13.99464703	0.008481119	13.96602154
2017.458374	0.008267274	13.99464703	0.008481119	13.96602154
2017.541626	0.008267274	13.99464703	0.008481119	13.96602154
2017.625	0.008267274	13.99464703	0.008481119	13.96602154
2017.708374	0.008267274	13.99464703	0.008481119	13.96602154
2017.791626	0.008267274	13.99464703	0.008481119	13.96602154
2017.875	0.008267274	13.99464703	0.008481119	13.96602154
2017.958374	0.008267274	13.99464703	0.008481119	13.96602154
2018.041626	0.008523186	13.98980141	0.015094202	13.95296669
2018.125	0.008523186	13.98980141	0.015094202	13.95296669
2018.208374	0.008523186	13.98980141	0.015094202	13.95296669
2018.291626	0.008523186	13.98980141	0.015094202	13.95296669
2018.375	0.008523186	13.98980141	0.015094202	13.95296669
2018.458374	0.008523186	13.98980141	0.015094202	13.95296669
2018.541626	0.008523186	13.98980141	0.015094202	13.95296669
2018.625	0.008523186	13.98980141	0.015094202	13.95296669
2018.708374	0.008523186	13.98980141	0.015094202	13.95296669
2018.791626	0.008523186	13.98980141	0.015094202	13.95296669
2018.875	0.008523186	13.98980141	0.015094202	13.95296669
2018.958374	0.008523186	13.98980141	0.015094202	13.95296669
2019.041626	0.00940246	13.99679279	0.016846059	13.96101189
2019.125	0.00940246	13.99679279	0.016846059	13.96101189
2019.208374	0.00940246	13.99679279	0.016846059	13.96101189
2019.291626	0.00940246	13.99679279	0.016846059	13.96101189
2019.375	0.00940246	13.99679279	0.016846059	13.96101189
2019.458374	0.00940246	13.99679279	0.016846059	13.96101189
2019.541626	0.00940246	13.99679279	0.016846059	13.96101189
2019.625	0.00940246	13.99679279	0.016846059	13.96101189
2019.708374	0.00940246	13.99679279	0.016846059	13.96101189
2019.791626	0.00940246	13.99679279	0.016846059	13.96101189
2019.875	0.00940246	13.99679279	0.016846059	13.96101189
2019.958374	0.00940246	13.99679279	0.016846059	13.96101189
2020.041626	0.006985483	13.9881897	0.023807259	13.93882561
2020.125	0.006985483	13.9881897	0.023807259	13.93882561
2020.208374	0.006985483	13.9881897	0.023807259	13.93882561
2020.291626	0.006985483	13.9881897	0.023807259	13.93882561
2020.375	0.006985483	13.9881897	0.023807259	13.93882561
2020.458374	0.006985483	13.9881897	0.023807259	13.93882561
2020.541626	0.006985483	13.9881897	0.023807259	13.93882561
2020.625	0.006985483	13.9881897	0.023807259	13.93882561
2020.708374	0.006985483	13.9881897	0.023807259	13.93882561
2020.791626	0.006985483	13.9881897	0.023807259	13.93882561
2020.875	0.006985483	13.9881897	0.023807259	13.93882561
2020.958374	0.006985483	13.9881897	0.023807259	13.93882561
2021.041626	0.012637855	13.96294117	0.018963365	13.91695213
2021.125	0.012637855	13.96294117	0.018963365	13.91695213
2021.208374	0.012637855	13.96294117	0.018963365	13.91695213
2021.291626	0.012637855	13.96294117	0.018963365	13.91695213
2021.375	0.012637855	13.96294117	0.018963365	13.91695213
2021.458374	0.012637855	13.96294117	0.018963365	13.91695213
2021.541626	0.012637855	13.96294117	0.018963365	13.91695213
2021.625	0.012637855	13.96294117	0.018963365	13.91695213
2021.708374	0.012637855	13.96294117	0.018963365	13.91695213
2021.791626	0.012637855	13.96294117	0.018963365	13.91695213
2021.875	0.012637855	13.96294117	0.018963365	13.91695213
2021.958374	0.012637855	13.96294117	0.018963365	13.91695213
2022.041626	0.017614747	13.93937111	0.026787201	13.88646507
2022.125	0.017614747	13.93937111	0.026787201	13.88646507
2022.208374	0.017614747	13.93937111	0.026787201	13.88646507
2022.291626	0.017614747	13.93937111	0.026787201	13.88646507
2022.375	0.017614747	13.93937111	0.026787201	13.88646507
2022.458374	0.017614747	13.93937111	0.026787201	13.88646507
2022.541626	0.017614747	13.93937111	0.026787201	13.88646507
2022.625	0.017614747	13.93937111	0.026787201	13.88646507
2022.708374	0.017614747	13.93937111	0.026787201	13.88646507
2022.791626	0.017614747	13.93937111	0.026787201	13.88646507
2022.875	0.017614747	13.93937111	0.026787201	13.88646507
2022.958374	0.017614747	13.93937111	0.026787201	13.88646507
2023.041626	0.015857151	13.90455818	0.024762468	13.84559917
2023.125	0.015857151	13.90455818	0.024762468	13.84559917
2023.208374	0.015857151	13.90455818	0.024762468	13.84559917
2023.291626	0.015857151	13.90455818	0.024762468	13.84559917
2023.375	0.015857151	13.90455818	0.024762468	13.84559917
2023.458374	0.015857151	13.90455818	0.024762468	13.84559917
2023.541626	0.015857151	13.90455818	0.024762468	13.84559917
2023.625	0.015857151	13.90455818	0.024762468	13.84559917
2023.708374	0.015857151	13.90455818	0.024762468	13.84559917
2023.791626	0.015857151	13.90455818	0.024762468	13.84559917
2023.875	0.015857151	13.90455818	0.024762468	13.84559917
2023.958374	0.015857151	13.90455818	0.024762468	13.84559917
2024.041626	0.019653078	13.90165424	0.023812149	13.82558441
2024.125	0.019653078	13.90165424	0.023812149	13.82558441
2024.208374	0.019653078	13.90165424	0.023812149	13.82558441
2024.291626	0.019653078	13.90165424	0.023812149	13.82558441
2024.375	0.019653078	13.90165424	0.023812149	13.82558441
2024.458374	0.019653078	13.90165424	0.023812149	13.82558441
2024.541626	0.019653078	13.90165424	0.023812149	13.82558441
2024.625	0.019653078	13.90165424	0.023812149	13.82558441
2024.708374	0.019653078	13.90165424	0.023812149	13.82558441
2024.791626	0.019653078	13.90165424	0.023812149	13.82558441
2024.875	0.019653078	13.90165424	0.023812149	13.82558441
2024.958374	0.019653078	13.90165424	0.023812149	13.82558441
2025.041626	0.023757393	13.91748333	0.033856288	13.82930183
2025.125	0.023757393	13.91748333	0.033856288	13.82930183
2025.208374	0.023757393	13.91748333	0.033856288	13.82930183
2025.291626	0.023757393	13.91748333	0.033856288	13.82930183
2025.375	0.023757393	13.91748333	0.033856288	13.82930183
2025.458374	0.023757393	13.91748333	0.033856288	13.82930183
2025.541626	0.023757393	13.91748333	0.033856288	13.82930183
2025.625	0.023757393	13.91748333	0.033856288	13.82930183
2025.708374	0.023757393	13.91748333	0.033856288	13.82930183
2025.791626	0.023757393	13.91748333	0.033856288	13.82930183
2025.875	0.023757393	13.91748333	0.033856288	13.82930183
2025.958374	0.023757393	13.91748333	0.033856288	13.82930183
2026.041626	0.020405281	13.94185638	0.036983602	13.84473896
2026.125	0.020405281	13.94185638	0.036983602	13.84473896
2026.208374	0.020405281	13.94185638	0.036983602	13.84473896
2026.291626	0.020405281	13.94185638	0.036983602	13.84473896
2026.375	0.020405281	13.94185638	0.036983602	13.84473896
2026.458374	0.020405281	13.94185638	0.036983602	13.84473896
2026.541626	0.020405281	13.94185638	0.036983602	13.84473896
2026.625	0.020405281	13.94185638	0.036983602	13.84473896
2026.708374	0.020405281	13.94185638	0.036983602	13.84473896
2026.791626	0.020405281	13.94185638	0.036983602	13.84473896
2026.875	0.020405281	13.94185638	0.036983602	13.84473896
2026.958374	0.020405281	13.94185638	0.036983602	13.84473896
2027.041626	0.026923962	13.90477753	0.040187001	13.78657532
2027.125	0.026923962	13.90477753	0.040187001	13.78657532
2027.208374	0.026923962	13.90477753	0.040187001	13.78657532
2027.291626	0.026923962	13.90477753	0.040187001	13.78657532
2027.375	0.026923962	13.90477753	0.040187001	13.78657532
2027.458374	0.026923962	13.90477753	0.040187001	13.78657532
2027.541626	0.026923962	13.90477753	0.040187001	13.78657532
2027.625	0.026923962	13.90477753	0.040187001	13.78657532
2027.708374	0.026923962	13.90477753	0.040187001	13.78657532
2027.791626	0.026923962	13.90477753	0.040187001	13.78657532
2027.875	0.026923962	13.90477753	0.040187001	13.78657532
2027.958374	0.026923962	13.90477753	0.040187001	13.78657532
2028.041626	0.024271036	13.88852692	0.050344084	13.77324486
2028.125	0.024271036	13.88852692	0.050344084	13.77324486
2028.208374	0.024271036	13.88852692	0.050344084	13.77324486
2028.291626	0.024271036	13.88852692	0.050344084	13.77324486
2028.375	0.024271036	13.88852692	0.050344084	13.77324486
2028.458374	0.024271036	13.88852692	0.050344084	13.77324486
2028.541626	0.024271036	13.88852692	0.050344084	13.77324486
2028.625	0.024271036	13.88852692	0.050344084	13.77324486
2028.708374	0.024271036	13.88852692	0.050344084	13.77324486
2028.791626	0.024271036	13.88852692	0.050344084	13.77324486
2028.875	0.024271036	13.88852692	0.050344084	13.77324486
2028.958374	0.024271036	13.88852692	0.050344084	13.77324486
2029.041626	0.026204838	13.85811806	0.052456036	13.71467876
2029.125	0.026204838	13.85811806	0.052456036	13.71467876
2029.208374	0.026204838	13.85811806	0.052456036	13.71467876
2029.291626	0.026204838	13.85811806	0.052456036	13.71467876
2029.375	0.026204838	13.85811806	0.052456036	13.71467876
2029.458374	0.026204838	13.85811806	0.052456036	13.71467876
2029.541626	0.026204838	13.85811806	0.052456036	13.71467876
2029.625	0.026204838	13.85811806	0.052456036	13.71467876
2029.708374	0.026204838	13.85811806	0.052456036	13.71467876
2029.791626	0.026204838	13.85811806	0.052456036	13.71467876
2029.875	0.026204838	13.85811806	0.052456036	13.71467876
2029.958374	0.026204838	13.85811806	0.052456036	13.71467876
2030.041626	0.027938258	13.82665539	0.059030727	13.68218422
2030.125	0.027938258	13.82665539	0.059030727	13.68218422
2030.208374	0.027938258	13.82665539	0.059030727	13.68218422
2030.291626	0.027938258	13.82665539	0.059030727	13.68218422
2030.375	0.027938258	13.82665539	0.059030727	13.68218422
2030.458374	0.027938258	13.82665539	0.059030727	13.68218422
2030.541626	0.027938258	13.82665539	0.059030727	13.68218422
2030.625	0.027938258	13.82665539	0.059030727	13.68218422
2030.708374	0.027938258	13.82665539	0.059030727	13.68218422
2030.791626	0.027938258	13.82665539	0.059030727	13.68218422
2030.875	0.027938258	13.82665539	0.059030727	13.68218422
2030.958374	0.027938258	13.82665539	0.059030727	13.68218422
2031.041626	0.033778708	13.82410145	0.063266605	13.66164875
2031.125	0.033778708	13.82410145	0.063266605	13.66164875
2031.208374	0.033778708	13.82410145	0.063266605	13.66164875
2031.291626	0.033778708	13.82410145	0.063266605	13.66164875
2031.375	0.033778708	13.82410145	0.063266605	13.66164875
2031.458374	0.033778708	13.82410145	0.063266605	13.66164875
2031.541626	0.033778708	13.82410145	0.063266605	13.66164875
2031.625	0.033778708	13.82410145	0.063266605	13.66164875
2031.708374	0.033778708	13.82410145	0.063266605	13.66164875
2031.791626	0.033778708	13.82410145	0.063266605	13.66164875
2031.875	0.033778708	13.82410145	0.063266605	13.66164875
2031.958374	0.033778708	13.82410145	0.063266605	13.66164875
2032.041626	0.037585147	13.82491493	0.070274763	13.6318512
2032.125	0.037585147	13.82491493	0.070274763	13.6318512
2032.208374	0.037585147	13.82491493	0.070274763	13.6318512
2032.291626	0.037585147	13.82491493	0.070274763	13.6318512
2032.375	0.037585147	13.82491493	0.070274763	13.6318512
2032.458374	0.037585147	13.82491493	0.070274763	13.6318512
2032.541626	0.037585147	13.82491493	0.070274763	13.6318512
2032.625	0.037585147	13.82491493	0.070274763	13.6318512
2032.708374	0.037585147	13.82491493	0.070274763	13.6318512
2032.791626	0.037585147	13.82491493	0.070274763	13.6318512
2032.875	0.037585147	13.82491493	0.070274763	13.6318512
2032.958374	0.037585147	13.82491493	0.070274763	13.6318512
2033.041626	0.03796592	13.79510021	0.078598112	13.58472252
2033.125	0.03796592	13.79510021	0.078598112	13.58472252
2033.208374	0.03796592	13.79510021	0.078598112	13.58472252
2033.291626	0.03796592	13.79510021	0.078598112	13.58472252
2033.375	0.03796592	13.79510021	0.078598112	13.58472252
2033.458374	0.03796592	13.79510021	0.078598112	13.58472252
2033.541626	0.03796592	13.79510021	0.078598112	13.58472252
2033.625	0.03796592	13.79510021	0.078598112	13.58472252
2033.708374	0.03796592	13.79510021	0.078598112	13.58472252
2033.791626	0.03796592	13.79510021	0.078598112	13.58472252
2033.875	0.03796592	13.79510021	0.078598112	13.58472252
2033.958374	0.03796592	13.79510021	0.078598112	13.58472252
2034.041626	0.044375036	13.78199196	0.086376704	13.55613995
2034.125	0.044375036	13.78199196	0.086376704	13.55613995
2034.208374	0.044375036	13.78199196	0.086376704	13.55613995
2034.291626	0.044375036	13.78199196	0.086376704	13.55613995
2034.375	0.044375036	13.78199196	0.086376704	13.55613995
2034.458374	0.044375036	13.78199196	0.086376704	13.55613995
2034.541626	0.044375036	13.78199196	0.086376704	13.55613995
2034.625	0.044375036	13.78199196	0.086376704	13.55613995
2034.708374	0.044375036	13.78199196	0.086376704	13.55613995
2034.791626	0.044375036	13.78199196	0.086376704	13.55613995
2034.875	0.044375036	13.78199196	0.086376704	13.55613995
2034.958374	0.044375036	13.78199196	0.086376704	13.55613995
2035.041626	0.043619297	13.75922394	0.099177994	13.50961018
2035.125	0.043619297	13.75922394	0.099177994	13.50961018
2035.208374	0.043619297	13.75922394	0.099177994	13.50961018
2035.291626	0.043619297	13.75922394	0.099177994	13.50961018
2035.375	0.043619297	13.75922394	0.099177994	13.50961018
2035.458374	0.043619297	13.75922394	0.099177994	13.50961018
2035.541626	0.043619297	13.75922394	0.099177994	13.50961018
2035.625	0.043619297	13.75922394	0.099177994	13.50961018
2035.708374	0.043619297	13.75922394	0.099177994	13.50961018
2035.791626	0.043619297	13.75922394	0.099177994	13.50961018
2035.875	0.043619297	13.75922394	0.099177994	13.50961018
2035.958374	0.043619297	13.75922394	0.099177994	13.50961018
2036.041626	0.04607397	13.74564648	0.106097154	13.46362019
2036.125	0.04607397	13.74564648	0.106097154	13.46362019
2036.208374	0.04607397	13.74564648	0.106097154	13.46362019
2036.291626	0.04607397	13.74564648	0.106097154	13.46362019
2036.375	0.04607397	13.74564648	0.106097154	13.46362019
2036.458374	0.04607397	13.74564648	0.106097154	13.46362019
2036.541626	0.04607397	13.74564648	0.106097154	13.46362019
2036.625	0.04607397	13.74564648	0.106097154	13.46362019
2036.708374	0.04607397	13.74564648	0.106097154	13.46362019
2036.791626	0.04607397	13.74564648	0.106097154	13.46362019
2036.875	0.04607397	13.74564648	0.106097154	13.46362019
2036.958374	0.04607397	13.74564648	0.106097154	13.46362019
2037.041626	0.053808887	13.7438755	0.118491441	13.44713306
2037.125	0.053808887	13.7438755	0.118491441	13.44713306
2037.208374	0.053808887	13.7438755	0.118491441	13.44713306
2037.291626	0.053808887	13.7438755	0.118491441	13.44713306
2037.375	0.053808887	13.7438755	0.118491441	13.44713306
2037.458374	0.053808887	13.7438755	0.118491441	13.44713306
2037.541626	0.053808887	13.7438755	0.118491441	13.44713306
2037.625	0.053808887	13.7438755	0.118491441	13.44713306
2037.708374	0.053808887	13.7438755	0.118491441	13.44713306
2037.791626	0.053808887	13.7438755	0.118491441	13.44713306
2037.875	0.053808887	13.7438755	0.118491441	13.44713306
2037.958374	0.053808887	13.7438755	0.118491441	13.44713306
2038.041626	0.063401394	13.75701141	0.11572247	13.44642925
2038.125	0.063401394	13.75701141	0.11572247	13.44642925
2038.208374	0.063401394	13.75701141	0.11572247	13.44642925
2038.291626	0.063401394	13.75701141	0.11572247	13.44642925
2038.375	0.063401394	13.75701141	0.11572247	13.44642925
2038.458374	0.063401394	13.75701141	0.11572247	13.44642925
2038.541626	0.063401394	13.75701141	0.11572247	13.44642925
2038.625	0.063401394	13.75701141	0.11572247	13.44642925
2038.708374	0.063401394	13.75701141	0.11572247	13.44642925
2038.791626	0.063401394	13.75701141	0.11572247	13.44642925
2038.875	0.063401394	13.75701141	0.11572247	13.44642925
2038.958374	0.063401394	13.75701141	0.11572247	13.44642925
2039.041626	0.063827522	13.78540993	0.136113524	13.45558453
2039.125	0.063827522	13.78540993	0.136113524	13.45558453
2039.208374	0.063827522	13.78540993	0.136113524	13.45558453
2039.291626	0.063827522	13.78540993	0.136113524	13.45558453
2039.375	0.063827522	13.78540993	0.136113524	13.45558453
2039.458374	0.063827522	13.78540993	0.136113524	13.45558453
2039.541626	0.063827522	13.78540993	0.136113524	13.45558453
2039.625	0.063827522	13.78540993	0.136113524	13.45558453
2039.708374	0.063827522	13.78540993	0.136113524	13.45558453
2039.791626	0.063827522	13.78540993	0.136113524	13.45558453
2039.875	0.063827522	13.78540993	0.136113524	13.45558453
2039.958374	0.063827522	13.78540993	0.136113524	13.45558453
2040.041626	0.08083979	13.75391102	0.150519013	13.37772655
2040.125	0.08083979	13.75391102	0.150519013	13.37772655
2040.208374	0.08083979	13.75391102	0.150519013	13.37772655
2040.291626	0.08083979	13.75391102	0.150519013	13.37772655
2040.375	0.08083979	13.75391102	0.150519013	13.37772655
2040.458374	0.08083979	13.75391102	0.150519013	13.37772655
2040.541626	0.08083979	13.75391102	0.150519013	13.37772655
2040.625	0.08083979	13.75391102	0.150519013	13.37772655
2040.708374	0.08083979	13.75391102	0.150519013	13.37772655
2040.791626	0.08083979	13.75391102	0.150519013	13.37772655
2040.875	0.08083979	13.75391102	0.150519013	13.37772655
2040.958374	0.08083979	13.75391102	0.150519013	13.37772655
2041.041626	0.088253036	13.70072174	0.166335404	13.29026222
2041.125	0.088253036	13.70072174	0.166335404	13.29026222
2041.208374	0.088253036	13.70072174	0.166335404	13.29026222
2041.291626	0.088253036	13.70072174	0.166335404	13.29026222
2041.375	0.088253036	13.70072174	0.166335404	13.29026222
2041.458374	0.088253036	13.70072174	0.166335404	13.29026222
2041.541626	0.088253036	13.70072174	0.166335404	13.29026222
2041.625	0.088253036	13.70072174	0.166335404	13.29026222
2041.708374	0.088253036	13.70072174	0.166335404	13.29026222
2041.791626	0.088253036	13.70072174	0.166335404	13.29026222
2041.875	0.088253036	13.70072174	0.166335404	13.29026222
2041.958374	0.088253036	13.70072174	0.166335404	13.29026222
2042.041626	0.086506322	13.66017151	0.171509057	13.23839378
2042.125	0.086506322	13.66017151	0.171509057	13.23839378
2042.208374	0.086506322	13.66017151	0.171509057	13.23839378
2042.291626	0.086506322	13.66017151	0.171509057	13.23839378
2042.375	0.086506322	13.66017151	0.171509057	13.23839378
2042.458374	0.086506322	13.66017151	0.171509057	13.23839378
2042.541626	0.086506322	13.66017151	0.171509057	13.23839378
2042.625	0.086506322	13.66017151	0.171509057	13.23839378
2042.708374	0.086506322	13.66017151	0.171509057	13.23839378
2042.791626	0.086506322	13.66017151	0.171509057	13.23839378
2042.875	0.086506322	13.66017151	0.171509057	13.23839378
2042.958374	0.086506322	13.66017151	0.171509057	13.23839378
2043.041626	0.083942786	13.66139984	0.176353842	13.21851349
2043.125	0.083942786	13.66139984	0.176353842	13.21851349
2043.208374	0.083942786	13.66139984	0.176353842	13.21851349
2043.291626	0.083942786	13.66139984	0.176353842	13.21851349
2043.375	0.083942786	13.66139984	0.176353842	13.21851349
2043.458374	0.083942786	13.66139984	0.176353842	13.21851349
2043.541626	0.083942786	13.66139984	0.176353842	13.21851349
2043.625	0.083942786	13.66139984	0.176353842	13.21851349
2043.708374	0.083942786	13.66139984	0.176353842	13.21851349
2043.791626	0.083942786	13.66139984	0.176353842	13.21851349
2043.875	0.083942786	13.66139984	0.176353842	13.21851349
2043.958374	0.083942786	13.66139984	0.176353842	13.21851349
2044.041626	0.096549563	13.65400696	0.184076056	13.19052696
2044.125	0.096549563	13.65400696	0.184076056	13.19052696
2044.208374	0.096549563	13.65400696	0.184076056	13.19052696
2044.291626	0.096549563	13.65400696	0.184076056	13.19052696
2044.375	0.096549563	13.65400696	0.184076056	13.19052696
2044.458374	0.096549563	13.65400696	0.184076056	13.19052696
2044.541626	0.096549563	13.65400696	0.184076056	13.19052696
2044.625	0.096549563	13.65400696	0.184076056	13.19052696
2044.708374	0.096549563	13.65400696	0.184076056	13.19052696
2044.791626	0.096549563	13.65400696	0.184076056	13.19052696
2044.875	0.096549563	13.65400696	0.184076056	13.19052696
2044.958374	0.096549563	13.65400696	0.184076056	13.19052696
2045.041626	0.105193935	13.66946125	0.193270087	13.18485737
2045.125	0.105193935	13.66946125	0.193270087	13.18485737
2045.208374	0.105193935	13.66946125	0.193270087	13.18485737
2045.291626	0.105193935	13.66946125	0.193270087	13.18485737
2045.375	0.105193935	13.66946125	0.193270087	13.18485737
2045.458374	0.105193935	13.66946125	0.193270087	13.18485737
2045.541626	0.105193935	13.66946125	0.193270087	13.18485737
2045.625	0.105193935	13.66946125	0.193270087	13.18485737
2045.708374	0.105193935	13.66946125	0.193270087	13.18485737
2045.791626	0.105193935	13.66946125	0.193270087	13.18485737
2045.875	0.105193935	13.66946125	0.193270087	13.18485737
2045.958374	0.105193935	13.66946125	0.193270087	13.18485737
2046.041626	0.110373847	13.67036438	0.205333501	13.15358734
2046.125	0.110373847	13.67036438	0.205333501	13.15358734
2046.208374	0.110373847	13.67036438	0.205333501	13.15358734
2046.291626	0.110373847	13.67036438	0.205333501	13.15358734
2046.375	0.110373847	13.67036438	0.205333501	13.15358734
2046.458374	0.110373847	13.67036438	0.205333501	13.15358734
2046.541626	0.110373847	13.67036438	0.205333501	13.15358734
2046.625	0.110373847	13.67036438	0.205333501	13.15358734
2046.708374	0.110373847	13.67036438	0.205333501	13.15358734
2046.791626	0.110373847	13.67036438	0.205333501	13.15358734
2046.875	0.110373847	13.67036438	0.205333501	13.15358734
2046.958374	0.110373847	13.67036438	0.205333501	13.15358734
2047.041626	0.115293175	13.65541077	0.199028328	13.14206219
2047.125	0.115293175	13.65541077	0.199028328	13.14206219
2047.208374	0.115293175	13.65541077	0.199028328	13.14206219
2047.291626	0.115293175	13.65541077	0.199028328	13.14206219
2047.375	0.115293175	13.65541077	0.199028328	13.14206219
2047.458374	0.115293175	13.65541077	0.199028328	13.14206219
2047.541626	0.115293175	13.65541077	0.199028328	13.14206219
2047.625	0.115293175	13.65541077	0.199028328	13.14206219
2047.708374	0.115293175	13.65541077	0.199028328	13.14206219
2047.791626	0.115293175	13.65541077	0.199028328	13.14206219
2047.875	0.115293175	13.65541077	0.199028328	13.14206219
2047.958374	0.115293175	13.65541077	0.199028328	13.14206219
2048.041748	0.124283068	13.62473774	0.216088429	13.07335377
2048.125	0.124283068	13.62473774	0.216088429	13.07335377
2048.208252	0.124283068	13.62473774	0.216088429	13.07335377
2048.291748	0.124283068	13.62473774	0.216088429	13.07335377
2048.375	0.124283068	13.62473774	0.216088429	13.07335377
2048.458252	0.124283068	13.62473774	0.216088429	13.07335377
2048.541748	0.124283068	13.62473774	0.216088429	13.07335377
2048.625	0.124283068	13.62473774	0.216088429	13.07335377
2048.708252	0.124283068	13.62473774	0.216088429	13.07335377
2048.791748	0.124283068	13.62473774	0.216088429	13.07335377
2048.875	0.124283068	13.62473774	0.216088429	13.07335377
2048.958252	0.124283068	13.62473774	0.216088429	13.07335377
2049.041748	0.131606683	13.61840343	0.227002099	13.0600338
2049.125	0.131606683	13.61840343	0.227002099	13.0600338
2049.208252	0.131606683	13.61840343	0.227002099	13.0600338
2049.291748	0.131606683	13.61840343	0.227002099	13.0600338
2049.375	0.131606683	13.61840343	0.227002099	13.0600338
2049.458252	0.131606683	13.61840343	0.227002099	13.0600338
2049.541748	0.131606683	13.61840343	0.227002099	13.0600338
2049.625	0.131606683	13.61840343	0.227002099	13.0600338
2049.708252	0.131606683	13.61840343	0.227002099	13.0600338
2049.791748	0.131606683	13.61840343	0.227002099	13.0600338
2049.875	0.131606683	13.61840343	0.227002099	13.0600338
2049.958252	0.131606683	13.61840343	0.227002099	13.0600338
2050.041748	0.144482404	13.57620811	0.230532587	12.98511028
2050.125	0.144482404	13.57620811	0.230532587	12.98511028
2050.208252	0.144482404	13.57620811	0.230532587	12.98511028
2050.291748	0.144482404	13.57620811	0.230532587	12.98511028
2050.375	0.144482404	13.57620811	0.230532587	12.98511028
2050.458252	0.144482404	13.57620811	0.230532587	12.98511028
2050.541748	0.144482404	13.57620811	0.230532587	12.98511028
2050.625	0.144482404	13.57620811	0.230532587	12.98511028
2050.708252	0.144482404	13.57620811	0.230532587	12.98511028
2050.791748	0.144482404	13.57620811	0.230532587	12.98511028
2050.875	0.144482404	13.57620811	0.230532587	12.98511028
2050.958252	0.144482404	13.57620811	0.230532587	12.98511028
2051.041748	0.152027667	13.55504131	0.239443541	12.94500446
2051.125	0.152027667	13.55504131	0.239443541	12.94500446
2051.208252	0.152027667	13.55504131	0.239443541	12.94500446
2051.291748	0.152027667	13.55504131	0.239443541	12.94500446
2051.375	0.152027667	13.55504131	0.239443541	12.94500446
2051.458252	0.152027667	13.55504131	0.239443541	12.94500446
2051.541748	0.152027667	13.55504131	0.239443541	12.94500446
2051.625	0.152027667	13.55504131	0.239443541	12.94500446
2051.708252	0.152027667	13.55504131	0.239443541	12.94500446
2051.791748	0.152027667	13.55504131	0.239443541	12.94500446
2051.875	0.152027667	13.55504131	0.239443541	12.94500446
2051.958252	0.152027667	13.55504131	0.239443541	12.94500446
2052.041748	0.158807591	13.57021904	0.253691614	12.92860222
2052.125	0.158807591	13.57021904	0.253691614	12.92860222
2052.208252	0.158807591	13.57021904	0.253691614	12.92860222
2052.291748	0.158807591	13.57021904	0.253691614	12.92860222
2052.375	0.158807591	13.57021904	0.253691614	12.92860222
2052.458252	0.158807591	13.57021904	0.253691614	12.92860222
2052.541748	0.158807591	13.57021904	0.253691614	12.92860222
2052.625	0.158807591	13.57021904	0.253691614	12.92860222
2052.708252	0.158807591	13.57021904	0.253691614	12.92860222
2052.791748	0.158807591	13.57021904	0.253691614	12.92860222
2052.875	0.158807591	13.57021904	0.253691614	12.92860222
2052.958252	0.158807591	13.57021904	0.253691614	12.92860222
2053.041748	0.160058498	13.58939934	0.263931662	12.91590881
2053.125	0.160058498	13.58939934	0.263931662	12.91590881
2053.208252	0.160058498	13.58939934	0.263931662	12.91590881
2053.291748	0.160058498	13.58939934	0.263931662	12.91590881
2053.375	0.160058498	13.58939934	0.263931662	12.91590881
2053.458252	0.160058498	13.58939934	0.263931662	12.91590881
2053.541748	0.160058498	13.58939934	0.263931662	12.91590881
2053.625	0.160058498	13.58939934	0.263931662	12.91590881
2053.708252	0.160058498	13.58939934	0.263931662	12.91590881
2053.791748	0.160058498	13.58939934	0.263931662	12.91590881
2053.875	0.160058498	13.58939934	0.263931662	12.91590881
2053.958252	0.160058498	13.58939934	0.263931662	12.91590881
2054.041748	0.151867122	13.59596539	0.27167365	12.93263245
2054.125	0.151867122	13.59596539	0.27167365	12.93263245
2054.208252	0.151867122	13.59596539	0.27167365	12.93263245
2054.291748	0.151867122	13.59596539	0.27167365	12.93263245
2054.375	0.151867122	13.59596539	0.27167365	12.93263245
2054.458252	0.151867122	13.59596539	0.27167365	12.93263245
2054.541748	0.151867122	13.59596539	0.27167365	12.93263245
2054.625	0.151867122	13.59596539	0.27167365	12.93263245
2054.708252	0.151867122	13.59596539	0.27167365	12.93263245
2054.791748	0.151867122	13.59596539	0.27167365	12.93263245
2054.875	0.151867122	13.59596539	0.27167365	12.93263245
2054.958252	0.151867122	13.59596539	0.27167365	12.93263245
2055.041748	0.167789698	13.5365696	0.29452008	12.84335136
2055.125	0.167789698	13.5365696	0.29452008	12.84335136
2055.208252	0.167789698	13.5365696	0.29452008	12.84335136
2055.291748	0.167789698	13.5365696	0.29452008	12.84335136
2055.375	0.167789698	13.5365696	0.29452008	12.84335136
2055.458252	0.167789698	13.5365696	0.29452008	12.84335136
2055.541748	0.167789698	13.5365696	0.29452008	12.84335136
2055.625	0.167789698	13.5365696	0.29452008	12.84335136
2055.708252	0.167789698	13.5365696	0.29452008	12.84335136
2055.791748	0.167789698	13.5365696	0.29452008	12.84335136
2055.875	0.167789698	13.5365696	0.29452008	12.84335136
2055.958252	0.167789698	13.5365696	0.29452008	12.84335136
2056.041748	0.177988514	13.49574852	0.308714032	12.77461338
2056.125	0.177988514	13.49574852	0.308714032	12.77461338
2056.208252	0.177988514	13.49574852	0.308714032	12.77461338
2056.291748	0.177988514	13.49574852	0.308714032	12.77461338
2056.375	0.177988514	13.49574852	0.308714032	12.77461338
2056.458252	0.177988514	13.49574852	0.308714032	12.77461338
2056.541748	0.177988514	13.49574852	0.308714032	12.77461338
2056.625	0.177988514	13.49574852	0.308714032	12.77461338
2056.708252	0.177988514	13.49574852	0.308714032	12.77461338
2056.791748	0.177988514	13.49574852	0.308714032	12.77461338
2056.875	0.177988514	13.49574852	0.308714032	12.77461338
2056.958252	0.177988514	13.49574852	0.308714032	12.77461338
2057.041748	0.182292447	13.4505434	0.316419691	12.70977879
2057.125	0.182292447	13.4505434	0.316419691	12.70977879
2057.208252	0.182292447	13.4505434	0.316419691	12.70977879
2057.291748	0.182292447	13.4505434	0.316419691	12.70977879
2057.375	0.182292447	13.4505434	0.316419691	12.70977879
2057.458252	0.182292447	13.4505434	0.316419691	12.70977879
2057.541748	0.182292447	13.4505434	0.316419691	12.70977879
2057.625	0.182292447	13.4505434	0.316419691	12.70977879
2057.708252	0.182292447	13.4505434	0.316419691	12.70977879
2057.791748	0.182292447	13.4505434	0.316419691	12.70977879
2057.875	0.182292447	13.4505434	0.316419691	12.70977879
2057.958252	0.182292447	13.4505434	0.316419691	12.70977879
2058.041748	0.192639723	13.4503727	0.324653328	12.68010044
2058.125	0.192639723	13.4503727	0.324653328	12.68010044
2058.208252	0.192639723	13.4503727	0.324653328	12.68010044
2058.291748	0.192639723	13.4503727	0.324653328	12.68010044
2058.375	0.192639723	13.4503727	0.324653328	12.68010044
2058.458252	0.192639723	13.4503727	0.324653328	12.68010044
2058.541748	0.192639723	13.4503727	0.324653328	12.68010044
2058.625	0.192639723	13.4503727	0.324653328	12.68010044
2058.708252	0.192639723	13.4503727	0.324653328	12.68010044
2058.791748	0.192639723	13.4503727	0.324653328	12.68010044
2058.875	0.192639723	13.4503727	0.324653328	12.68010044
2058.958252	0.192639723	13.4503727	0.324653328	12.68010044
2059.041748	0.196137145	13.48156929	0.334473044	12.68262291
2059.125	0.196137145	13.48156929	0.334473044	12.68262291
2059.208252	0.196137145	13.48156929	0.334473044	12.68262291
2059.291748	0.196137145	13.48156929	0.334473044	12.68262291
2059.375	0.196137145	13.48156929	0.334473044	12.68262291
2059.458252	0.196137145	13.48156929	0.334473044	12.68262291
2059.541748	0.196137145	13.48156929	0.334473044	12.68262291
2059.625	0.196137145	13.48156929	0.334473044	12.68262291
2059.708252	0.196137145	13.48156929	0.334473044	12.68262291
2059.791748	0.196137145	13.48156929	0.334473044	12.68262291
2059.875	0.196137145	13.48156929	0.334473044	12.68262291
2059.958252	0.196137145	13.48156929	0.334473044	12.68262291
2060.041748	0.19974193	13.43675995	0.357248992	12.61957932
2060.125	0.19974193	13.43675995	0.357248992	12.61957932
2060.208252	0.19974193	13.43675995	0.357248992	12.61957932
2060.291748	0.19974193	13.43675995	0.357248992	12.61957932
2060.375	0.19974193	13.43675995	0.357248992	12.61957932
2060.458252	0.19974193	13.43675995	0.357248992	12.61957932
2060.541748	0.19974193	13.43675995	0.357248992	12.61957932
2060.625	0.19974193	13.43675995	0.357248992	12.61957932
2060.708252	0.19974193	13.43675995	0.357248992	12.61957932
2060.791748	0.19974193	13.43675995	0.357248992	12.61957932
2060.875	0.19974193	13.43675995	0.357248992	12.61957932
2060.958252	0.19974193	13.43675995	0.357248992	12.61957932
2061.041748	0.194403753	13.4341507	0.369294554	12.58000183
2061.125	0.194403753	13.4341507	0.369294554	12.58000183
2061.208252	0.194403753	13.4341507	0.369294554	12.58000183
2061.291748	0.194403753	13.4341507	0.369294554	12.58000183
2061.375	0.194403753	13.4341507	0.369294554	12.58000183
2061.458252	0.194403753	13.4341507	0.369294554	12.58000183
2061.541748	0.194403753	13.4341507	0.369294554	12.58000183
2061.625	0.194403753	13.4341507	0.369294554	12.58000183
2061.708252	0.194403753	13.4341507	0.369294554	12.58000183
2061.791748	0.194403753	13.4341507	0.369294554	12.58000183
2061.875	0.194403753	13.4341507	0.369294554	12.58000183
2061.958252	0.194403753	13.4341507	0.369294554	12.58000183
2062.041748	0.207307831	13.42984962	0.37506491	12.56064034
2062.125	0.207307831	13.42984962	0.37506491	12.56064034
2062.208252	0.207307831	13.42984962	0.37506491	12.56064034
2062.291748	0.207307831	13.42984962	0.37506491	12.56064034
2062.375	0.207307831	13.42984962	0.37506491	12.56064034
2062.458252	0.207307831	13.42984962	0.37506491	12.56064034
2062.541748	0.207307831	13.42984962	0.37506491	12.56064034
2062.625	0.207307831	13.42984962	0.37506491	12.56064034
2062.708252	0.207307831	13.42984962	0.37506491	12.56064034
2062.791748	0.207307831	13.42984962	0.37506491	12.56064034
2062.875	0.207307831	13.42984962	0.37506491	12.56064034
2062.958252	0.207307831	13.42984962	0.37506491	12.56064034
2063.041748	0.210299254	13.40272331	0.380524993	12.52402687
2063.125	0.210299254	13.40272331	0.380524993	12.52402687
2063.208252	0.210299254	13.40272331	0.380524993	12.52402687
2063.291748	0.210299254	13.40272331	0.380524993	12.52402687
2063.375	0.210299254	13.40272331	0.380524993	12.52402687
2063.458252	0.210299254	13.40272331	0.380524993	12.52402687
2063.541748	0.210299254	13.40272331	0.380524993	12.52402687
2063.625	0.210299254	13.40272331	0.380524993	12.52402687
2063.708252	0.210299254	13.40272331	0.380524993	12.52402687
2063.791748	0.210299254	13.40272331	0.380524993	12.52402687
2063.875	0.210299254	13.40272331	0.380524993	12.52402687
2063.958252	0.210299254	13.40272331	0.380524993	12.52402687
2064.041748	0.21189931	13.36989307	0.394124806	12.47047424
2064.125	0.21189931	13.36989307	0.394124806	12.47047424
2064.208252	0.21189931	13.36989307	0.394124806	12.47047424
2064.291748	0.21189931	13.36989307	0.394124806	12.47047424
2064.375	0.21189931	13.36989307	0.394124806	12.47047424
2064.458252	0.21189931	13.36989307	0.394124806	12.47047424
2064.541748	0.21189931	13.36989307	0.394124806	12.47047424
2064.625	0.21189931	13.36989307	0.394124806	12.47047424
2064.708252	0.21189931	13.36989307	0.394124806	12.47047424
2064.791748	0.21189931	13.36989307	0.394124806	12.47047424
2064.875	0.21189931	13.36989307	0.394124806	12.47047424
2064.958252	0.21189931	13.36989307	0.394124806	12.47047424
2065.041748	0.223902196	13.36568165	0.406927139	12.43711567
2065.125	0.223902196	13.36568165	0.406927139	12.43711567
2065.208252	0.223902196	13.36568165	0.406927139	12.43711567
2065.291748	0.223902196	13.36568165	0.406927139	12.43711567
2065.375	0.223902196	13.36568165	0.406927139	12.43711567
2065.458252	0.223902196	13.36568165	0.406927139	12.43711567
2065.541748	0.223902196	13.36568165	0.406927139	12.43711567
2065.625	0.223902196	13.36568165	0.406927139	12.43711567
2065.708252	0.223902196	13.36568165	0.406927139	12.43711567
2065.791748	0.223902196	13.36568165	0.406927139	12.43711567
2065.875	0.223902196	13.36568165	0.406927139	12.43711567
2065.958252	0.223902196	13.36568165	0.406927139	12.43711567
2066.041748	0.21700044	13.34414673	0.40453738	12.43145847
2066.125	0.21700044	13.34414673	0.40453738	12.43145847
2066.208252	0.21700044	13.34414673	0.40453738	12.43145847
2066.291748	0.21700044	13.34414673	0.40453738	12.43145847
2066.375	0.21700044	13.34414673	0.40453738	12.43145847
2066.458252	0.21700044	13.34414673	0.40453738	12.43145847
2066.541748	0.21700044	13.34414673	0.40453738	12.43145847
2066.625	0.21700044	13.34414673	0.40453738	12.43145847
2066.708252	0.21700044	13.34414673	0.40453738	12.43145847
2066.791748	0.21700044	13.34414673	0.40453738	12.43145847
2066.875	0.21700044	13.34414673	0.40453738	12.43145847
2066.958252	0.21700044	13.34414673	0.40453738	12.43145847
2067.041748	0.219139934	13.33149242	0.419563979	12.38811207
2067.125	0.219139934	13.33149242	0.419563979	12.38811207
2067.208252	0.219139934	13.33149242	0.419563979	12.38811207
2067.291748	0.219139934	13.33149242	0.419563979	12.38811207
2067.375	0.219139934	13.33149242	0.419563979	12.38811207
2067.458252	0.219139934	13.33149242	0.419563979	12.38811207
2067.541748	0.219139934	13.33149242	0.419563979	12.38811207
[truncated: 2,789 more rows]
