# Supplementary material for: Potential impacts of mercury released from thawing permafrost
Source: Nat Commun. 2020 Sep 16;11:4650. doi: 10.1038/s41467-020-18398-5 (PMC7494925; doi:10.1038/s41467-020-18398-5)
Supplement: Supplementary file 2 — Supplementary Data [file 41467_2020_18398_MOESM2_ESM.zip › out_data_files/Supp_Fig_03.csv]

Date (yr)	RCP85 Total Soil Hg (Gg Hg)	RCP85 Total Soil Hg Uncertainty (Gg Hg)	RCP45 Total Soil Hg (Gg Hg)	RCP45 Total Soil Hg Uncertainty (Gg Hg)
1901.5	1111.620605	625.2866211	1111.620605	625.2866211
1902.5	1111.629639	625.291687	1111.629639	625.291687
1903.5	1111.637695	625.2962036	1111.637695	625.2962036
1904.5	1111.658813	625.3081055	1111.658813	625.3081055
1905.5	1111.657104	625.3071289	1111.657104	625.3071289
1906.5	1111.678101	625.3189087	1111.678101	625.3189087
1907.5	1111.701538	625.3320923	1111.701538	625.3320923
1908.5	1111.722168	625.34375	1111.722168	625.34375
1909.5	1111.732178	625.3493652	1111.732178	625.3493652
1910.5	1111.737427	625.3522949	1111.737427	625.3522949
1911.5	1111.752563	625.3608398	1111.752563	625.3608398
1912.5	1111.761108	625.3656006	1111.761108	625.3656006
1913.5	1111.775269	625.3735962	1111.775269	625.3735962
1914.5	1111.79126	625.3825684	1111.79126	625.3825684
1915.5	1111.81665	625.3968506	1111.81665	625.3968506
1916.5	1111.822021	625.3999023	1111.822021	625.3999023
1917.5	1111.840698	625.4104004	1111.840698	625.4104004
1918.5	1111.862305	625.4225464	1111.862305	625.4225464
1919.5	1111.881836	625.4335327	1111.881836	625.4335327
1920.5	1111.915771	625.4526367	1111.915771	625.4526367
1921.5	1111.917603	625.4536743	1111.917603	625.4536743
1922.5	1111.934326	625.4630737	1111.934326	625.4630737
1923.5	1111.935425	625.4636841	1111.935425	625.4636841
1924.5	1111.935791	625.4638672	1111.935791	625.4638672
1925.5	1111.935791	625.4638672	1111.935791	625.4638672
1926.5	1111.940552	625.4665527	1111.940552	625.4665527
1927.5	1111.938843	625.4655762	1111.938843	625.4655762
1928.5	1111.950684	625.47229	1111.950684	625.47229
1929.5	1111.960205	625.4776001	1111.960205	625.4776001
1930.5	1111.967041	625.4814453	1111.967041	625.4814453
1931.5	1111.971924	625.4841919	1111.971924	625.4841919
1932.5	1111.972412	625.4844971	1111.972412	625.4844971
1933.5	1112.000854	625.5004883	1112.000854	625.5004883
1934.5	1112.010986	625.5061646	1112.010986	625.5061646
1935.5	1112.01123	625.5063477	1112.01123	625.5063477
1936.5	1111.999023	625.4994507	1111.999023	625.4994507
1937.5	1111.981812	625.4897461	1111.981812	625.4897461
1938.5	1111.952148	625.4730835	1111.952148	625.4730835
1939.5	1111.941162	625.4669189	1111.941162	625.4669189
1940.5	1111.930786	625.4610596	1111.930786	625.4610596
1941.5	1111.915161	625.4522705	1111.915161	625.4522705
1942.5	1111.901855	625.4448242	1111.901855	625.4448242
1943.5	1111.850464	625.4158936	1111.850464	625.4158936
1944.5	1111.816528	625.3967896	1111.816528	625.3967896
1945.5	1111.78418	625.3786011	1111.78418	625.3786011
1946.5	1111.800537	625.3878174	1111.800537	625.3878174
1947.5	1111.795776	625.3851318	1111.795776	625.3851318
1948.5	1111.762329	625.366333	1111.762329	625.366333
1949.5	1111.754883	625.3621216	1111.754883	625.3621216
1950.5	1111.775391	625.3736572	1111.775391	625.3736572
1951.5	1111.750488	625.3596191	1111.750488	625.3596191
1952.5	1111.733398	625.3500366	1111.733398	625.3500366
1953.5	1111.696411	625.3292236	1111.696411	625.3292236
1954.5	1111.680542	625.3203125	1111.680542	625.3203125
1955.5	1111.689575	625.3253784	1111.689575	625.3253784
1956.5	1111.712769	625.3384399	1111.712769	625.3384399
1957.5	1111.727173	625.3465576	1111.727173	625.3465576
1958.5	1111.745605	625.3569336	1111.745605	625.3569336
1959.5	1111.742676	625.3552246	1111.742676	625.3552246
1960.5	1111.744507	625.3562622	1111.744507	625.3562622
1961.5	1111.765137	625.3679199	1111.765137	625.3679199
1962.5	1111.794434	625.3843994	1111.794434	625.3843994
1963.5	1111.825073	625.4016113	1111.825073	625.4016113
1964.5	1111.86731	625.425354	1111.86731	625.425354
1965.5	1111.897095	625.4421387	1111.897095	625.4421387
1966.5	1111.897949	625.442627	1111.897949	625.442627
1967.5	1111.913208	625.4511719	1111.913208	625.4511719
1968.5	1111.944092	625.4685669	1111.944092	625.4685669
1969.5	1111.980103	625.4888306	1111.980103	625.4888306
1970.5	1112.000977	625.5005493	1112.000977	625.5005493
1971.5	1111.996582	625.4980469	1111.996582	625.4980469
1972.5	1112.066162	625.5372314	1112.066162	625.5372314
1973.5	1112.047729	625.5268555	1112.047729	625.5268555
1974.5	1112.048462	625.5272827	1112.048462	625.5272827
1975.5	1112.037354	625.5209961	1112.037354	625.5209961
1976.5	1112.060181	625.5338745	1112.060181	625.5338745
1977.5	1112.056519	625.5317993	1112.056519	625.5317993
1978.5	1112.098633	625.555481	1112.098633	625.555481
1979.5	1112.108521	625.5610352	1112.108521	625.5610352
1980.5	1112.117432	625.56604	1112.117432	625.56604
1981.5	1112.101685	625.5571899	1112.101685	625.5571899
1982.5	1112.108887	625.5612793	1112.108887	625.5612793
1983.5	1112.105713	625.5594482	1112.105713	625.5594482
1984.5	1112.101074	625.5568848	1112.101074	625.5568848
1985.5	1112.126709	625.5712891	1112.126709	625.5712891
1986.5	1112.155762	625.5876465	1112.155762	625.5876465
1987.5	1112.194214	625.6092529	1112.194214	625.6092529
1988.5	1112.153931	625.5866089	1112.153931	625.5866089
1989.5	1112.142456	625.5801392	1112.142456	625.5801392
1990.5	1112.118774	625.5668335	1112.118774	625.5668335
1991.5	1112.073975	625.541626	1112.073975	625.541626
1992.5	1112.11084	625.5623779	1112.11084	625.5623779
1993.5	1112.103638	625.5582886	1112.103638	625.5582886
1994.5	1112.080933	625.5455322	1112.080933	625.5455322
1995.5	1112.040649	625.5228882	1112.040649	625.5228882
1996.5	1112.038574	625.5217285	1112.038574	625.5217285
1997.5	1111.968872	625.4824829	1111.968872	625.4824829
1998.5	1111.922974	625.456665	1111.922974	625.456665
1999.5	1111.890015	625.4381104	1111.890015	625.4381104
2000.5	1111.849976	625.4155884	1111.849976	625.4155884
2001.5	1111.804199	625.3898926	1111.804199	625.3898926
2002.5	1111.763062	625.3666992	1111.763062	625.3666992
2003.5	1111.699341	625.3308716	1111.699341	625.3308716
2004.5	1111.659302	625.3083496	1111.659302	625.3083496
2005.5	1111.548828	625.2462158	1111.548828	625.2462158
2006.5	1111.469116	625.201355	1111.469116	625.201355
2007.5	1111.325195	625.1204224	1111.325195	625.1204224
2008.5	1111.213989	625.0578613	1111.213989	625.0578613
2009.5	1111.121338	625.0057373	1111.121338	625.0057373
2010.5	1110.986694	624.9299927	1110.988037	624.9307861
2011.5	1110.898193	624.880249	1110.902954	624.8829346
2012.5	1110.801758	624.8259888	1110.813232	624.8324585
2013.5	1110.712524	624.7758179	1110.732666	624.7871094
2014.5	1110.602783	624.7140503	1110.634888	624.7321167
2015.5	1110.467285	624.6378174	1110.516846	624.6657104
2016.5	1110.278564	624.5316772	1110.356689	624.5756226
2017.5	1110.086426	624.423584	1110.196045	624.4852905
2018.5	1109.923218	624.3317871	1110.068604	624.4135742
2019.5	1109.792725	624.2584229	1109.975586	624.3612671
2020.5	1109.642822	624.1740723	1109.865601	624.2993774
2021.5	1109.431396	624.0551758	1109.704346	624.2086792
2022.5	1109.279663	623.9697876	1109.605713	624.1531982
2023.5	1109.015991	623.8214722	1109.415771	624.0463867
2024.5	1108.814819	623.708313	1109.286621	623.9737549
2025.5	1108.606689	623.5913086	1109.149414	623.8966064
2026.5	1108.387451	623.4680176	1109.006592	623.8162842
2027.5	1108.165283	623.3430176	1108.873779	623.7415161
2028.5	1107.90564	623.1970215	1108.715942	623.65271
2029.5	1107.599731	623.0249634	1108.525513	623.5456543
2030.5	1107.315918	622.8654175	1108.368896	623.4575806
2031.5	1107.012939	622.6950073	1108.203613	623.364563
2032.5	1106.715088	622.5275269	1108.042969	623.274231
2033.5	1106.328857	622.3103638	1107.821655	623.1497803
2034.5	1106.040405	622.1481934	1107.681152	623.0708008
2035.5	1105.651123	621.9293213	1107.463013	622.9480591
2036.5	1105.223511	621.6889038	1107.227539	622.8156738
2037.5	1104.838501	621.4724731	1107.031372	622.7053833
2038.5	1104.472656	621.2667847	1106.851563	622.604248
2039.5	1104.086426	621.0496826	1106.656738	622.4946899
2040.5	1103.661743	620.8110352	1106.439453	622.3725586
2041.5	1103.190674	620.5462036	1106.194946	622.2351074
2042.5	1102.654297	620.244812	1105.91626	622.0783691
2043.5	1102.232666	620.0078735	1105.724365	621.9705811
2044.5	1101.766968	619.7462158	1105.503906	621.8466187
2045.5	1101.303711	619.4859619	1105.284912	621.7235107
2046.5	1100.855591	619.2342529	1105.08374	621.6104736
2047.5	1100.369995	618.9615479	1104.862549	621.486145
2048.5	1099.904053	618.6998901	1104.659912	621.3722534
2049.5	1099.358398	618.3934326	1104.39917	621.225708
2050.5	1098.776611	618.0667114	1104.122681	621.0703735
2051.5	1098.224487	617.7567749	1103.878906	620.9333496
2052.5	1097.670532	617.4458008	1103.638428	620.7982788
2053.5	1097.138794	617.1473389	1103.415771	620.6732178
2054.5	1096.550537	616.8172607	1103.156982	620.527832
2055.5	1095.908203	616.4568481	1102.866821	620.3648071
2056.5	1095.266113	616.0966187	1102.599121	620.2144775
2057.5	1094.526855	615.6819458	1102.270264	620.0297852
2058.5	1093.865479	615.3110352	1102.008911	619.8829956
2059.5	1093.203735	614.9400635	1101.738403	619.7311401
2060.5	1092.536743	614.5661621	1101.472412	619.5818481
2061.5	1091.822998	614.1660767	1101.190552	619.423645
2062.5	1091.094116	613.7576294	1100.903687	619.2626343
2063.5	1090.366211	613.3497925	1100.616211	619.1013184
2064.5	1089.534302	612.883606	1100.263428	618.9033203
2065.5	1088.822754	612.4851685	1100.004883	618.7583618
2066.5	1088.076904	612.067627	1099.72583	618.6018066
2067.5	1087.262695	611.6117554	1099.392456	618.4147949
2068.5	1086.502441	611.1863403	1099.111694	618.2573242
2069.5	1085.678955	610.725647	1098.791382	618.0777588
2070.5	1084.792969	610.2301025	1098.439087	617.880188
2071.5	1084.005493	609.789978	1098.167725	617.7281494
2072.5	1083.114746	609.2921143	1097.826904	617.5371094
2073.5	1082.257935	608.8134155	1097.523926	617.3673096
2074.5	1081.347656	608.3050537	1097.196533	617.18396
2075.5	1080.448486	607.8031616	1096.880493	617.006958
2076.5	1079.548584	607.3011475	1096.572266	616.8343506
2077.5	1078.516724	606.7252808	1096.191528	616.6210938
2078.5	1077.533447	606.177063	1095.85376	616.4320679
2079.5	1076.470703	605.5844727	1095.46228	616.2128296
2080.5	1075.36792	604.9697266	1095.052124	615.9832764
2081.5	1074.328491	604.3908691	1094.696411	615.7843018
2082.5	1073.251831	603.7915039	1094.325195	615.5767212
2083.5	1072.18811	603.1997681	1093.973389	615.3800659
2084.5	1071.185181	602.642395	1093.665161	615.2078247
2085.5	1070.133545	602.0580444	1093.327881	615.0194092
2086.5	1068.978271	601.4157715	1092.914673	614.7884521
2087.5	1067.870483	600.800415	1092.548462	614.5839233
2088.5	1066.677856	600.1380005	1092.126221	614.3479004
2089.5	1065.468628	599.4667969	1091.701904	614.1109619
2090.5	1064.290405	598.8135986	1091.320435	613.8980103
2091.5	1063.132813	598.1721802	1090.943481	613.6876831
2092.5	1061.96875	597.5275269	1090.579712	613.4849243
2093.5	1060.706055	596.8282471	1090.149658	613.244873
2094.5	1059.392822	596.1013184	1089.702515	612.9953613
2095.5	1058.070068	595.3696899	1089.270752	612.7546997
2096.5	1056.769287	594.6506958	1088.852783	612.5217896
2097.5	1055.550537	593.9779053	1088.488159	612.3188477
2098.5	1054.155518	593.2067871	1088.008545	612.0515747
2099.5	1052.822998	592.4711304	1087.582764	611.8145752
2100.5	1051.557129	591.7731323	1087.203369	611.6035767
2101.5	1050.240112	591.0472412	1086.795898	611.3770142
2102.5	1048.93335	590.3269043	1086.383423	611.147644
2103.5	1047.528687	589.5527954	1085.920654	610.8900757
2104.5	1046.033203	588.7288208	1085.41626	610.609314
2105.5	1044.560791	587.9182129	1084.950928	610.350708
2106.5	1043.059326	587.092041	1084.468506	610.0825195
2107.5	1041.505859	586.2374878	1083.963257	609.8015747
2108.5	1040.01001	585.4157104	1083.504517	609.546936
2109.5	1038.537842	584.6077271	1083.070557	609.3060913
2110.5	1036.965088	583.7441406	1082.581665	609.0346069
2111.5	1035.355591	582.8609619	1082.083984	608.7583008
2112.5	1033.671509	581.9368286	1081.550171	608.4619141
2113.5	1032.092163	581.0712891	1081.091064	608.2074585
2114.5	1030.47168	580.1835938	1080.61853	607.9456177
2115.5	1028.826904	579.2828979	1080.129272	607.6744385
2116.5	1027.226807	578.4073486	1079.670166	607.420166
2117.5	1025.630005	577.5345459	1079.213745	607.1674805
2118.5	1024.050171	576.6724243	1078.783081	606.9292603
2119.5	1022.51593	575.8355103	1078.376221	606.7042847
2120.5	1020.846069	574.9237671	1077.888916	606.4345093
2121.5	1019.253723	574.0557251	1077.469116	606.2025757
2122.5	1017.653137	573.1843872	1077.061157	605.977478
2123.5	1016.152954	572.3685913	1076.690186	605.7729492
2124.5	1014.588379	571.5174561	1076.27832	605.5455933
2125.5	1012.959595	570.6316528	1075.8396	605.3032837
2126.5	1011.357422	569.7613525	1075.44519	605.0859375
2127.5	1009.74646	568.8860474	1075.0354	604.8599243
2128.5	1008.034973	567.9561768	1074.578247	604.6074219
2129.5	1006.325073	567.0279541	1074.145874	604.3690186
2130.5	1004.643433	566.1165771	1073.73999	604.1455688
2131.5	1002.944946	565.1953735	1073.30249	603.9042969
2132.5	1001.266907	564.286377	1072.889526	603.6768799
2133.5	999.4988403	563.328064	1072.434204	603.4257202
2134.5	997.7919922	562.4046021	1072.043579	603.2109375
2135.5	996.0392456	561.4559937	1071.625	602.9806519
2136.5	994.3082275	560.5202026	1071.227051	602.7619629
2137.5	992.4308472	559.503479	1070.756714	602.5029297
2138.5	990.5384521	558.4785767	1070.293335	602.2477417
2139.5	988.8001099	557.5401611	1069.921143	602.0437012
2140.5	987.0357666	556.5879517	1069.519897	601.8235474
2141.5	985.1605225	555.5747681	1069.064453	601.5731201
2142.5	983.4215088	554.6378174	1068.695679	601.3712769
2143.5	981.6383667	553.6761475	1068.285889	601.1466064
2144.5	979.7808838	552.6749878	1067.846436	600.9054565
2145.5	977.9710693	551.7005615	1067.456299	600.6918945
2146.5	976.1629028	550.7287598	1067.067383	600.479187
2147.5	974.3279419	549.7421265	1066.658691	600.2553711
2148.5	972.4075317	548.7089233	1066.216064	600.0124512
2149.5	970.5540771	547.7130127	1065.815918	599.7935181
2150.5	968.7107544	546.7244263	1065.42981	599.5823975
2151.5	966.8554688	545.7306519	1065.052979	599.376709
2152.5	964.9384766	544.7022705	1064.620728	599.1398315
2153.5	963.1502075	543.7456665	1064.271606	598.9494629
2154.5	961.3141479	542.7633667	1063.902344	598.7480469
2155.5	959.4767456	541.7801514	1063.516479	598.5374146
2156.5	957.6290894	540.7918091	1063.133179	598.328064
2157.5	955.6137695	539.7123413	1062.681885	598.0810547
2158.5	953.6257935	538.6483765	1062.257324	597.8490601
2159.5	951.6326294	537.5814209	1061.842407	597.6226807
2160.5	949.6144409	536.5009766	1061.425659	597.3952637
2161.5	947.6263428	535.4386597	1061.034668	597.1824341
2162.5	945.704895	534.4128418	1060.666504	596.9820557
2163.5	943.7877808	533.3898315	1060.283936	596.7737427
2164.5	941.7659912	532.3108521	1059.859985	596.5422363
2165.5	939.8085938	531.2672119	1059.476196	596.333252
2166.5	937.9208984	530.2631226	1059.133057	596.1470337
2167.5	935.8380737	529.1525269	1058.685181	595.9026489
2168.5	933.7498779	528.0385742	1058.248291	595.6643066
2169.5	931.7409058	526.9700928	1057.862793	595.4549561
2170.5	929.6392822	525.850708	1057.428467	595.2183228
2171.5	927.5390625	524.7334595	1057.016968	594.994751
2172.5	925.4188232	523.6063232	1056.589966	594.7624512
2173.5	923.3775635	522.520752	1056.19104	594.5460205
2174.5	921.3457031	521.4431152	1055.809937	594.3395996
2175.5	919.3640747	520.3909302	1055.429932	594.1334839
2176.5	917.258606	519.2728271	1055.007813	593.9037476
2177.5	915.2985229	518.2357788	1054.667114	593.7196655
2178.5	913.2911987	517.1747437	1054.307861	593.5253906
2179.5	911.2849731	516.1152344	1053.943726	593.3285522
2180.5	909.1772461	515	1053.528809	593.1033325
2181.5	907.1296997	513.9191284	1053.175049	592.9123535
2182.5	905.0267334	512.8091431	1052.771729	592.6939087
2183.5	902.9946289	511.7346497	1052.392456	592.4888916
2184.5	901.0275269	510.6971741	1052.053345	592.3062744
2185.5	898.944519	509.598053	1051.6604	592.09375
2186.5	896.8947144	508.5183716	1051.292236	591.8952026
2187.5	894.74823	507.3857422	1050.877197	591.6702881
2188.5	892.5144653	506.2060242	1050.431885	591.4290161
2189.5	890.3891602	505.0866089	1050.055786	591.2265625
2190.5	888.3191528	503.9983215	1049.701416	591.0359497
2191.5	886.2467651	502.9104614	1049.344482	590.8441772
2192.5	884.2037354	501.8386841	1048.98938	590.6532593
2193.5	882.0418091	500.702179	1048.580811	590.4324951
2194.5	879.8813477	499.5675049	1048.194702	590.2244873
2195.5	877.8416138	498.4993896	1047.863892	590.0472412
2196.5	875.6077271	497.327179	1047.431396	589.8136597
2197.5	873.5075073	496.2246094	1047.056641	589.6119385
2198.5	871.3186646	495.0772095	1046.651978	589.3937378
2199.5	869.2174072	493.9743347	1046.271118	589.1889648
2200.5	867.0587158	492.84198	1045.878662	588.9777832
2201.5	864.9370117	491.7313843	1045.511475	588.7806396
2202.5	862.8306885	490.6304626	1045.155273	588.5899658
2203.5	860.697876	489.5174561	1044.761353	588.3780518
2204.5	858.46875	488.3500977	1044.322998	588.1417847
2205.5	856.4436646	487.2929077	1043.986206	587.9619141
2206.5	854.2832031	486.1636353	1043.570557	587.737854
2207.5	852.2130127	485.0821228	1043.195557	587.5368042
2208.5	850.1495972	484.0074158	1042.847412	587.3508301
2209.5	848.0045776	482.8878479	1042.443604	587.1335449
2210.5	845.8279419	481.7510986	1042.035767	586.9141235
2211.5	843.7269287	480.6562195	1041.685181	586.7270508
2212.5	841.5169678	479.5016479	1041.252319	586.4943848
2213.5	839.5094604	478.4568787	1040.920776	586.3179932
2214.5	837.4769287	477.4007874	1040.562256	586.126709
2215.5	835.3639526	476.3009949	1040.158691	585.9100952
2216.5	833.2492065	475.2030945	1039.762329	585.697876
2217.5	831.2181396	474.1490784	1039.400391	585.5053101
2218.5	829.1780396	473.0899353	1039.022217	585.3034058
2219.5	827.1876831	472.0565491	1038.656738	585.1084595
2220.5	825.1069336	470.9772644	1038.259033	584.8952637
2221.5	823.1177979	469.9459229	1037.898926	584.7033691
2222.5	821.0673828	468.8859558	1037.510498	584.4957886
2223.5	819.1141357	467.8728027	1037.148193	584.3026733
2224.5	817.1470947	466.854126	1036.792725	584.1134033
2225.5	815.0496216	465.7661133	1036.370361	583.8873291
2226.5	813.1575317	464.7892456	1036.04541	583.7151489
2227.5	811.2224121	463.7923889	1035.705688	583.5349731
2228.5	809.2548828	462.7773743	1035.338379	583.3395996
2229.5	807.3129272	461.7778931	1034.99292	583.1566162
2230.5	805.3378296	460.7632141	1034.617798	582.9568481
2231.5	803.2816162	459.7028809	1034.201416	582.7346191
2232.5	801.366394	458.7172546	1033.860352	582.5541992
2233.5	799.5394897	457.7795105	1033.549072	582.3901367
2234.5	797.6512451	456.8119202	1033.209961	582.2110596
2235.5	795.8131104	455.8677063	1032.867798	582.0296631
2236.5	793.8946533	454.8824768	1032.508179	581.8388672
2237.5	792.0354004	453.9269104	1032.158936	581.6539917
2238.5	790.0822754	452.9241028	1031.7771	581.4506226
2239.5	788.2025146	451.9617004	1031.440186	581.2724609
2240.5	786.2476807	450.9589844	1031.058472	581.069397
2241.5	784.3512573	449.9892578	1030.718872	580.8903198
2242.5	782.4976807	449.0437317	1030.397095	580.7209473
2243.5	780.5863647	448.0695801	1030.029541	580.526123
2244.5	778.6585083	447.0840454	1029.644287	580.3214722
2245.5	776.8121948	446.142334	1029.307251	580.1437988
2246.5	775.0444946	445.243927	1029.008057	579.9871216
2247.5	773.1759644	444.2931213	1028.652588	579.7995605
2248.5	771.3745728	443.3747559	1028.312256	579.6199341
2249.5	769.583374	442.4613647	1027.97168	579.4404907
2250.5	767.7123413	441.5119019	1027.604492	579.2462158
2251.5	765.9436646	440.6115723	1027.258423	579.0639648
2252.5	764.0765991	439.6616821	1026.876221	578.861145
2253.5	762.2686768	438.7456055	1026.538452	578.6836548
2254.5	760.5055542	437.853241	1026.21167	578.5120239
2255.5	758.7560425	436.9658203	1025.879272	578.3372192
2256.5	756.9852295	436.0708923	1025.564453	578.1722412
2257.5	755.0878296	435.1091919	1025.171509	577.9644775
2258.5	753.2774048	434.1916504	1024.817383	577.7782593
2259.5	751.4178467	433.2485046	1024.438354	577.5779419
2260.5	749.5471802	432.3000183	1024.061279	577.3787231
2261.5	747.8175659	431.4276123	1023.758179	577.2205811
2262.5	746.0515137	430.538208	1023.438293	577.0535889
2263.5	744.2637939	429.6359558	1023.09082	576.871521
2264.5	742.5142212	428.7546387	1022.763367	576.7005005
2265.5	740.6341553	427.805481	1022.372192	576.4946899
2266.5	738.8106079	426.8838196	1021.994141	576.2955933
2267.5	737.0504761	425.9980164	1021.662598	576.1229248
2268.5	735.3560791	425.1440125	1021.328308	575.9483643
2269.5	733.6704102	424.2957458	1021.001587	575.7774658
2270.5	731.9144287	423.4129639	1020.657043	575.597168
2271.5	730.111084	422.5061035	1020.286926	575.4025269
2272.5	728.3117065	421.6048279	1019.923828	575.2120361
2273.5	726.4640503	420.6750793	1019.520142	574.9998169
2274.5	724.6864624	419.7797852	1019.135925	574.7976074
2275.5	723.0039673	418.9325256	1018.789917	574.6170044
2276.5	721.3167114	418.0877686	1018.458862	574.4449463
2277.5	719.7055664	417.2860107	1018.168152	574.2946167
2278.5	718.0518799	416.4633179	1017.849976	574.1290283
2279.5	716.3971558	415.6420593	1017.547852	573.9726563
2280.5	714.6832275	414.7921753	1017.20105	573.791687
2281.5	713.0739136	413.9898987	1016.879517	573.6243896
2282.5	711.4342041	413.1751099	1016.560913	573.4592285
2283.5	709.8086548	412.3704834	1016.26123	573.3043213
2284.5	708.1067505	411.5253906	1015.907593	573.1192017
2285.5	706.4894409	410.7214966	1015.584961	572.9518433
2286.5	704.7833862	409.8745728	1015.229309	572.7657471
2287.5	702.9959717	408.9872131	1014.845215	572.5648193
2288.5	701.4241333	408.2111206	1014.556641	572.4161377
2289.5	699.7662964	407.3900757	1014.218628	572.2406006
2290.5	698.0137939	406.5209351	1013.832214	572.0386353
2291.5	696.3317261	405.6898804	1013.477234	571.8540039
2292.5	694.6524048	404.8563538	1013.108093	571.661438
2293.5	693.074707	404.0734558	1012.782593	571.4926758
2294.5	691.5389404	403.316864	1012.492065	571.3433838
2295.5	689.9464111	402.5330505	1012.174988	571.1800537
2296.5	688.3387451	401.7406006	1011.84314	571.0081787
2297.5	686.7871704	400.974823	1011.520691	570.8417358
2298.5	685.2226563	400.2071533	1011.21405	570.6838379
2299.5	683.5748291	399.3974609	1010.864624	570.5020752
