# Supplementary material for: Potential impacts of mercury released from thawing permafrost
Source: Nat Commun. 2020 Sep 16;11:4650. doi: 10.1038/s41467-020-18398-5 (PMC7494925; doi:10.1038/s41467-020-18398-5)
Supplement: Supplementary file 2 — Supplementary Data [file 41467_2020_18398_MOESM2_ESM.zip › out_data_files/Supp_Fig_04.csv]

Date (yr)	RCP85 Hg to C Ratio (microg Hg/g C)	RCP45 Hg to C Ratio (microg Hg/g C)	RCP85 Hg to C Ratio Uncertainty (microg Hg/g C)	RCP45 Hg to C Ratio Uncertainty (microg Hg/g C)
1901.5	1.600000024	1.600000024	0.899999976	0.899999976
1902.5	1.599999785	1.599999785	0.899999976	0.899999976
1903.5	1.599813223	1.599813223	0.899999976	0.899999976
1904.5	1.599501967	1.599501967	0.899999976	0.899999976
1905.5	1.598830462	1.598830462	0.899999976	0.899999976
1906.5	1.598852396	1.598852396	0.899999976	0.899999976
1907.5	1.598265886	1.598265886	0.899999976	0.899999976
1908.5	1.597596407	1.597596407	0.899999976	0.899999976
1909.5	1.596989632	1.596989632	0.899999976	0.899999976
1910.5	1.596698165	1.596698165	0.899999976	0.899999976
1911.5	1.596642613	1.596642613	0.899999976	0.899999976
1912.5	1.596166611	1.596166611	0.899999976	0.899999976
1913.5	1.596072555	1.596072555	0.899999976	0.899999976
1914.5	1.595648885	1.595648885	0.899999976	0.899999976
1915.5	1.595245481	1.595245481	0.899999976	0.899999976
1916.5	1.594448566	1.594448566	0.899999976	0.899999976
1917.5	1.594374895	1.594374895	0.899999976	0.899999976
1918.5	1.593938708	1.593938708	0.899999976	0.899999976
1919.5	1.593363524	1.593363524	0.899999976	0.899999976
1920.5	1.592917562	1.592917562	0.899999976	0.899999976
1921.5	1.591972232	1.591972232	0.899999976	0.899999976
1922.5	1.591116786	1.591116786	0.899999976	0.899999976
1923.5	1.590506196	1.590506196	0.899999976	0.899999976
1924.5	1.589676619	1.589676619	0.899999976	0.899999976
1925.5	1.588762403	1.588762403	0.899999976	0.899999976
1926.5	1.587744355	1.587744355	0.899999976	0.899999976
1927.5	1.587021232	1.587021232	0.899999976	0.899999976
1928.5	1.585944891	1.585944891	0.899999976	0.899999976
1929.5	1.585316658	1.585316658	0.899999976	0.899999976
1930.5	1.584376335	1.584376335	0.899999976	0.899999976
1931.5	1.5839082	1.5839082	0.899999976	0.899999976
1932.5	1.583317041	1.583317041	0.899999976	0.899999976
1933.5	1.582733512	1.582733512	0.899999976	0.899999976
1934.5	1.583018899	1.583018899	0.899999976	0.899999976
1935.5	1.582276464	1.582276464	0.899999976	0.899999976
1936.5	1.581741929	1.581741929	0.899999976	0.899999976
1937.5	1.58049798	1.58049798	0.899999976	0.899999976
1938.5	1.579205871	1.579205871	0.899999976	0.899999976
1939.5	1.577083111	1.577083111	0.899999976	0.899999976
1940.5	1.575695634	1.575695634	0.899999976	0.899999976
1941.5	1.574154377	1.574154377	0.899999976	0.899999976
1942.5	1.573446393	1.573446393	0.899999976	0.899999976
1943.5	1.572587013	1.572587013	0.899999976	0.899999976
1944.5	1.570605636	1.570605636	0.899999976	0.899999976
1945.5	1.569621205	1.569621205	0.899999976	0.899999976
1946.5	1.568194032	1.568194032	0.899999976	0.899999976
1947.5	1.568130374	1.568130374	0.899999976	0.899999976
1948.5	1.568244219	1.568244219	0.899999976	0.899999976
1949.5	1.567672372	1.567672372	0.899999976	0.899999976
1950.5	1.56731379	1.56731379	0.899999976	0.899999976
1951.5	1.566768527	1.566768527	0.899999976	0.899999976
1952.5	1.565403462	1.565403462	0.899999976	0.899999976
1953.5	1.565039039	1.565039039	0.899999976	0.899999976
1954.5	1.56368053	1.56368053	0.899999976	0.899999976
1955.5	1.562506199	1.562506199	0.899999976	0.899999976
1956.5	1.561595082	1.561595082	0.899999976	0.899999976
1957.5	1.561504483	1.561504483	0.899999976	0.899999976
1958.5	1.56048286	1.56048286	0.899999976	0.899999976
1959.5	1.559936643	1.559936643	0.899999976	0.899999976
1960.5	1.559482098	1.559482098	0.899999976	0.899999976
1961.5	1.558029175	1.558029175	0.899999976	0.899999976
1962.5	1.557331204	1.557331204	0.899999976	0.899999976
1963.5	1.556572557	1.556572557	0.899999976	0.899999976
1964.5	1.556863546	1.556863546	0.899999976	0.899999976
1965.5	1.556884885	1.556884885	0.899999976	0.899999976
1966.5	1.556758642	1.556758642	0.899999976	0.899999976
1967.5	1.55533874	1.55533874	0.899999976	0.899999976
1968.5	1.554612875	1.554612875	0.899999976	0.899999976
1969.5	1.554143667	1.554143667	0.899999976	0.899999976
1970.5	1.553950429	1.553950429	0.899999976	0.899999976
1971.5	1.553913951	1.553913951	0.899999976	0.899999976
1972.5	1.551937819	1.551937819	0.899999976	0.899999976
1973.5	1.552939773	1.552939773	0.899999976	0.899999976
1974.5	1.551472545	1.551472545	0.899999976	0.899999976
1975.5	1.550446987	1.550446987	0.899999976	0.899999976
1976.5	1.547640801	1.547640801	0.899999976	0.899999976
1977.5	1.547214508	1.547214508	0.899999976	0.899999976
1978.5	1.544578195	1.544578195	0.899999976	0.899999976
1979.5	1.544599891	1.544599891	0.899999976	0.899999976
1980.5	1.543710232	1.543710232	0.899999976	0.899999976
1981.5	1.543685079	1.543685079	0.899999976	0.899999976
1982.5	1.541100979	1.541100979	0.899999976	0.899999976
1983.5	1.540143371	1.540143371	0.899999976	0.899999976
1984.5	1.538683295	1.538683295	0.899999976	0.899999976
1985.5	1.536309123	1.536309123	0.899999976	0.899999976
1986.5	1.534968019	1.534968019	0.899999976	0.899999976
1987.5	1.535330057	1.535330057	0.899999976	0.899999976
1988.5	1.534985662	1.534985662	0.899999976	0.899999976
1989.5	1.532933712	1.532933712	0.899999976	0.899999976
1990.5	1.531163335	1.531163335	0.899999976	0.899999976
1991.5	1.529031277	1.529031277	0.899999976	0.899999976
1992.5	1.526423574	1.526423574	0.899999976	0.899999976
1993.5	1.525817752	1.525817752	0.899999976	0.899999976
1994.5	1.524945736	1.524945736	0.899999976	0.899999976
1995.5	1.523327947	1.523327947	0.899999976	0.899999976
1996.5	1.520688772	1.520688772	0.899999976	0.899999976
1997.5	1.521124363	1.521124363	0.899999976	0.899999976
1998.5	1.518521905	1.518521905	0.899999976	0.899999976
1999.5	1.516572595	1.516572595	0.899999976	0.899999976
2000.5	1.515328407	1.515328407	0.899999976	0.899999976
2001.5	1.512888789	1.512888789	0.899999976	0.899999976
2002.5	1.511176348	1.511176348	0.899999976	0.899999976
2003.5	1.509981036	1.509981036	0.899999976	0.899999976
2004.5	1.507845759	1.507845759	0.899999976	0.899999976
2005.5	1.506810546	1.506810546	0.899999976	0.899999976
2006.5	1.503759623	1.503759623	0.899999976	0.899999976
2007.5	1.504186511	1.504186511	0.899999976	0.899999976
2008.5	1.501294494	1.501294494	0.899999976	0.899999976
2009.5	1.50039506	1.50039506	0.899999976	0.899999976
2010.5	1.49911499	1.499096632	0.899999976	0.899999976
2011.5	1.496247768	1.496194959	0.899999976	0.899999976
2012.5	1.494792819	1.49470067	0.899999976	0.899999976
2013.5	1.493468761	1.493391275	0.899999976	0.899999976
2014.5	1.491970778	1.491872549	0.899999976	0.899999976
2015.5	1.491318941	1.491168737	0.899999976	0.899999976
2016.5	1.491035223	1.490721464	0.899999976	0.899999976
2017.5	1.488273382	1.487816095	0.899999976	0.899999976
2018.5	1.486129046	1.485285521	0.900000095	0.899999976
2019.5	1.48411715	1.482901454	0.900000215	0.899999976
2020.5	1.483763099	1.482183337	0.900000513	0.900000095
2021.5	1.483274698	1.481177688	0.90000087	0.900000215
2022.5	1.480278611	1.477954745	0.900000989	0.900000215
2023.5	1.482776403	1.479009628	0.900003016	0.900000393
2024.5	1.479352117	1.475684881	0.90000248	0.900000513
2025.5	1.478815556	1.474241018	0.900004089	0.900000811
2026.5	1.47747159	1.471878886	0.900007129	0.900000989
2027.5	1.477071285	1.470910072	0.900007904	0.900001407
2028.5	1.476664424	1.469145298	0.900013626	0.900001705
2029.5	1.478405595	1.468320131	0.900020778	0.90000242
2030.5	1.47521174	1.465430856	0.900020123	0.900003314
2031.5	1.47620678	1.463751912	0.900034726	0.900004387
2032.5	1.47664392	1.462390184	0.90004319	0.900005579
2033.5	1.480161309	1.4627316	0.900052011	0.900008619
2034.5	1.474927187	1.458211303	0.900056481	0.900008619
2035.5	1.48024261	1.458773136	0.900077522	0.900013626
2036.5	1.481042147	1.457389593	0.900087416	0.900018811
2037.5	1.478536367	1.454974651	0.900102675	0.90001899
2038.5	1.478476763	1.453051925	0.900120914	0.900023818
2039.5	1.481160522	1.451729178	0.900144815	0.90003109
2040.5	1.482568383	1.45141387	0.900161505	0.900035203
2041.5	1.485024691	1.450947523	0.900173187	0.900047779
2042.5	1.487144232	1.451208353	0.900187194	0.900056124
2043.5	1.482325912	1.446172357	0.900225878	0.900051475
2044.5	1.485123873	1.446770549	0.900256813	0.900064826
2045.5	1.48760736	1.445292711	0.900282085	0.900076211
2046.5	1.486528993	1.443430662	0.900326788	0.900079787
2047.5	1.488410711	1.441933394	0.900349975	0.900092483
2048.5	1.487597346	1.440395355	0.900388897	0.90009588
2049.5	1.491062403	1.44021821	0.900399327	0.900122583
2050.5	1.491614103	1.43888545	0.900426626	0.900138319
2051.5	1.488509178	1.435540676	0.900499284	0.900132716
2052.5	1.491657615	1.434301019	0.900531709	0.900159121
2053.5	1.49120903	1.432712555	0.900608182	0.900156915
2054.5	1.493728876	1.431941629	0.900632381	0.900187671
2055.5	1.49632299	1.432716131	0.9006477	0.900211513
2056.5	1.495303392	1.429324865	0.900715709	0.900222182
2057.5	1.499646664	1.432238221	0.900728524	0.900243282
2058.5	1.497388125	1.426894903	0.900859177	0.900242508
2059.5	1.500354528	1.426388264	0.900904775	0.900290608
2060.5	1.500097036	1.42510891	0.901012182	0.900281727
2061.5	1.503367782	1.424197316	0.901037812	0.900333822
2062.5	1.50540483	1.424060941	0.901085913	0.900370479
2063.5	1.506701589	1.423164845	0.901162982	0.90038538
2064.5	1.510373473	1.42509687	0.90118289	0.900416911
2065.5	1.507662177	1.419165254	0.901361406	0.900418282
2066.5	1.510825992	1.419354677	0.901440918	0.900455415
2067.5	1.513930798	1.420701146	0.901431978	0.900514424
2068.5	1.512320638	1.416834116	0.90157789	0.900517881
2069.5	1.514990211	1.41711688	0.901639581	0.900570989
2070.5	1.517610908	1.418758273	0.901669025	0.900603414
2071.5	1.514809847	1.412492514	0.901911974	0.900601387
2072.5	1.519404888	1.414809585	0.901932895	0.900668621
2073.5	1.520013213	1.413319945	0.902074814	0.900680721
2074.5	1.522378683	1.413058996	0.902167618	0.900744379
2075.5	1.523790121	1.412264228	0.90228951	0.900781572
2076.5	1.523899317	1.409736514	0.902513385	0.90078038
2077.5	1.52837801	1.413825631	0.902457714	0.900846481
2078.5	1.528640986	1.410452962	0.902649581	0.900918722
2079.5	1.532443404	1.412936568	0.902727723	0.900942087
2080.5	1.534183264	1.41246438	0.902856171	0.900989711
2081.5	1.535101295	1.408811927	0.903124511	0.90104419
2082.5	1.538788319	1.409121752	0.903268099	0.901136279
2083.5	1.54059577	1.408015132	0.903519511	0.901153982
2084.5	1.5424155	1.406206846	0.903795481	0.901234388
2085.5	1.545622945	1.406967521	0.903924286	0.901292205
2086.5	1.548972726	1.41148746	0.903930724	0.901325285
2087.5	1.549489975	1.408429623	0.904169321	0.9014256
2088.5	1.552790642	1.411471725	0.904245794	0.901437819
2089.5	1.553932071	1.409504175	0.90444231	0.901525378
2090.5	1.556084752	1.40784061	0.904695511	0.901590884
2091.5	1.558302283	1.40722394	0.905037224	0.901635289
2092.5	1.560752869	1.407575488	0.905188501	0.901734173
2093.5	1.563971281	1.411126375	0.905228794	0.901783407
2094.5	1.565728784	1.411535978	0.905381918	0.901827276
2095.5	1.567543268	1.409276605	0.905633688	0.901942194
2096.5	1.570643544	1.409607053	0.905893624	0.902024984
2097.5	1.572903276	1.406402111	0.906428695	0.902121723
2098.5	1.577499628	1.413120627	0.906290472	0.902112603
2099.5	1.578706741	1.410439372	0.906582475	0.902258277
2100.5	1.581526995	1.408324003	0.907082975	0.902351022
2101.5	1.584978938	1.409073114	0.907228589	0.902442515
2102.5	1.587263942	1.41032505	0.907453299	0.902528882
2103.5	1.589525223	1.413126707	0.907491028	0.902525127
2104.5	1.59114635	1.414782882	0.907573402	0.902534783
2105.5	1.593360305	1.412405372	0.907825828	0.902702272
2106.5	1.596947193	1.414002419	0.907986581	0.902786076
2107.5	1.600501657	1.416795611	0.908119381	0.902797818
2108.5	1.602915049	1.414038897	0.908565581	0.902971327
2109.5	1.606361747	1.412032843	0.908991516	0.903099179
2110.5	1.609962106	1.416677952	0.908957481	0.903124511
2111.5	1.612055183	1.41722846	0.909139872	0.903175712
2112.5	1.61529541	1.419059038	0.909291923	0.903209806
2113.5	1.618809938	1.414954782	0.909814775	0.903428078
2114.5	1.623843193	1.417053342	0.910008788	0.903568626
2115.5	1.627161384	1.418743491	0.910198987	0.903629124
2116.5	1.631303787	1.419114351	0.910583615	0.90372783
2117.5	1.63522172	1.419374466	0.910986781	0.903825522
2118.5	1.638190985	1.41722846	0.911364377	0.903974414
2119.5	1.64147532	1.416909456	0.911806881	0.904066086
2120.5	1.644050002	1.420616865	0.911827385	0.904014528
2121.5	1.645916939	1.416647553	0.912311792	0.90418601
2122.5	1.649218321	1.416186571	0.912562192	0.904328823
2123.5	1.652352691	1.414765835	0.913255394	0.904447198
2124.5	1.654921532	1.415961981	0.913406313	0.904488683
2125.5	1.655656815	1.416066408	0.913432181	0.904515028
2126.5	1.657719374	1.414566755	0.913811624	0.904601097
2127.5	1.660460234	1.415299416	0.914086878	0.904671729
2128.5	1.662231445	1.417557955	0.914066672	0.904597998
2129.5	1.663445234	1.414559603	0.914339423	0.904738426
2130.5	1.665857315	1.413139582	0.914624572	0.904839218
2131.5	1.668790102	1.413894415	0.914865911	0.90486759
2132.5	1.67115593	1.412719131	0.915286124	0.904946029
2133.5	1.672780752	1.414098144	0.915300071	0.904897988
2134.5	1.674074888	1.409923554	0.915718377	0.905070186
2135.5	1.677599311	1.410460353	0.91593492	0.905129314
2136.5	1.679531813	1.409238815	0.916241527	0.905181527
2137.5	1.682444572	1.412953377	0.91617471	0.905080676
2138.5	1.683727026	1.412551522	0.916216493	0.905109882
2139.5	1.687149406	1.406990767	0.916957676	0.905389011
2140.5	1.691550612	1.407534838	0.91722858	0.905420482
2141.5	1.693520784	1.410519481	0.916992009	0.905350924
2142.5	1.695492148	1.405719519	0.917645097	0.905575812
2143.5	1.699351907	1.407497644	0.917723477	0.905584276
2144.5	1.700813532	1.408051252	0.917734504	0.905574679
2145.5	1.703769684	1.406301379	0.918162227	0.905688524
2146.5	1.706707954	1.405447841	0.91845268	0.905785799
2147.5	1.708976388	1.40564394	0.918555975	0.905807793
2148.5	1.709734201	1.407348394	0.918466687	0.905719578
2149.5	1.711636901	1.403913736	0.91889298	0.905867994
2150.5	1.714553237	1.402123332	0.919330418	0.905943275
2151.5	1.716910601	1.400910139	0.919426322	0.906033874
2152.5	1.718702316	1.403393865	0.919448912	0.905916274
2153.5	1.720442057	1.39831996	0.92012769	0.906110525
2154.5	1.723649979	1.398568034	0.920333505	0.906116307
2155.5	1.725846887	1.398687482	0.920542479	0.906138778
2156.5	1.727175355	1.398059011	0.920706987	0.906152606
2157.5	1.728036284	1.400867462	0.920608878	0.905964613
2158.5	1.729119062	1.398244023	0.920754075	0.906074882
2159.5	1.732635856	1.397530794	0.921089411	0.906116784
2160.5	1.734880805	1.397421956	0.921170175	0.906123877
2161.5	1.737303495	1.395746708	0.921354413	0.906195581
2162.5	1.741370797	1.394551516	0.921740472	0.906259775
2163.5	1.744533777	1.394024015	0.922053814	0.906312227
2164.5	1.745577812	1.395066857	0.92196691	0.906217277
2165.5	1.746734381	1.392192602	0.922241271	0.906306326
2166.5	1.75042212	1.389873862	0.922816217	0.906403184
2167.5	1.752547026	1.39387548	0.922638476	0.906194985
2168.5	1.752751112	1.392824769	0.922571421	0.906209528
2169.5	1.755298853	1.389197111	0.923059285	0.906347692
2170.5	1.758481622	1.391718864	0.922912478	0.906276882
2171.5	1.759461999	1.389073134	0.923088372	0.906373501
2172.5	1.762071967	1.389499426	0.923111975	0.906373084
2173.5	1.767017603	1.388519526	0.923703313	0.906434178
2174.5	1.769931793	1.386792779	0.924012125	0.906495392
2175.5	1.773164034	1.386468172	0.924297273	0.90652591
2176.5	1.774153113	1.387625098	0.924249888	0.906426489
2177.5	1.776216269	1.382663131	0.92481482	0.906616926
2178.5	1.779615402	1.382876635	0.924941123	0.906606793
2179.5	1.781705499	1.382216454	0.925230026	0.906637013
2180.5	1.783412576	1.384306669	0.925024986	0.906543016
2181.5	1.784304977	1.380586624	0.925397694	0.906651318
2182.5	1.787562966	1.381526589	0.925505817	0.906635106
2183.5	1.790811181	1.381137133	0.925985217	0.906639814
2184.5	1.794298887	1.379007578	0.926557183	0.906712115
2185.5	1.796194434	1.379818678	0.926415086	0.906657875
2186.5	1.79652369	1.378710985	0.926544488	0.906674922
2187.5	1.799153328	1.380534411	0.926459312	0.90659672
2188.5	1.799345017	1.381318331	0.926540971	0.906473994
2189.5	1.801236153	1.37749362	0.926878214	0.906639516
2190.5	1.805819511	1.375927687	0.927273512	0.906723023
2191.5	1.808188796	1.374860048	0.927553475	0.906774283
2192.5	1.810737252	1.37401104	0.927894414	0.906774283
2193.5	1.812050223	1.375843644	0.927701771	0.906683803
2194.5	1.812484384	1.37356782	0.927911282	0.90671432
2195.5	1.815576911	1.371179938	0.928329825	0.906818926
2196.5	1.818450928	1.375058889	0.928221524	0.906598628
2197.5	1.81873095	1.372270823	0.92844218	0.906715095
2198.5	1.822083712	1.372516871	0.928700984	0.906678915
2199.5	1.825379133	1.371293545	0.929126978	0.906715274
2200.5	1.827411056	1.370768547	0.929253221	0.906690419
2201.5	1.828393936	1.369399071	0.929452121	0.906706572
2202.5	1.831678391	1.368394613	0.929636598	0.906761825
2203.5	1.833679557	1.368930459	0.929660499	0.906687379
2204.5	1.835348725	1.371489763	0.92974478	0.906504095
2205.5	1.837676048	1.366346717	0.930374026	0.906718195
2206.5	1.840598702	1.368853569	0.930304229	0.906612873
2207.5	1.840334654	1.365906239	0.930504382	0.906691015
2208.5	1.84239614	1.364309549	0.93074882	0.906726718
2209.5	1.843699813	1.366027474	0.930696726	0.906646788
2210.5	1.842945337	1.365681648	0.930663824	0.90658021
2211.5	1.844255805	1.361964822	0.93098563	0.906699121
2212.5	1.847182512	1.365477562	0.930906415	0.906547308
2213.5	1.848741293	1.360582113	0.931338787	0.906748474
2214.5	1.852374315	1.36086154	0.931595385	0.906730771
2215.5	1.852524519	1.362517119	0.93123132	0.90667218
2216.5	1.851844788	1.360945344	0.931293309	0.906676292
2217.5	1.854128599	1.360106349	0.931607187	0.906674683
2218.5	1.855674744	1.359680533	0.931573093	0.906672299
2219.5	1.854826331	1.358506918	0.931505919	0.906698823
2220.5	1.855211854	1.359125376	0.931438685	0.906618416
2221.5	1.854676247	1.355978012	0.931686223	0.906684399
2222.5	1.85521698	1.355987072	0.931601584	0.906633973
2223.5	1.856384635	1.355256319	0.93181479	0.906645775
2224.5	1.85710144	1.354871512	0.932129502	0.906578422
2225.5	1.857359886	1.357302666	0.931651592	0.906476677
2226.5	1.857047081	1.352947474	0.932012677	0.906615973
2227.5	1.85877347	1.352837443	0.932053924	0.906609178
2228.5	1.857714295	1.35300076	0.931813419	0.906588078
2229.5	1.855272889	1.352363944	0.931604207	0.906547129
2230.5	1.855390191	1.351914883	0.931477428	0.90651989
2231.5	1.854712725	1.353924513	0.931340814	0.906358898
2232.5	1.854129791	1.350026608	0.931571424	0.906477392
2233.5	1.856265664	1.347916365	0.931995511	0.906585872
2234.5	1.854684472	1.348323941	0.931699812	0.906518281
2235.5	1.852760553	1.347549558	0.931415021	0.906541407
2236.5	1.850612879	1.347976446	0.931265414	0.906425178
2237.5	1.848769784	1.346467257	0.931107998	0.906454325
2238.5	1.847558022	1.346833229	0.93089211	0.906372428
2239.5	1.845291495	1.343892098	0.931144774	0.90638119
2240.5	1.844990134	1.345140696	0.930744588	0.906353474
2241.5	1.842529059	1.343009234	0.930850208	0.906334519
2242.5	1.842490435	1.341249228	0.930888474	0.906370699
2243.5	1.841711283	1.34174037	0.930695176	0.906344712
2244.5	1.840709686	1.342459679	0.930522025	0.906266987
2245.5	1.838999152	1.339387417	0.930827379	0.906289697
2246.5	1.839630842	1.337196589	0.930903673	0.906399071
2247.5	1.838110328	1.338804483	0.930523276	0.906283021
2248.5	1.834851503	1.338197708	0.930152416	0.906291902
2249.5	1.834434271	1.337703228	0.930279791	0.906234622
2250.5	1.832617164	1.337281823	0.930046916	0.90618819
2251.5	1.831691504	1.336019635	0.930151224	0.906193614
2252.5	1.829545021	1.336815119	0.929856122	0.906098723
2253.5	1.826119423	1.33472085	0.92986548	0.906068206
2254.5	1.824991942	1.332981944	0.929929197	0.906099021
2255.5	1.823106766	1.332543731	0.929550111	0.906148374
2256.5	1.821526766	1.331971169	0.929677308	0.906060875
2257.5	1.82062304	1.334679365	0.929302573	0.905941129
2258.5	1.817790985	1.332331538	0.929081082	0.905969024
2259.5	1.816233397	1.332841039	0.92880702	0.905933321
2260.5	1.81385684	1.331797361	0.928676784	0.905905902
2261.5	1.812389016	1.327697516	0.928984582	0.905994713
2262.5	1.81178093	1.32782805	0.928844094	0.905971527
2263.5	1.809897065	1.328158617	0.928488195	0.90596199
2264.5	1.806934357	1.327389717	0.928382576	0.905929685
2265.5	1.806696534	1.329716682	0.927961588	0.905846775
2266.5	1.804085732	1.328569412	0.927778781	0.905858278
2267.5	1.802680254	1.326396346	0.927925289	0.905864716
2268.5	1.801452398	1.325047374	0.927847683	0.905908406
2269.5	1.798876762	1.323596716	0.927643597	0.905943871
2270.5	1.796789527	1.324206352	0.927449524	0.905818522
2271.5	1.793672562	1.32437551	0.927022219	0.905796826
2272.5	1.791749239	1.323038817	0.92700851	0.905775428
2273.5	1.791106463	1.325576425	0.92678678	0.905644715
2274.5	1.789064765	1.323929787	0.926627994	0.905687213
2275.5	1.787702322	1.321386814	0.92677033	0.90574491
2276.5	1.785662055	1.320626974	0.926659882	0.905709803
2277.5	1.783204436	1.317744255	0.926696599	0.905778587
2278.5	1.780466437	1.31772244	0.926579475	0.905727029
2279.5	1.778242111	1.317060471	0.926325321	0.905742586
2280.5	1.776696444	1.318148613	0.926106513	0.905690074
2281.5	1.774788499	1.316663623	0.92599231	0.905733526
2282.5	1.77269721	1.317441821	0.925971091	0.905577004
2283.5	1.769591928	1.314991236	0.925883591	0.905620873
2284.5	1.767175317	1.315717459	0.92549777	0.905602872
2285.5	1.763830423	1.313566566	0.925503373	0.905590117
2286.5	1.761666894	1.31389904	0.925203383	0.905540586
2287.5	1.758566141	1.315371752	0.924947798	0.905395091
2288.5	1.756513	1.310702682	0.925207377	0.905512214
2289.5	1.75588727	1.311686635	0.924959183	0.905445874
2290.5	1.751887322	1.31434238	0.92440331	0.905305028
2291.5	1.749564171	1.311896205	0.924317896	0.905365527
2292.5	1.748997092	1.312025428	0.924260378	0.905358672
2293.5	1.746224642	1.309695244	0.924234629	0.905403495
2294.5	1.744373679	1.308136225	0.924395382	0.905381203
2295.5	1.741680384	1.308521509	0.924102724	0.905327678
2296.5	1.737827897	1.307975411	0.923692226	0.90530622
2297.5	1.733949661	1.307021856	0.923486114	0.905300021
2298.5	1.731638551	1.305454612	0.923612595	0.905274272
2299.5	1.729765892	1.306241751	0.92315352	0.905263901
