# Supplementary material for: Potential impacts of mercury released from thawing permafrost
Source: Nat Commun. 2020 Sep 16;11:4650. doi: 10.1038/s41467-020-18398-5 (PMC7494925; doi:10.1038/s41467-020-18398-5)
Supplement: Supplementary file 2 — Supplementary Data [file 41467_2020_18398_MOESM2_ESM.zip › out_data_files/Supp_Fig_05_45.csv]

ID;WKT;Total_Hg_Loss_(mg Hg/m^2)
1;POLYGON((87.5000000000 27.5000000000	87.5000000000 28.0000000000	88.0000000000 28.0000000000	88.0000000000 27.5000000000	87.5000000000 27.5000000000));0.0000000
2;POLYGON((88.0000000000 27.5000000000	88.0000000000 28.0000000000	88.5000000000 28.0000000000	88.5000000000 27.5000000000	88.0000000000 27.5000000000));0.0000000
3;POLYGON((86.0000000000 28.0000000000	86.0000000000 28.5000000000	86.5000000000 28.5000000000	86.5000000000 28.0000000000	86.0000000000 28.0000000000));23.4766846
4;POLYGON((86.5000000000 28.0000000000	86.5000000000 28.5000000000	87.0000000000 28.5000000000	87.0000000000 28.0000000000	86.5000000000 28.0000000000));0.0000000
5;POLYGON((87.0000000000 28.0000000000	87.0000000000 28.5000000000	87.5000000000 28.5000000000	87.5000000000 28.0000000000	87.0000000000 28.0000000000));0.0000000
6;POLYGON((87.5000000000 28.0000000000	87.5000000000 28.5000000000	88.0000000000 28.5000000000	88.0000000000 28.0000000000	87.5000000000 28.0000000000));0.0000000
7;POLYGON((88.0000000000 28.0000000000	88.0000000000 28.5000000000	88.5000000000 28.5000000000	88.5000000000 28.0000000000	88.0000000000 28.0000000000));0.0000000
8;POLYGON((88.5000000000 28.0000000000	88.5000000000 28.5000000000	89.0000000000 28.5000000000	89.0000000000 28.0000000000	88.5000000000 28.0000000000));0.0000000
9;POLYGON((89.5000000000 28.0000000000	89.5000000000 28.5000000000	90.0000000000 28.5000000000	90.0000000000 28.0000000000	89.5000000000 28.0000000000));0.0000000
10;POLYGON((90.0000000000 28.0000000000	90.0000000000 28.5000000000	90.5000000000 28.5000000000	90.5000000000 28.0000000000	90.0000000000 28.0000000000));0.0000000
11;POLYGON((90.5000000000 28.0000000000	90.5000000000 28.5000000000	91.0000000000 28.5000000000	91.0000000000 28.0000000000	90.5000000000 28.0000000000));0.0000000
12;POLYGON((91.0000000000 28.0000000000	91.0000000000 28.5000000000	91.5000000000 28.5000000000	91.5000000000 28.0000000000	91.0000000000 28.0000000000));0.0000000
13;POLYGON((91.5000000000 28.0000000000	91.5000000000 28.5000000000	92.0000000000 28.5000000000	92.0000000000 28.0000000000	91.5000000000 28.0000000000));0.0000000
14;POLYGON((92.0000000000 28.0000000000	92.0000000000 28.5000000000	92.5000000000 28.5000000000	92.5000000000 28.0000000000	92.0000000000 28.0000000000));0.0000000
15;POLYGON((92.5000000000 28.0000000000	92.5000000000 28.5000000000	93.0000000000 28.5000000000	93.0000000000 28.0000000000	92.5000000000 28.0000000000));0.0000000
16;POLYGON((84.0000000000 28.5000000000	84.0000000000 29.0000000000	84.5000000000 29.0000000000	84.5000000000 28.5000000000	84.0000000000 28.5000000000));0.0000000
17;POLYGON((85.0000000000 28.5000000000	85.0000000000 29.0000000000	85.5000000000 29.0000000000	85.5000000000 28.5000000000	85.0000000000 28.5000000000));23.3886967
18;POLYGON((85.5000000000 28.5000000000	85.5000000000 29.0000000000	86.0000000000 29.0000000000	86.0000000000 28.5000000000	85.5000000000 28.5000000000));23.4041195
19;POLYGON((86.0000000000 28.5000000000	86.0000000000 29.0000000000	86.5000000000 29.0000000000	86.5000000000 28.5000000000	86.0000000000 28.5000000000));23.4324780
20;POLYGON((86.5000000000 28.5000000000	86.5000000000 29.0000000000	87.0000000000 29.0000000000	87.0000000000 28.5000000000	86.5000000000 28.5000000000));0.0000000
21;POLYGON((89.5000000000 28.5000000000	89.5000000000 29.0000000000	90.0000000000 29.0000000000	90.0000000000 28.5000000000	89.5000000000 28.5000000000));0.0000000
22;POLYGON((90.0000000000 28.5000000000	90.0000000000 29.0000000000	90.5000000000 29.0000000000	90.5000000000 28.5000000000	90.0000000000 28.5000000000));0.0000000
23;POLYGON((90.5000000000 28.5000000000	90.5000000000 29.0000000000	91.0000000000 29.0000000000	91.0000000000 28.5000000000	90.5000000000 28.5000000000));0.0000000
24;POLYGON((91.0000000000 28.5000000000	91.0000000000 29.0000000000	91.5000000000 29.0000000000	91.5000000000 28.5000000000	91.0000000000 28.5000000000));0.0000000
25;POLYGON((91.5000000000 28.5000000000	91.5000000000 29.0000000000	92.0000000000 29.0000000000	92.0000000000 28.5000000000	91.5000000000 28.5000000000));0.0000000
26;POLYGON((92.0000000000 28.5000000000	92.0000000000 29.0000000000	92.5000000000 29.0000000000	92.5000000000 28.5000000000	92.0000000000 28.5000000000));0.0000000
27;POLYGON((92.5000000000 28.5000000000	92.5000000000 29.0000000000	93.0000000000 29.0000000000	93.0000000000 28.5000000000	92.5000000000 28.5000000000));0.0000000
28;POLYGON((93.0000000000 28.5000000000	93.0000000000 29.0000000000	93.5000000000 29.0000000000	93.5000000000 28.5000000000	93.0000000000 28.5000000000));0.0000000
29;POLYGON((83.0000000000 29.0000000000	83.0000000000 29.5000000000	83.5000000000 29.5000000000	83.5000000000 29.0000000000	83.0000000000 29.0000000000));0.0000000
30;POLYGON((83.5000000000 29.0000000000	83.5000000000 29.5000000000	84.0000000000 29.5000000000	84.0000000000 29.0000000000	83.5000000000 29.0000000000));0.1854273
31;POLYGON((84.0000000000 29.0000000000	84.0000000000 29.5000000000	84.5000000000 29.5000000000	84.5000000000 29.0000000000	84.0000000000 29.0000000000));0.0001692
32;POLYGON((84.5000000000 29.0000000000	84.5000000000 29.5000000000	85.0000000000 29.5000000000	85.0000000000 29.0000000000	84.5000000000 29.0000000000));23.3982048
33;POLYGON((85.0000000000 29.0000000000	85.0000000000 29.5000000000	85.5000000000 29.5000000000	85.5000000000 29.0000000000	85.0000000000 29.0000000000));20.2046299
34;POLYGON((86.0000000000 29.0000000000	86.0000000000 29.5000000000	86.5000000000 29.5000000000	86.5000000000 29.0000000000	86.0000000000 29.0000000000));17.2466736
35;POLYGON((86.5000000000 29.0000000000	86.5000000000 29.5000000000	87.0000000000 29.5000000000	87.0000000000 29.0000000000	86.5000000000 29.0000000000));17.4494820
36;POLYGON((87.0000000000 29.0000000000	87.0000000000 29.5000000000	87.5000000000 29.5000000000	87.5000000000 29.0000000000	87.0000000000 29.0000000000));13.0175676
37;POLYGON((87.5000000000 29.0000000000	87.5000000000 29.5000000000	88.0000000000 29.5000000000	88.0000000000 29.0000000000	87.5000000000 29.0000000000));13.2530622
38;POLYGON((88.0000000000 29.0000000000	88.0000000000 29.5000000000	88.5000000000 29.5000000000	88.5000000000 29.0000000000	88.0000000000 29.0000000000));22.8875771
39;POLYGON((89.5000000000 29.0000000000	89.5000000000 29.5000000000	90.0000000000 29.5000000000	90.0000000000 29.0000000000	89.5000000000 29.0000000000));17.6920929
40;POLYGON((90.0000000000 29.0000000000	90.0000000000 29.5000000000	90.5000000000 29.5000000000	90.5000000000 29.0000000000	90.0000000000 29.0000000000));0.0000000
41;POLYGON((91.0000000000 29.0000000000	91.0000000000 29.5000000000	91.5000000000 29.5000000000	91.5000000000 29.0000000000	91.0000000000 29.0000000000));0.0000000
42;POLYGON((91.5000000000 29.0000000000	91.5000000000 29.5000000000	92.0000000000 29.5000000000	92.0000000000 29.0000000000	91.5000000000 29.0000000000));0.0000000
43;POLYGON((92.0000000000 29.0000000000	92.0000000000 29.5000000000	92.5000000000 29.5000000000	92.5000000000 29.0000000000	92.0000000000 29.0000000000));0.0000000
44;POLYGON((92.5000000000 29.0000000000	92.5000000000 29.5000000000	93.0000000000 29.5000000000	93.0000000000 29.0000000000	92.5000000000 29.0000000000));17.1660118
45;POLYGON((82.5000000000 29.5000000000	82.5000000000 30.0000000000	83.0000000000 30.0000000000	83.0000000000 29.5000000000	82.5000000000 29.5000000000));0.0000000
46;POLYGON((83.0000000000 29.5000000000	83.0000000000 30.0000000000	83.5000000000 30.0000000000	83.5000000000 29.5000000000	83.0000000000 29.5000000000));0.0000000
47;POLYGON((83.5000000000 29.5000000000	83.5000000000 30.0000000000	84.0000000000 30.0000000000	84.0000000000 29.5000000000	83.5000000000 29.5000000000));23.4085560
48;POLYGON((81.0000000000 30.0000000000	81.0000000000 30.5000000000	81.5000000000 30.5000000000	81.5000000000 30.0000000000	81.0000000000 30.0000000000));0.0000000
49;POLYGON((81.5000000000 30.0000000000	81.5000000000 30.5000000000	82.0000000000 30.5000000000	82.0000000000 30.0000000000	81.5000000000 30.0000000000));0.0000000
50;POLYGON((82.0000000000 30.0000000000	82.0000000000 30.5000000000	82.5000000000 30.5000000000	82.5000000000 30.0000000000	82.0000000000 30.0000000000));0.0000000
51;POLYGON((82.5000000000 30.0000000000	82.5000000000 30.5000000000	83.0000000000 30.5000000000	83.0000000000 30.0000000000	82.5000000000 30.0000000000));23.4121037
52;POLYGON((80.0000000000 30.5000000000	80.0000000000 31.0000000000	80.5000000000 31.0000000000	80.5000000000 30.5000000000	80.0000000000 30.5000000000));0.0000190
53;POLYGON((80.5000000000 30.5000000000	80.5000000000 31.0000000000	81.0000000000 31.0000000000	81.0000000000 30.5000000000	80.5000000000 30.5000000000));0.0000000
54;POLYGON((81.5000000000 30.5000000000	81.5000000000 31.0000000000	82.0000000000 31.0000000000	82.0000000000 30.5000000000	81.5000000000 30.5000000000));23.4420586
55;POLYGON((82.0000000000 30.5000000000	82.0000000000 31.0000000000	82.5000000000 31.0000000000	82.5000000000 30.5000000000	82.0000000000 30.5000000000));23.3869419
56;POLYGON((79.0000000000 31.0000000000	79.0000000000 31.5000000000	79.5000000000 31.5000000000	79.5000000000 31.0000000000	79.0000000000 31.0000000000));0.0000000
57;POLYGON((79.5000000000 31.0000000000	79.5000000000 31.5000000000	80.0000000000 31.5000000000	80.0000000000 31.0000000000	79.5000000000 31.0000000000));0.0000000
58;POLYGON((78.5000000000 31.5000000000	78.5000000000 32.0000000000	79.0000000000 32.0000000000	79.0000000000 31.5000000000	78.5000000000 31.5000000000));0.0000000
59;POLYGON((79.0000000000 31.5000000000	79.0000000000 32.0000000000	79.5000000000 32.0000000000	79.5000000000 31.5000000000	79.0000000000 31.5000000000));0.0000000
60;POLYGON((86.0000000000 32.0000000000	86.0000000000 32.5000000000	86.5000000000 32.5000000000	86.5000000000 32.0000000000	86.0000000000 32.0000000000));10.5604410
61;POLYGON((87.0000000000 32.0000000000	87.0000000000 32.5000000000	87.5000000000 32.5000000000	87.5000000000 32.0000000000	87.0000000000 32.0000000000));7.7911139
62;POLYGON((87.5000000000 32.0000000000	87.5000000000 32.5000000000	88.0000000000 32.5000000000	88.0000000000 32.0000000000	87.5000000000 32.0000000000));4.7702355
63;POLYGON((88.0000000000 32.0000000000	88.0000000000 32.5000000000	88.5000000000 32.5000000000	88.5000000000 32.0000000000	88.0000000000 32.0000000000));5.6152439
64;POLYGON((93.0000000000 32.0000000000	93.0000000000 32.5000000000	93.5000000000 32.5000000000	93.5000000000 32.0000000000	93.0000000000 32.0000000000));6.0608721
65;POLYGON((83.5000000000 32.5000000000	83.5000000000 33.0000000000	84.0000000000 33.0000000000	84.0000000000 32.5000000000	83.5000000000 32.5000000000));12.3296766
66;POLYGON((84.0000000000 32.5000000000	84.0000000000 33.0000000000	84.5000000000 33.0000000000	84.5000000000 32.5000000000	84.0000000000 32.5000000000));9.5028095
67;POLYGON((84.5000000000 32.5000000000	84.5000000000 33.0000000000	85.0000000000 33.0000000000	85.0000000000 32.5000000000	84.5000000000 32.5000000000));8.6826344
68;POLYGON((85.0000000000 32.5000000000	85.0000000000 33.0000000000	85.5000000000 33.0000000000	85.5000000000 32.5000000000	85.0000000000 32.5000000000));7.3671250
69;POLYGON((85.5000000000 32.5000000000	85.5000000000 33.0000000000	86.0000000000 33.0000000000	86.0000000000 32.5000000000	85.5000000000 32.5000000000));6.3543019
70;POLYGON((86.0000000000 32.5000000000	86.0000000000 33.0000000000	86.5000000000 33.0000000000	86.5000000000 32.5000000000	86.0000000000 32.5000000000));8.5509577
71;POLYGON((86.5000000000 32.5000000000	86.5000000000 33.0000000000	87.0000000000 33.0000000000	87.0000000000 32.5000000000	86.5000000000 32.5000000000));4.6130195
72;POLYGON((87.0000000000 32.5000000000	87.0000000000 33.0000000000	87.5000000000 33.0000000000	87.5000000000 32.5000000000	87.0000000000 32.5000000000));4.5303230
73;POLYGON((87.5000000000 32.5000000000	87.5000000000 33.0000000000	88.0000000000 33.0000000000	88.0000000000 32.5000000000	87.5000000000 32.5000000000));6.5642233
74;POLYGON((88.0000000000 32.5000000000	88.0000000000 33.0000000000	88.5000000000 33.0000000000	88.5000000000 32.5000000000	88.0000000000 32.5000000000));7.1196666
75;POLYGON((88.5000000000 32.5000000000	88.5000000000 33.0000000000	89.0000000000 33.0000000000	89.0000000000 32.5000000000	88.5000000000 32.5000000000));3.8665316
76;POLYGON((89.0000000000 32.5000000000	89.0000000000 33.0000000000	89.5000000000 33.0000000000	89.5000000000 32.5000000000	89.0000000000 32.5000000000));4.0788870
77;POLYGON((89.5000000000 32.5000000000	89.5000000000 33.0000000000	90.0000000000 33.0000000000	90.0000000000 32.5000000000	89.5000000000 32.5000000000));3.9469361
78;POLYGON((90.0000000000 32.5000000000	90.0000000000 33.0000000000	90.5000000000 33.0000000000	90.5000000000 32.5000000000	90.0000000000 32.5000000000));5.0657067
79;POLYGON((91.0000000000 32.5000000000	91.0000000000 33.0000000000	91.5000000000 33.0000000000	91.5000000000 32.5000000000	91.0000000000 32.5000000000));3.9229660
80;POLYGON((91.5000000000 32.5000000000	91.5000000000 33.0000000000	92.0000000000 33.0000000000	92.0000000000 32.5000000000	91.5000000000 32.5000000000));5.2575593
81;POLYGON((92.0000000000 32.5000000000	92.0000000000 33.0000000000	92.5000000000 33.0000000000	92.5000000000 32.5000000000	92.0000000000 32.5000000000));9.8308563
82;POLYGON((92.5000000000 32.5000000000	92.5000000000 33.0000000000	93.0000000000 33.0000000000	93.0000000000 32.5000000000	92.5000000000 32.5000000000));9.5798235
83;POLYGON((93.0000000000 32.5000000000	93.0000000000 33.0000000000	93.5000000000 33.0000000000	93.5000000000 32.5000000000	93.0000000000 32.5000000000));10.6390743
84;POLYGON((93.5000000000 32.5000000000	93.5000000000 33.0000000000	94.0000000000 33.0000000000	94.0000000000 32.5000000000	93.5000000000 32.5000000000));12.1898861
85;POLYGON((82.0000000000 33.0000000000	82.0000000000 33.5000000000	82.5000000000 33.5000000000	82.5000000000 33.0000000000	82.0000000000 33.0000000000));14.2413740
86;POLYGON((82.5000000000 33.0000000000	82.5000000000 33.5000000000	83.0000000000 33.5000000000	83.0000000000 33.0000000000	82.5000000000 33.0000000000));7.9139266
87;POLYGON((83.0000000000 33.0000000000	83.0000000000 33.5000000000	83.5000000000 33.5000000000	83.5000000000 33.0000000000	83.0000000000 33.0000000000));15.0305376
88;POLYGON((83.5000000000 33.0000000000	83.5000000000 33.5000000000	84.0000000000 33.5000000000	84.0000000000 33.0000000000	83.5000000000 33.0000000000));11.0993710
89;POLYGON((84.0000000000 33.0000000000	84.0000000000 33.5000000000	84.5000000000 33.5000000000	84.5000000000 33.0000000000	84.0000000000 33.0000000000));11.9894381
90;POLYGON((84.5000000000 33.0000000000	84.5000000000 33.5000000000	85.0000000000 33.5000000000	85.0000000000 33.0000000000	84.5000000000 33.0000000000));11.2858086
91;POLYGON((85.0000000000 33.0000000000	85.0000000000 33.5000000000	85.5000000000 33.5000000000	85.5000000000 33.0000000000	85.0000000000 33.0000000000));9.1078281
92;POLYGON((85.5000000000 33.0000000000	85.5000000000 33.5000000000	86.0000000000 33.5000000000	86.0000000000 33.0000000000	85.5000000000 33.0000000000));9.3838949
93;POLYGON((86.0000000000 33.0000000000	86.0000000000 33.5000000000	86.5000000000 33.5000000000	86.5000000000 33.0000000000	86.0000000000 33.0000000000));7.9704776
94;POLYGON((86.5000000000 33.0000000000	86.5000000000 33.5000000000	87.0000000000 33.5000000000	87.0000000000 33.0000000000	86.5000000000 33.0000000000));8.1195545
95;POLYGON((87.0000000000 33.0000000000	87.0000000000 33.5000000000	87.5000000000 33.5000000000	87.5000000000 33.0000000000	87.0000000000 33.0000000000));7.6016631
96;POLYGON((87.5000000000 33.0000000000	87.5000000000 33.5000000000	88.0000000000 33.5000000000	88.0000000000 33.0000000000	87.5000000000 33.0000000000));7.7343225
97;POLYGON((88.0000000000 33.0000000000	88.0000000000 33.5000000000	88.5000000000 33.5000000000	88.5000000000 33.0000000000	88.0000000000 33.0000000000));7.1418881
98;POLYGON((88.5000000000 33.0000000000	88.5000000000 33.5000000000	89.0000000000 33.5000000000	89.0000000000 33.0000000000	88.5000000000 33.0000000000));6.2080297
99;POLYGON((89.0000000000 33.0000000000	89.0000000000 33.5000000000	89.5000000000 33.5000000000	89.5000000000 33.0000000000	89.0000000000 33.0000000000));6.7092609
100;POLYGON((89.5000000000 33.0000000000	89.5000000000 33.5000000000	90.0000000000 33.5000000000	90.0000000000 33.0000000000	89.5000000000 33.0000000000));3.5726664
101;POLYGON((90.0000000000 33.0000000000	90.0000000000 33.5000000000	90.5000000000 33.5000000000	90.5000000000 33.0000000000	90.0000000000 33.0000000000));5.4912353
102;POLYGON((90.5000000000 33.0000000000	90.5000000000 33.5000000000	91.0000000000 33.5000000000	91.0000000000 33.0000000000	90.5000000000 33.0000000000));6.8993688
103;POLYGON((91.0000000000 33.0000000000	91.0000000000 33.5000000000	91.5000000000 33.5000000000	91.5000000000 33.0000000000	91.0000000000 33.0000000000));7.3401642
104;POLYGON((91.5000000000 33.0000000000	91.5000000000 33.5000000000	92.0000000000 33.5000000000	92.0000000000 33.0000000000	91.5000000000 33.0000000000));6.4189320
105;POLYGON((92.0000000000 33.0000000000	92.0000000000 33.5000000000	92.5000000000 33.5000000000	92.5000000000 33.0000000000	92.0000000000 33.0000000000));9.4740515
106;POLYGON((92.5000000000 33.0000000000	92.5000000000 33.5000000000	93.0000000000 33.5000000000	93.0000000000 33.0000000000	92.5000000000 33.0000000000));11.7430887
107;POLYGON((93.0000000000 33.0000000000	93.0000000000 33.5000000000	93.5000000000 33.5000000000	93.5000000000 33.0000000000	93.0000000000 33.0000000000));8.8401899
108;POLYGON((93.5000000000 33.0000000000	93.5000000000 33.5000000000	94.0000000000 33.5000000000	94.0000000000 33.0000000000	93.5000000000 33.0000000000));8.4702883
109;POLYGON((94.0000000000 33.0000000000	94.0000000000 33.5000000000	94.5000000000 33.5000000000	94.5000000000 33.0000000000	94.0000000000 33.0000000000));9.7938452
110;POLYGON((94.5000000000 33.0000000000	94.5000000000 33.5000000000	95.0000000000 33.5000000000	95.0000000000 33.0000000000	94.5000000000 33.0000000000));6.6330452
111;POLYGON((95.5000000000 33.0000000000	95.5000000000 33.5000000000	96.0000000000 33.5000000000	96.0000000000 33.0000000000	95.5000000000 33.0000000000));10.2970037
112;POLYGON((81.5000000000 33.5000000000	81.5000000000 34.0000000000	82.0000000000 34.0000000000	82.0000000000 33.5000000000	81.5000000000 33.5000000000));12.0473652
113;POLYGON((82.0000000000 33.5000000000	82.0000000000 34.0000000000	82.5000000000 34.0000000000	82.5000000000 33.5000000000	82.0000000000 33.5000000000));13.5793705
114;POLYGON((82.5000000000 33.5000000000	82.5000000000 34.0000000000	83.0000000000 34.0000000000	83.0000000000 33.5000000000	82.5000000000 33.5000000000));10.2673035
115;POLYGON((83.0000000000 33.5000000000	83.0000000000 34.0000000000	83.5000000000 34.0000000000	83.5000000000 33.5000000000	83.0000000000 33.5000000000));13.0598402
116;POLYGON((83.5000000000 33.5000000000	83.5000000000 34.0000000000	84.0000000000 34.0000000000	84.0000000000 33.5000000000	83.5000000000 33.5000000000));14.1285181
117;POLYGON((84.0000000000 33.5000000000	84.0000000000 34.0000000000	84.5000000000 34.0000000000	84.5000000000 33.5000000000	84.0000000000 33.5000000000));10.2721663
118;POLYGON((84.5000000000 33.5000000000	84.5000000000 34.0000000000	85.0000000000 34.0000000000	85.0000000000 33.5000000000	84.5000000000 33.5000000000));10.2126532
119;POLYGON((85.0000000000 33.5000000000	85.0000000000 34.0000000000	85.5000000000 34.0000000000	85.5000000000 33.5000000000	85.0000000000 33.5000000000));7.8400559
120;POLYGON((85.5000000000 33.5000000000	85.5000000000 34.0000000000	86.0000000000 34.0000000000	86.0000000000 33.5000000000	85.5000000000 33.5000000000));8.2969122
121;POLYGON((86.0000000000 33.5000000000	86.0000000000 34.0000000000	86.5000000000 34.0000000000	86.5000000000 33.5000000000	86.0000000000 33.5000000000));8.1305733
122;POLYGON((86.5000000000 33.5000000000	86.5000000000 34.0000000000	87.0000000000 34.0000000000	87.0000000000 33.5000000000	86.5000000000 33.5000000000));7.0461202
123;POLYGON((87.0000000000 33.5000000000	87.0000000000 34.0000000000	87.5000000000 34.0000000000	87.5000000000 33.5000000000	87.0000000000 33.5000000000));7.4057956
124;POLYGON((87.5000000000 33.5000000000	87.5000000000 34.0000000000	88.0000000000 34.0000000000	88.0000000000 33.5000000000	87.5000000000 33.5000000000));8.8102989
125;POLYGON((88.0000000000 33.5000000000	88.0000000000 34.0000000000	88.5000000000 34.0000000000	88.5000000000 33.5000000000	88.0000000000 33.5000000000));5.5212436
126;POLYGON((88.5000000000 33.5000000000	88.5000000000 34.0000000000	89.0000000000 34.0000000000	89.0000000000 33.5000000000	88.5000000000 33.5000000000));5.0756016
127;POLYGON((89.0000000000 33.5000000000	89.0000000000 34.0000000000	89.5000000000 34.0000000000	89.5000000000 33.5000000000	89.0000000000 33.5000000000));3.4814026
128;POLYGON((89.5000000000 33.5000000000	89.5000000000 34.0000000000	90.0000000000 34.0000000000	90.0000000000 33.5000000000	89.5000000000 33.5000000000));6.7910590
129;POLYGON((90.0000000000 33.5000000000	90.0000000000 34.0000000000	90.5000000000 34.0000000000	90.5000000000 33.5000000000	90.0000000000 33.5000000000));6.3631420
130;POLYGON((90.5000000000 33.5000000000	90.5000000000 34.0000000000	91.0000000000 34.0000000000	91.0000000000 33.5000000000	90.5000000000 33.5000000000));3.9211931
131;POLYGON((91.0000000000 33.5000000000	91.0000000000 34.0000000000	91.5000000000 34.0000000000	91.5000000000 33.5000000000	91.0000000000 33.5000000000));3.9653635
132;POLYGON((91.5000000000 33.5000000000	91.5000000000 34.0000000000	92.0000000000 34.0000000000	92.0000000000 33.5000000000	91.5000000000 33.5000000000));6.9208484
133;POLYGON((92.0000000000 33.5000000000	92.0000000000 34.0000000000	92.5000000000 34.0000000000	92.5000000000 33.5000000000	92.0000000000 33.5000000000));8.1555967
134;POLYGON((92.5000000000 33.5000000000	92.5000000000 34.0000000000	93.0000000000 34.0000000000	93.0000000000 33.5000000000	92.5000000000 33.5000000000));9.9430780
135;POLYGON((93.0000000000 33.5000000000	93.0000000000 34.0000000000	93.5000000000 34.0000000000	93.5000000000 33.5000000000	93.0000000000 33.5000000000));10.0087290
136;POLYGON((93.5000000000 33.5000000000	93.5000000000 34.0000000000	94.0000000000 34.0000000000	94.0000000000 33.5000000000	93.5000000000 33.5000000000));5.7447333
137;POLYGON((94.0000000000 33.5000000000	94.0000000000 34.0000000000	94.5000000000 34.0000000000	94.5000000000 33.5000000000	94.0000000000 33.5000000000));8.9285717
138;POLYGON((94.5000000000 33.5000000000	94.5000000000 34.0000000000	95.0000000000 34.0000000000	95.0000000000 33.5000000000	94.5000000000 33.5000000000));7.9611306
139;POLYGON((95.0000000000 33.5000000000	95.0000000000 34.0000000000	95.5000000000 34.0000000000	95.5000000000 33.5000000000	95.0000000000 33.5000000000));8.8041306
140;POLYGON((95.5000000000 33.5000000000	95.5000000000 34.0000000000	96.0000000000 34.0000000000	96.0000000000 33.5000000000	95.5000000000 33.5000000000));6.7650390
141;POLYGON((96.0000000000 33.5000000000	96.0000000000 34.0000000000	96.5000000000 34.0000000000	96.5000000000 33.5000000000	96.0000000000 33.5000000000));6.4500198
142;POLYGON((81.0000000000 34.0000000000	81.0000000000 34.5000000000	81.5000000000 34.5000000000	81.5000000000 34.0000000000	81.0000000000 34.0000000000));13.5665226
143;POLYGON((81.5000000000 34.0000000000	81.5000000000 34.5000000000	82.0000000000 34.5000000000	82.0000000000 34.0000000000	81.5000000000 34.0000000000));12.7040043
144;POLYGON((82.0000000000 34.0000000000	82.0000000000 34.5000000000	82.5000000000 34.5000000000	82.5000000000 34.0000000000	82.0000000000 34.0000000000));13.3515530
145;POLYGON((82.5000000000 34.0000000000	82.5000000000 34.5000000000	83.0000000000 34.5000000000	83.0000000000 34.0000000000	82.5000000000 34.0000000000));9.2362976
146;POLYGON((83.0000000000 34.0000000000	83.0000000000 34.5000000000	83.5000000000 34.5000000000	83.5000000000 34.0000000000	83.0000000000 34.0000000000));13.9495935
147;POLYGON((83.5000000000 34.0000000000	83.5000000000 34.5000000000	84.0000000000 34.5000000000	84.0000000000 34.0000000000	83.5000000000 34.0000000000));13.7080803
148;POLYGON((84.0000000000 34.0000000000	84.0000000000 34.5000000000	84.5000000000 34.5000000000	84.5000000000 34.0000000000	84.0000000000 34.0000000000));9.8917789
149;POLYGON((84.5000000000 34.0000000000	84.5000000000 34.5000000000	85.0000000000 34.5000000000	85.0000000000 34.0000000000	84.5000000000 34.0000000000));6.5451269
150;POLYGON((85.0000000000 34.0000000000	85.0000000000 34.5000000000	85.5000000000 34.5000000000	85.5000000000 34.0000000000	85.0000000000 34.0000000000));3.9660141
151;POLYGON((85.5000000000 34.0000000000	85.5000000000 34.5000000000	86.0000000000 34.5000000000	86.0000000000 34.0000000000	85.5000000000 34.0000000000));7.6130543
152;POLYGON((86.0000000000 34.0000000000	86.0000000000 34.5000000000	86.5000000000 34.5000000000	86.5000000000 34.0000000000	86.0000000000 34.0000000000));8.5051880
153;POLYGON((86.5000000000 34.0000000000	86.5000000000 34.5000000000	87.0000000000 34.5000000000	87.0000000000 34.0000000000	86.5000000000 34.0000000000));8.7169409
154;POLYGON((87.0000000000 34.0000000000	87.0000000000 34.5000000000	87.5000000000 34.5000000000	87.5000000000 34.0000000000	87.0000000000 34.0000000000));4.5948372
155;POLYGON((87.5000000000 34.0000000000	87.5000000000 34.5000000000	88.0000000000 34.5000000000	88.0000000000 34.0000000000	87.5000000000 34.0000000000));4.1034431
156;POLYGON((88.0000000000 34.0000000000	88.0000000000 34.5000000000	88.5000000000 34.5000000000	88.5000000000 34.0000000000	88.0000000000 34.0000000000));3.8253112
157;POLYGON((88.5000000000 34.0000000000	88.5000000000 34.5000000000	89.0000000000 34.5000000000	89.0000000000 34.0000000000	88.5000000000 34.0000000000));6.6172771
158;POLYGON((89.0000000000 34.0000000000	89.0000000000 34.5000000000	89.5000000000 34.5000000000	89.5000000000 34.0000000000	89.0000000000 34.0000000000));4.0720258
159;POLYGON((89.5000000000 34.0000000000	89.5000000000 34.5000000000	90.0000000000 34.5000000000	90.0000000000 34.0000000000	89.5000000000 34.0000000000));6.7514296
160;POLYGON((90.0000000000 34.0000000000	90.0000000000 34.5000000000	90.5000000000 34.5000000000	90.5000000000 34.0000000000	90.0000000000 34.0000000000));5.1871743
161;POLYGON((90.5000000000 34.0000000000	90.5000000000 34.5000000000	91.0000000000 34.5000000000	91.0000000000 34.0000000000	90.5000000000 34.0000000000));1.9426485
162;POLYGON((91.0000000000 34.0000000000	91.0000000000 34.5000000000	91.5000000000 34.5000000000	91.5000000000 34.0000000000	91.0000000000 34.0000000000));2.9142709
163;POLYGON((91.5000000000 34.0000000000	91.5000000000 34.5000000000	92.0000000000 34.5000000000	92.0000000000 34.0000000000	91.5000000000 34.0000000000));3.8651135
164;POLYGON((92.0000000000 34.0000000000	92.0000000000 34.5000000000	92.5000000000 34.5000000000	92.5000000000 34.0000000000	92.0000000000 34.0000000000));9.7053375
165;POLYGON((92.5000000000 34.0000000000	92.5000000000 34.5000000000	93.0000000000 34.5000000000	93.0000000000 34.0000000000	92.5000000000 34.0000000000));9.6602688
166;POLYGON((93.0000000000 34.0000000000	93.0000000000 34.5000000000	93.5000000000 34.5000000000	93.5000000000 34.0000000000	93.0000000000 34.0000000000));8.8368092
167;POLYGON((93.5000000000 34.0000000000	93.5000000000 34.5000000000	94.0000000000 34.5000000000	94.0000000000 34.0000000000	93.5000000000 34.0000000000));1.3191934
168;POLYGON((94.0000000000 34.0000000000	94.0000000000 34.5000000000	94.5000000000 34.5000000000	94.5000000000 34.0000000000	94.0000000000 34.0000000000));3.6277027
169;POLYGON((94.5000000000 34.0000000000	94.5000000000 34.5000000000	95.0000000000 34.5000000000	95.0000000000 34.0000000000	94.5000000000 34.0000000000));14.2954226
170;POLYGON((95.0000000000 34.0000000000	95.0000000000 34.5000000000	95.5000000000 34.5000000000	95.5000000000 34.0000000000	95.0000000000 34.0000000000));4.0902810
171;POLYGON((95.5000000000 34.0000000000	95.5000000000 34.5000000000	96.0000000000 34.5000000000	96.0000000000 34.0000000000	95.5000000000 34.0000000000));4.0799503
172;POLYGON((96.0000000000 34.0000000000	96.0000000000 34.5000000000	96.5000000000 34.5000000000	96.5000000000 34.0000000000	96.0000000000 34.0000000000));6.4457421
173;POLYGON((96.5000000000 34.0000000000	96.5000000000 34.5000000000	97.0000000000 34.5000000000	97.0000000000 34.0000000000	96.5000000000 34.0000000000));9.6065798
174;POLYGON((80.5000000000 34.5000000000	80.5000000000 35.0000000000	81.0000000000 35.0000000000	81.0000000000 34.5000000000	80.5000000000 34.5000000000));19.9159222
175;POLYGON((81.0000000000 34.5000000000	81.0000000000 35.0000000000	81.5000000000 35.0000000000	81.5000000000 34.5000000000	81.0000000000 34.5000000000));14.0575714
176;POLYGON((81.5000000000 34.5000000000	81.5000000000 35.0000000000	82.0000000000 35.0000000000	82.0000000000 34.5000000000	81.5000000000 34.5000000000));8.5310192
177;POLYGON((82.0000000000 34.5000000000	82.0000000000 35.0000000000	82.5000000000 35.0000000000	82.5000000000 34.5000000000	82.0000000000 34.5000000000));9.8508301
178;POLYGON((82.5000000000 34.5000000000	82.5000000000 35.0000000000	83.0000000000 35.0000000000	83.0000000000 34.5000000000	82.5000000000 34.5000000000));12.7590723
179;POLYGON((83.0000000000 34.5000000000	83.0000000000 35.0000000000	83.5000000000 35.0000000000	83.5000000000 34.5000000000	83.0000000000 34.5000000000));9.1105022
180;POLYGON((83.5000000000 34.5000000000	83.5000000000 35.0000000000	84.0000000000 35.0000000000	84.0000000000 34.5000000000	83.5000000000 34.5000000000));7.6291628
181;POLYGON((84.0000000000 34.5000000000	84.0000000000 35.0000000000	84.5000000000 35.0000000000	84.5000000000 34.5000000000	84.0000000000 34.5000000000));9.0822039
182;POLYGON((84.5000000000 34.5000000000	84.5000000000 35.0000000000	85.0000000000 35.0000000000	85.0000000000 34.5000000000	84.5000000000 34.5000000000));5.5548229
183;POLYGON((85.0000000000 34.5000000000	85.0000000000 35.0000000000	85.5000000000 35.0000000000	85.5000000000 34.5000000000	85.0000000000 34.5000000000));6.8947115
184;POLYGON((85.5000000000 34.5000000000	85.5000000000 35.0000000000	86.0000000000 35.0000000000	86.0000000000 34.5000000000	85.5000000000 34.5000000000));5.7463064
185;POLYGON((86.0000000000 34.5000000000	86.0000000000 35.0000000000	86.5000000000 35.0000000000	86.5000000000 34.5000000000	86.0000000000 34.5000000000));5.9385023
186;POLYGON((86.5000000000 34.5000000000	86.5000000000 35.0000000000	87.0000000000 35.0000000000	87.0000000000 34.5000000000	86.5000000000 34.5000000000));8.2847385
187;POLYGON((87.0000000000 34.5000000000	87.0000000000 35.0000000000	87.5000000000 35.0000000000	87.5000000000 34.5000000000	87.0000000000 34.5000000000));6.1698031
188;POLYGON((87.5000000000 34.5000000000	87.5000000000 35.0000000000	88.0000000000 35.0000000000	88.0000000000 34.5000000000	87.5000000000 34.5000000000));5.4012327
189;POLYGON((88.0000000000 34.5000000000	88.0000000000 35.0000000000	88.5000000000 35.0000000000	88.5000000000 34.5000000000	88.0000000000 34.5000000000));5.3276930
190;POLYGON((88.5000000000 34.5000000000	88.5000000000 35.0000000000	89.0000000000 35.0000000000	89.0000000000 34.5000000000	88.5000000000 34.5000000000));6.1520844
191;POLYGON((89.0000000000 34.5000000000	89.0000000000 35.0000000000	89.5000000000 35.0000000000	89.5000000000 34.5000000000	89.0000000000 34.5000000000));5.9005871
192;POLYGON((89.5000000000 34.5000000000	89.5000000000 35.0000000000	90.0000000000 35.0000000000	90.0000000000 34.5000000000	89.5000000000 34.5000000000));4.1390595
193;POLYGON((90.0000000000 34.5000000000	90.0000000000 35.0000000000	90.5000000000 35.0000000000	90.5000000000 34.5000000000	90.0000000000 34.5000000000));5.9020052
194;POLYGON((90.5000000000 34.5000000000	90.5000000000 35.0000000000	91.0000000000 35.0000000000	91.0000000000 34.5000000000	90.5000000000 34.5000000000));1.5945067
195;POLYGON((91.0000000000 34.5000000000	91.0000000000 35.0000000000	91.5000000000 35.0000000000	91.5000000000 34.5000000000	91.0000000000 34.5000000000));3.5158648
196;POLYGON((91.5000000000 34.5000000000	91.5000000000 35.0000000000	92.0000000000 35.0000000000	92.0000000000 34.5000000000	91.5000000000 34.5000000000));2.3133519
197;POLYGON((92.0000000000 34.5000000000	92.0000000000 35.0000000000	92.5000000000 35.0000000000	92.5000000000 34.5000000000	92.0000000000 34.5000000000));5.6119494
198;POLYGON((92.5000000000 34.5000000000	92.5000000000 35.0000000000	93.0000000000 35.0000000000	93.0000000000 34.5000000000	92.5000000000 34.5000000000));7.4784231
199;POLYGON((93.0000000000 34.5000000000	93.0000000000 35.0000000000	93.5000000000 35.0000000000	93.5000000000 34.5000000000	93.0000000000 34.5000000000));6.3444476
200;POLYGON((93.5000000000 34.5000000000	93.5000000000 35.0000000000	94.0000000000 35.0000000000	94.0000000000 34.5000000000	93.5000000000 34.5000000000));7.2554274
201;POLYGON((94.0000000000 34.5000000000	94.0000000000 35.0000000000	94.5000000000 35.0000000000	94.5000000000 34.5000000000	94.0000000000 34.5000000000));6.5079947
202;POLYGON((94.5000000000 34.5000000000	94.5000000000 35.0000000000	95.0000000000 35.0000000000	95.0000000000 34.5000000000	94.5000000000 34.5000000000));2.5340793
203;POLYGON((95.0000000000 34.5000000000	95.0000000000 35.0000000000	95.5000000000 35.0000000000	95.5000000000 34.5000000000	95.0000000000 34.5000000000));4.0449195
204;POLYGON((95.5000000000 34.5000000000	95.5000000000 35.0000000000	96.0000000000 35.0000000000	96.0000000000 34.5000000000	95.5000000000 34.5000000000));7.2790079
205;POLYGON((96.0000000000 34.5000000000	96.0000000000 35.0000000000	96.5000000000 35.0000000000	96.5000000000 34.5000000000	96.0000000000 34.5000000000));0.5607176
206;POLYGON((79.5000000000 35.0000000000	79.5000000000 35.5000000000	80.0000000000 35.5000000000	80.0000000000 35.0000000000	79.5000000000 35.0000000000));9.2754583
207;POLYGON((80.0000000000 35.0000000000	80.0000000000 35.5000000000	80.5000000000 35.5000000000	80.5000000000 35.0000000000	80.0000000000 35.0000000000));11.1684971
208;POLYGON((81.0000000000 35.0000000000	81.0000000000 35.5000000000	81.5000000000 35.5000000000	81.5000000000 35.0000000000	81.0000000000 35.0000000000));16.4268150
209;POLYGON((81.5000000000 35.0000000000	81.5000000000 35.5000000000	82.0000000000 35.5000000000	82.0000000000 35.0000000000	81.5000000000 35.0000000000));11.7409039
210;POLYGON((82.0000000000 35.0000000000	82.0000000000 35.5000000000	82.5000000000 35.5000000000	82.5000000000 35.0000000000	82.0000000000 35.0000000000));13.3733244
211;POLYGON((82.5000000000 35.0000000000	82.5000000000 35.5000000000	83.0000000000 35.5000000000	83.0000000000 35.0000000000	82.5000000000 35.0000000000));10.0611448
212;POLYGON((83.0000000000 35.0000000000	83.0000000000 35.5000000000	83.5000000000 35.5000000000	83.5000000000 35.0000000000	83.0000000000 35.0000000000));12.6574697
213;POLYGON((83.5000000000 35.0000000000	83.5000000000 35.5000000000	84.0000000000 35.5000000000	84.0000000000 35.0000000000	83.5000000000 35.0000000000));9.9381876
214;POLYGON((84.0000000000 35.0000000000	84.0000000000 35.5000000000	84.5000000000 35.5000000000	84.5000000000 35.0000000000	84.0000000000 35.0000000000));10.0813704
215;POLYGON((84.5000000000 35.0000000000	84.5000000000 35.5000000000	85.0000000000 35.5000000000	85.0000000000 35.0000000000	84.5000000000 35.0000000000));9.3209391
216;POLYGON((85.0000000000 35.0000000000	85.0000000000 35.5000000000	85.5000000000 35.5000000000	85.5000000000 35.0000000000	85.0000000000 35.0000000000));8.5295296
217;POLYGON((85.5000000000 35.0000000000	85.5000000000 35.5000000000	86.0000000000 35.5000000000	86.0000000000 35.0000000000	85.5000000000 35.0000000000));6.8988571
218;POLYGON((86.0000000000 35.0000000000	86.0000000000 35.5000000000	86.5000000000 35.5000000000	86.5000000000 35.0000000000	86.0000000000 35.0000000000));7.5414233
219;POLYGON((86.5000000000 35.0000000000	86.5000000000 35.5000000000	87.0000000000 35.5000000000	87.0000000000 35.0000000000	86.5000000000 35.0000000000));9.0832930
220;POLYGON((87.0000000000 35.0000000000	87.0000000000 35.5000000000	87.5000000000 35.5000000000	87.5000000000 35.0000000000	87.0000000000 35.0000000000));4.6254196
221;POLYGON((87.5000000000 35.0000000000	87.5000000000 35.5000000000	88.0000000000 35.5000000000	88.0000000000 35.0000000000	87.5000000000 35.0000000000));5.2387042
222;POLYGON((88.0000000000 35.0000000000	88.0000000000 35.5000000000	88.5000000000 35.5000000000	88.5000000000 35.0000000000	88.0000000000 35.0000000000));5.2914796
223;POLYGON((88.5000000000 35.0000000000	88.5000000000 35.5000000000	89.0000000000 35.5000000000	89.0000000000 35.0000000000	88.5000000000 35.0000000000));6.1855440
224;POLYGON((89.0000000000 35.0000000000	89.0000000000 35.5000000000	89.5000000000 35.5000000000	89.5000000000 35.0000000000	89.0000000000 35.0000000000));3.5597186
225;POLYGON((89.5000000000 35.0000000000	89.5000000000 35.5000000000	90.0000000000 35.5000000000	90.0000000000 35.0000000000	89.5000000000 35.0000000000));4.9707370
226;POLYGON((90.0000000000 35.0000000000	90.0000000000 35.5000000000	90.5000000000 35.5000000000	90.5000000000 35.0000000000	90.0000000000 35.0000000000));6.0611315
227;POLYGON((90.5000000000 35.0000000000	90.5000000000 35.5000000000	91.0000000000 35.5000000000	91.0000000000 35.0000000000	90.5000000000 35.0000000000));3.1374819
228;POLYGON((91.0000000000 35.0000000000	91.0000000000 35.5000000000	91.5000000000 35.5000000000	91.5000000000 35.0000000000	91.0000000000 35.0000000000));2.1024375
229;POLYGON((91.5000000000 35.0000000000	91.5000000000 35.5000000000	92.0000000000 35.5000000000	92.0000000000 35.0000000000	91.5000000000 35.0000000000));4.7992630
230;POLYGON((92.0000000000 35.0000000000	92.0000000000 35.5000000000	92.5000000000 35.5000000000	92.5000000000 35.0000000000	92.0000000000 35.0000000000));8.1300621
231;POLYGON((92.5000000000 35.0000000000	92.5000000000 35.5000000000	93.0000000000 35.5000000000	93.0000000000 35.0000000000	92.5000000000 35.0000000000));3.3879340
232;POLYGON((93.0000000000 35.0000000000	93.0000000000 35.5000000000	93.5000000000 35.5000000000	93.5000000000 35.0000000000	93.0000000000 35.0000000000));4.4337244
233;POLYGON((93.5000000000 35.0000000000	93.5000000000 35.5000000000	94.0000000000 35.5000000000	94.0000000000 35.0000000000	93.5000000000 35.0000000000));3.1241946
234;POLYGON((94.0000000000 35.0000000000	94.0000000000 35.5000000000	94.5000000000 35.5000000000	94.5000000000 35.0000000000	94.0000000000 35.0000000000));5.1481309
235;POLYGON((94.5000000000 35.0000000000	94.5000000000 35.5000000000	95.0000000000 35.5000000000	95.0000000000 35.0000000000	94.5000000000 35.0000000000));9.6225100
236;POLYGON((95.0000000000 35.0000000000	95.0000000000 35.5000000000	95.5000000000 35.5000000000	95.5000000000 35.0000000000	95.0000000000 35.0000000000));8.8839598
237;POLYGON((95.5000000000 35.0000000000	95.5000000000 35.5000000000	96.0000000000 35.5000000000	96.0000000000 35.0000000000	95.5000000000 35.0000000000));7.1007600
238;POLYGON((72.0000000000 35.5000000000	72.0000000000 36.0000000000	72.5000000000 36.0000000000	72.5000000000 35.5000000000	72.0000000000 35.5000000000));0.0000000
239;POLYGON((78.0000000000 35.5000000000	78.0000000000 36.0000000000	78.5000000000 36.0000000000	78.5000000000 35.5000000000	78.0000000000 35.5000000000));10.2137299
240;POLYGON((78.5000000000 35.5000000000	78.5000000000 36.0000000000	79.0000000000 36.0000000000	79.0000000000 35.5000000000	78.5000000000 35.5000000000));16.0825043
241;POLYGON((79.0000000000 35.5000000000	79.0000000000 36.0000000000	79.5000000000 36.0000000000	79.5000000000 35.5000000000	79.0000000000 35.5000000000));15.6353922
242;POLYGON((79.5000000000 35.5000000000	79.5000000000 36.0000000000	80.0000000000 36.0000000000	80.0000000000 35.5000000000	79.5000000000 35.5000000000));0.0177075
243;POLYGON((80.0000000000 35.5000000000	80.0000000000 36.0000000000	80.5000000000 36.0000000000	80.5000000000 35.5000000000	80.0000000000 35.5000000000));0.0144405
244;POLYGON((80.5000000000 35.5000000000	80.5000000000 36.0000000000	81.0000000000 36.0000000000	81.0000000000 35.5000000000	80.5000000000 35.5000000000));0.0000000
245;POLYGON((81.0000000000 35.5000000000	81.0000000000 36.0000000000	81.5000000000 36.0000000000	81.5000000000 35.5000000000	81.0000000000 35.5000000000));0.0000000
246;POLYGON((81.5000000000 35.5000000000	81.5000000000 36.0000000000	82.0000000000 36.0000000000	82.0000000000 35.5000000000	81.5000000000 35.5000000000));0.0157010
247;POLYGON((82.0000000000 35.5000000000	82.0000000000 36.0000000000	82.5000000000 36.0000000000	82.5000000000 35.5000000000	82.0000000000 35.5000000000));13.2550325
248;POLYGON((82.5000000000 35.5000000000	82.5000000000 36.0000000000	83.0000000000 36.0000000000	83.0000000000 35.5000000000	82.5000000000 35.5000000000));11.7794352
249;POLYGON((83.0000000000 35.5000000000	83.0000000000 36.0000000000	83.5000000000 36.0000000000	83.5000000000 35.5000000000	83.0000000000 35.5000000000));16.6951561
250;POLYGON((83.5000000000 35.5000000000	83.5000000000 36.0000000000	84.0000000000 36.0000000000	84.0000000000 35.5000000000	83.5000000000 35.5000000000));12.0504484
251;POLYGON((84.0000000000 35.5000000000	84.0000000000 36.0000000000	84.5000000000 36.0000000000	84.5000000000 35.5000000000	84.0000000000 35.5000000000));14.0261879
252;POLYGON((84.5000000000 35.5000000000	84.5000000000 36.0000000000	85.0000000000 36.0000000000	85.0000000000 35.5000000000	84.5000000000 35.5000000000));12.0430832
253;POLYGON((85.0000000000 35.5000000000	85.0000000000 36.0000000000	85.5000000000 36.0000000000	85.5000000000 35.5000000000	85.0000000000 35.5000000000));10.5095234
254;POLYGON((85.5000000000 35.5000000000	85.5000000000 36.0000000000	86.0000000000 36.0000000000	86.0000000000 35.5000000000	85.5000000000 35.5000000000));5.8981576
255;POLYGON((86.0000000000 35.5000000000	86.0000000000 36.0000000000	86.5000000000 36.0000000000	86.5000000000 35.5000000000	86.0000000000 35.5000000000));7.4948373
256;POLYGON((86.5000000000 35.5000000000	86.5000000000 36.0000000000	87.0000000000 36.0000000000	87.0000000000 35.5000000000	86.5000000000 35.5000000000));5.3300033
257;POLYGON((87.0000000000 35.5000000000	87.0000000000 36.0000000000	87.5000000000 36.0000000000	87.5000000000 35.5000000000	87.0000000000 35.5000000000));4.4753089
258;POLYGON((87.5000000000 35.5000000000	87.5000000000 36.0000000000	88.0000000000 36.0000000000	88.0000000000 35.5000000000	87.5000000000 35.5000000000));1.6108176
259;POLYGON((88.0000000000 35.5000000000	88.0000000000 36.0000000000	88.5000000000 36.0000000000	88.5000000000 35.5000000000	88.0000000000 35.5000000000));5.2377596
260;POLYGON((88.5000000000 35.5000000000	88.5000000000 36.0000000000	89.0000000000 36.0000000000	89.0000000000 35.5000000000	88.5000000000 35.5000000000));4.2621541
261;POLYGON((89.0000000000 35.5000000000	89.0000000000 36.0000000000	89.5000000000 36.0000000000	89.5000000000 35.5000000000	89.0000000000 35.5000000000));6.0264230
262;POLYGON((89.5000000000 35.5000000000	89.5000000000 36.0000000000	90.0000000000 36.0000000000	90.0000000000 35.5000000000	89.5000000000 35.5000000000));5.2947383
263;POLYGON((90.0000000000 35.5000000000	90.0000000000 36.0000000000	90.5000000000 36.0000000000	90.5000000000 35.5000000000	90.0000000000 35.5000000000));1.5986481
264;POLYGON((90.5000000000 35.5000000000	90.5000000000 36.0000000000	91.0000000000 36.0000000000	91.0000000000 35.5000000000	90.5000000000 35.5000000000));4.7717180
265;POLYGON((91.0000000000 35.5000000000	91.0000000000 36.0000000000	91.5000000000 36.0000000000	91.5000000000 35.5000000000	91.0000000000 35.5000000000));5.7575579
266;POLYGON((91.5000000000 35.5000000000	91.5000000000 36.0000000000	92.0000000000 36.0000000000	92.0000000000 35.5000000000	91.5000000000 35.5000000000));8.6878319
267;POLYGON((92.0000000000 35.5000000000	92.0000000000 36.0000000000	92.5000000000 36.0000000000	92.5000000000 35.5000000000	92.0000000000 35.5000000000));10.4233208
268;POLYGON((92.5000000000 35.5000000000	92.5000000000 36.0000000000	93.0000000000 36.0000000000	93.0000000000 35.5000000000	92.5000000000 35.5000000000));10.7189150
269;POLYGON((93.0000000000 35.5000000000	93.0000000000 36.0000000000	93.5000000000 36.0000000000	93.5000000000 35.5000000000	93.0000000000 35.5000000000));4.7618170
270;POLYGON((93.5000000000 35.5000000000	93.5000000000 36.0000000000	94.0000000000 36.0000000000	94.0000000000 35.5000000000	93.5000000000 35.5000000000));10.9941053
271;POLYGON((94.0000000000 35.5000000000	94.0000000000 36.0000000000	94.5000000000 36.0000000000	94.5000000000 35.5000000000	94.0000000000 35.5000000000));8.8185492
272;POLYGON((94.5000000000 35.5000000000	94.5000000000 36.0000000000	95.0000000000 36.0000000000	95.0000000000 35.5000000000	94.5000000000 35.5000000000));0.0000000
273;POLYGON((95.0000000000 35.5000000000	95.0000000000 36.0000000000	95.5000000000 36.0000000000	95.5000000000 35.5000000000	95.0000000000 35.5000000000));0.0106012
274;POLYGON((95.5000000000 35.5000000000	95.5000000000 36.0000000000	96.0000000000 36.0000000000	96.0000000000 35.5000000000	95.5000000000 35.5000000000));0.0156227
275;POLYGON((96.0000000000 35.5000000000	96.0000000000 36.0000000000	96.5000000000 36.0000000000	96.5000000000 35.5000000000	96.0000000000 35.5000000000));0.0000000
276;POLYGON((96.5000000000 35.5000000000	96.5000000000 36.0000000000	97.0000000000 36.0000000000	97.0000000000 35.5000000000	96.5000000000 35.5000000000));0.0000000
277;POLYGON((97.0000000000 35.5000000000	97.0000000000 36.0000000000	97.5000000000 36.0000000000	97.5000000000 35.5000000000	97.0000000000 35.5000000000));0.0000000
278;POLYGON((97.5000000000 35.5000000000	97.5000000000 36.0000000000	98.0000000000 36.0000000000	98.0000000000 35.5000000000	97.5000000000 35.5000000000));0.0000000
279;POLYGON((72.5000000000 36.0000000000	72.5000000000 36.5000000000	73.0000000000 36.5000000000	73.0000000000 36.0000000000	72.5000000000 36.0000000000));0.0000000
280;POLYGON((73.0000000000 36.0000000000	73.0000000000 36.5000000000	73.5000000000 36.5000000000	73.5000000000 36.0000000000	73.0000000000 36.0000000000));0.0000000
281;POLYGON((73.5000000000 36.0000000000	73.5000000000 36.5000000000	74.0000000000 36.5000000000	74.0000000000 36.0000000000	73.5000000000 36.0000000000));0.0000000
282;POLYGON((76.5000000000 36.0000000000	76.5000000000 36.5000000000	77.0000000000 36.5000000000	77.0000000000 36.0000000000	76.5000000000 36.0000000000));9.4661932
283;POLYGON((77.0000000000 36.0000000000	77.0000000000 36.5000000000	77.5000000000 36.5000000000	77.5000000000 36.0000000000	77.0000000000 36.0000000000));9.4782696
284;POLYGON((77.5000000000 36.0000000000	77.5000000000 36.5000000000	78.0000000000 36.5000000000	78.0000000000 36.0000000000	77.5000000000 36.0000000000));9.5025434
285;POLYGON((78.0000000000 36.0000000000	78.0000000000 36.5000000000	78.5000000000 36.5000000000	78.5000000000 36.0000000000	78.0000000000 36.0000000000));0.0000000
286;POLYGON((78.5000000000 36.0000000000	78.5000000000 36.5000000000	79.0000000000 36.5000000000	79.0000000000 36.0000000000	78.5000000000 36.0000000000));0.0000000
287;POLYGON((79.0000000000 36.0000000000	79.0000000000 36.5000000000	79.5000000000 36.5000000000	79.5000000000 36.0000000000	79.0000000000 36.0000000000));0.0000000
288;POLYGON((79.5000000000 36.0000000000	79.5000000000 36.5000000000	80.0000000000 36.5000000000	80.0000000000 36.0000000000	79.5000000000 36.0000000000));0.0000000
289;POLYGON((80.0000000000 36.0000000000	80.0000000000 36.5000000000	80.5000000000 36.5000000000	80.5000000000 36.0000000000	80.0000000000 36.0000000000));0.0000000
290;POLYGON((80.5000000000 36.0000000000	80.5000000000 36.5000000000	81.0000000000 36.5000000000	81.0000000000 36.0000000000	80.5000000000 36.0000000000));0.0000000
291;POLYGON((81.0000000000 36.0000000000	81.0000000000 36.5000000000	81.5000000000 36.5000000000	81.5000000000 36.0000000000	81.0000000000 36.0000000000));0.0000000
292;POLYGON((81.5000000000 36.0000000000	81.5000000000 36.5000000000	82.0000000000 36.5000000000	82.0000000000 36.0000000000	81.5000000000 36.0000000000));0.0000000
293;POLYGON((82.0000000000 36.0000000000	82.0000000000 36.5000000000	82.5000000000 36.5000000000	82.5000000000 36.0000000000	82.0000000000 36.0000000000));0.0000000
294;POLYGON((82.5000000000 36.0000000000	82.5000000000 36.5000000000	83.0000000000 36.5000000000	83.0000000000 36.0000000000	82.5000000000 36.0000000000));0.0000000
295;POLYGON((83.0000000000 36.0000000000	83.0000000000 36.5000000000	83.5000000000 36.5000000000	83.5000000000 36.0000000000	83.0000000000 36.0000000000));0.0000000
296;POLYGON((83.5000000000 36.0000000000	83.5000000000 36.5000000000	84.0000000000 36.5000000000	84.0000000000 36.0000000000	83.5000000000 36.0000000000));0.0000000
297;POLYGON((84.0000000000 36.0000000000	84.0000000000 36.5000000000	84.5000000000 36.5000000000	84.5000000000 36.0000000000	84.0000000000 36.0000000000));9.4493065
298;POLYGON((84.5000000000 36.0000000000	84.5000000000 36.5000000000	85.0000000000 36.5000000000	85.0000000000 36.0000000000	84.5000000000 36.0000000000));18.2707710
299;POLYGON((85.0000000000 36.0000000000	85.0000000000 36.5000000000	85.5000000000 36.5000000000	85.5000000000 36.0000000000	85.0000000000 36.0000000000));13.6906395
300;POLYGON((85.5000000000 36.0000000000	85.5000000000 36.5000000000	86.0000000000 36.5000000000	86.0000000000 36.0000000000	85.5000000000 36.0000000000));9.6595135
301;POLYGON((86.0000000000 36.0000000000	86.0000000000 36.5000000000	86.5000000000 36.5000000000	86.5000000000 36.0000000000	86.0000000000 36.0000000000));9.8475552
302;POLYGON((86.5000000000 36.0000000000	86.5000000000 36.5000000000	87.0000000000 36.5000000000	87.0000000000 36.0000000000	86.5000000000 36.0000000000));8.0119123
303;POLYGON((87.0000000000 36.0000000000	87.0000000000 36.5000000000	87.5000000000 36.5000000000	87.5000000000 36.0000000000	87.0000000000 36.0000000000));4.3998899
304;POLYGON((87.5000000000 36.0000000000	87.5000000000 36.5000000000	88.0000000000 36.5000000000	88.0000000000 36.0000000000	87.5000000000 36.0000000000));3.3303158
305;POLYGON((88.0000000000 36.0000000000	88.0000000000 36.5000000000	88.5000000000 36.5000000000	88.5000000000 36.0000000000	88.0000000000 36.0000000000));7.3059831
306;POLYGON((88.5000000000 36.0000000000	88.5000000000 36.5000000000	89.0000000000 36.5000000000	89.0000000000 36.0000000000	88.5000000000 36.0000000000));6.5407648
307;POLYGON((89.0000000000 36.0000000000	89.0000000000 36.5000000000	89.5000000000 36.5000000000	89.5000000000 36.0000000000	89.0000000000 36.0000000000));1.7157673
308;POLYGON((89.5000000000 36.0000000000	89.5000000000 36.5000000000	90.0000000000 36.5000000000	90.0000000000 36.0000000000	89.5000000000 36.0000000000));4.1985841
309;POLYGON((90.0000000000 36.0000000000	90.0000000000 36.5000000000	90.5000000000 36.5000000000	90.5000000000 36.0000000000	90.0000000000 36.0000000000));10.7934160
310;POLYGON((90.5000000000 36.0000000000	90.5000000000 36.5000000000	91.0000000000 36.5000000000	91.0000000000 36.0000000000	90.5000000000 36.0000000000));7.5658507
311;POLYGON((91.0000000000 36.0000000000	91.0000000000 36.5000000000	91.5000000000 36.5000000000	91.5000000000 36.0000000000	91.0000000000 36.0000000000));9.6865368
312;POLYGON((91.5000000000 36.0000000000	91.5000000000 36.5000000000	92.0000000000 36.5000000000	92.0000000000 36.0000000000	91.5000000000 36.0000000000));9.4133825
313;POLYGON((92.0000000000 36.0000000000	92.0000000000 36.5000000000	92.5000000000 36.5000000000	92.5000000000 36.0000000000	92.0000000000 36.0000000000));0.6861817
314;POLYGON((92.5000000000 36.0000000000	92.5000000000 36.5000000000	93.0000000000 36.5000000000	93.0000000000 36.0000000000	92.5000000000 36.0000000000));0.0000000
315;POLYGON((93.0000000000 36.0000000000	93.0000000000 36.5000000000	93.5000000000 36.5000000000	93.5000000000 36.0000000000	93.0000000000 36.0000000000));0.0000000
316;POLYGON((93.5000000000 36.0000000000	93.5000000000 36.5000000000	94.0000000000 36.5000000000	94.0000000000 36.0000000000	93.5000000000 36.0000000000));0.0000000
317;POLYGON((95.5000000000 36.0000000000	95.5000000000 36.5000000000	96.0000000000 36.5000000000	96.0000000000 36.0000000000	95.5000000000 36.0000000000));0.0078498
318;POLYGON((71.5000000000 36.5000000000	71.5000000000 37.0000000000	72.0000000000 37.0000000000	72.0000000000 36.5000000000	71.5000000000 36.5000000000));0.0000000
319;POLYGON((72.5000000000 36.5000000000	72.5000000000 37.0000000000	73.0000000000 37.0000000000	73.0000000000 36.5000000000	72.5000000000 36.5000000000));0.0000000
320;POLYGON((73.0000000000 36.5000000000	73.0000000000 37.0000000000	73.5000000000 37.0000000000	73.5000000000 36.5000000000	73.0000000000 36.5000000000));0.0000000
321;POLYGON((76.5000000000 36.5000000000	76.5000000000 37.0000000000	77.0000000000 37.0000000000	77.0000000000 36.5000000000	76.5000000000 36.5000000000));0.0000000
322;POLYGON((77.0000000000 36.5000000000	77.0000000000 37.0000000000	77.5000000000 37.0000000000	77.5000000000 36.5000000000	77.0000000000 36.5000000000));0.0000000
323;POLYGON((77.5000000000 36.5000000000	77.5000000000 37.0000000000	78.0000000000 37.0000000000	78.0000000000 36.5000000000	77.5000000000 36.5000000000));0.0000000
324;POLYGON((78.0000000000 36.5000000000	78.0000000000 37.0000000000	78.5000000000 37.0000000000	78.5000000000 36.5000000000	78.0000000000 36.5000000000));0.0000000
325;POLYGON((78.5000000000 36.5000000000	78.5000000000 37.0000000000	79.0000000000 37.0000000000	79.0000000000 36.5000000000	78.5000000000 36.5000000000));0.0000000
326;POLYGON((79.0000000000 36.5000000000	79.0000000000 37.0000000000	79.5000000000 37.0000000000	79.5000000000 36.5000000000	79.0000000000 36.5000000000));0.0000000
327;POLYGON((84.0000000000 36.5000000000	84.0000000000 37.0000000000	84.5000000000 37.0000000000	84.5000000000 36.5000000000	84.0000000000 36.5000000000));0.0000000
328;POLYGON((84.5000000000 36.5000000000	84.5000000000 37.0000000000	85.0000000000 37.0000000000	85.0000000000 36.5000000000	84.5000000000 36.5000000000));0.0000000
329;POLYGON((85.0000000000 36.5000000000	85.0000000000 37.0000000000	85.5000000000 37.0000000000	85.5000000000 36.5000000000	85.0000000000 36.5000000000));0.0000000
330;POLYGON((85.5000000000 36.5000000000	85.5000000000 37.0000000000	86.0000000000 37.0000000000	86.0000000000 36.5000000000	85.5000000000 36.5000000000));9.2630367
331;POLYGON((86.0000000000 36.5000000000	86.0000000000 37.0000000000	86.5000000000 37.0000000000	86.5000000000 36.5000000000	86.0000000000 36.5000000000));14.3998518
332;POLYGON((86.5000000000 36.5000000000	86.5000000000 37.0000000000	87.0000000000 37.0000000000	87.0000000000 36.5000000000	86.5000000000 36.5000000000));7.3021936
333;POLYGON((87.0000000000 36.5000000000	87.0000000000 37.0000000000	87.5000000000 37.0000000000	87.5000000000 36.5000000000	87.0000000000 36.5000000000));8.3251991
334;POLYGON((87.5000000000 36.5000000000	87.5000000000 37.0000000000	88.0000000000 37.0000000000	88.0000000000 36.5000000000	87.5000000000 36.5000000000));8.1078968
335;POLYGON((88.0000000000 36.5000000000	88.0000000000 37.0000000000	88.5000000000 37.0000000000	88.5000000000 36.5000000000	88.0000000000 36.5000000000));5.9930015
336;POLYGON((88.5000000000 36.5000000000	88.5000000000 37.0000000000	89.0000000000 37.0000000000	89.0000000000 36.5000000000	88.5000000000 36.5000000000));5.6593547
337;POLYGON((89.0000000000 36.5000000000	89.0000000000 37.0000000000	89.5000000000 37.0000000000	89.5000000000 36.5000000000	89.0000000000 36.5000000000));3.2271280
338;POLYGON((89.5000000000 36.5000000000	89.5000000000 37.0000000000	90.0000000000 37.0000000000	90.0000000000 36.5000000000	89.5000000000 36.5000000000));7.4994621
339;POLYGON((90.0000000000 36.5000000000	90.0000000000 37.0000000000	90.5000000000 37.0000000000	90.5000000000 36.5000000000	90.0000000000 36.5000000000));8.4093990
340;POLYGON((90.5000000000 36.5000000000	90.5000000000 37.0000000000	91.0000000000 37.0000000000	91.0000000000 36.5000000000	90.5000000000 36.5000000000));10.7184458
341;POLYGON((91.0000000000 36.5000000000	91.0000000000 37.0000000000	91.5000000000 37.0000000000	91.5000000000 36.5000000000	91.0000000000 36.5000000000));10.9099751
342;POLYGON((91.5000000000 36.5000000000	91.5000000000 37.0000000000	92.0000000000 37.0000000000	92.0000000000 36.5000000000	91.5000000000 36.5000000000));9.2678089
343;POLYGON((72.0000000000 37.0000000000	72.0000000000 37.5000000000	72.5000000000 37.5000000000	72.5000000000 37.0000000000	72.0000000000 37.0000000000));0.0097481
344;POLYGON((72.5000000000 37.0000000000	72.5000000000 37.5000000000	73.0000000000 37.5000000000	73.0000000000 37.0000000000	72.5000000000 37.0000000000));0.0093664
345;POLYGON((73.0000000000 37.0000000000	73.0000000000 37.5000000000	73.5000000000 37.5000000000	73.5000000000 37.0000000000	73.0000000000 37.0000000000));0.0088329
346;POLYGON((73.5000000000 37.0000000000	73.5000000000 37.5000000000	74.0000000000 37.5000000000	74.0000000000 37.0000000000	73.5000000000 37.0000000000));0.0000000
347;POLYGON((74.0000000000 37.0000000000	74.0000000000 37.5000000000	74.5000000000 37.5000000000	74.5000000000 37.0000000000	74.0000000000 37.0000000000));0.0352541
348;POLYGON((74.5000000000 37.0000000000	74.5000000000 37.5000000000	75.0000000000 37.5000000000	75.0000000000 37.0000000000	74.5000000000 37.0000000000));9.4744549
349;POLYGON((75.5000000000 37.0000000000	75.5000000000 37.5000000000	76.0000000000 37.5000000000	76.0000000000 37.0000000000	75.5000000000 37.0000000000));9.4352570
350;POLYGON((76.0000000000 37.0000000000	76.0000000000 37.5000000000	76.5000000000 37.5000000000	76.5000000000 37.0000000000	76.0000000000 37.0000000000));0.0000000
351;POLYGON((76.5000000000 37.0000000000	76.5000000000 37.5000000000	77.0000000000 37.5000000000	77.0000000000 37.0000000000	76.5000000000 37.0000000000));0.0000000
352;POLYGON((85.5000000000 37.0000000000	85.5000000000 37.5000000000	86.0000000000 37.5000000000	86.0000000000 37.0000000000	85.5000000000 37.0000000000));0.0000000
353;POLYGON((86.0000000000 37.0000000000	86.0000000000 37.5000000000	86.5000000000 37.5000000000	86.5000000000 37.0000000000	86.0000000000 37.0000000000));0.0000000
354;POLYGON((86.5000000000 37.0000000000	86.5000000000 37.5000000000	87.0000000000 37.5000000000	87.0000000000 37.0000000000	86.5000000000 37.0000000000));13.1932812
355;POLYGON((87.0000000000 37.0000000000	87.0000000000 37.5000000000	87.5000000000 37.5000000000	87.5000000000 37.0000000000	87.0000000000 37.0000000000));5.5078406
356;POLYGON((87.5000000000 37.0000000000	87.5000000000 37.5000000000	88.0000000000 37.5000000000	88.0000000000 37.0000000000	87.5000000000 37.0000000000));6.3234878
357;POLYGON((88.0000000000 37.0000000000	88.0000000000 37.5000000000	88.5000000000 37.5000000000	88.5000000000 37.0000000000	88.0000000000 37.0000000000));6.4273129
358;POLYGON((88.5000000000 37.0000000000	88.5000000000 37.5000000000	89.0000000000 37.5000000000	89.0000000000 37.0000000000	88.5000000000 37.0000000000));6.6875830
359;POLYGON((90.5000000000 37.0000000000	90.5000000000 37.5000000000	91.0000000000 37.5000000000	91.0000000000 37.0000000000	90.5000000000 37.0000000000));9.2369509
360;POLYGON((91.0000000000 37.0000000000	91.0000000000 37.5000000000	91.5000000000 37.5000000000	91.5000000000 37.0000000000	91.0000000000 37.0000000000));0.0000000
361;POLYGON((91.5000000000 37.0000000000	91.5000000000 37.5000000000	92.0000000000 37.5000000000	92.0000000000 37.0000000000	91.5000000000 37.0000000000));0.0000000
362;POLYGON((72.0000000000 37.5000000000	72.0000000000 38.0000000000	72.5000000000 38.0000000000	72.5000000000 37.5000000000	72.0000000000 37.5000000000));0.0000000
363;POLYGON((72.5000000000 37.5000000000	72.5000000000 38.0000000000	73.0000000000 38.0000000000	73.0000000000 37.5000000000	72.5000000000 37.5000000000));0.0000000
364;POLYGON((73.0000000000 37.5000000000	73.0000000000 38.0000000000	73.5000000000 38.0000000000	73.5000000000 37.5000000000	73.0000000000 37.5000000000));0.0000000
365;POLYGON((73.5000000000 37.5000000000	73.5000000000 38.0000000000	74.0000000000 38.0000000000	74.0000000000 37.5000000000	73.5000000000 37.5000000000));0.0088198
366;POLYGON((74.0000000000 37.5000000000	74.0000000000 38.0000000000	74.5000000000 38.0000000000	74.5000000000 37.5000000000	74.0000000000 37.5000000000));0.0000000
367;POLYGON((74.5000000000 37.5000000000	74.5000000000 38.0000000000	75.0000000000 38.0000000000	75.0000000000 37.5000000000	74.5000000000 37.5000000000));0.0284705
368;POLYGON((75.0000000000 37.5000000000	75.0000000000 38.0000000000	75.5000000000 38.0000000000	75.5000000000 37.5000000000	75.0000000000 37.5000000000));9.4992237
369;POLYGON((75.5000000000 37.5000000000	75.5000000000 38.0000000000	76.0000000000 38.0000000000	76.0000000000 37.5000000000	75.5000000000 37.5000000000));0.0000000
370;POLYGON((76.0000000000 37.5000000000	76.0000000000 38.0000000000	76.5000000000 38.0000000000	76.5000000000 37.5000000000	76.0000000000 37.5000000000));0.0000000
371;POLYGON((87.5000000000 37.5000000000	87.5000000000 38.0000000000	88.0000000000 38.0000000000	88.0000000000 37.5000000000	87.5000000000 37.5000000000));9.8143597
372;POLYGON((88.0000000000 37.5000000000	88.0000000000 38.0000000000	88.5000000000 38.0000000000	88.5000000000 37.5000000000	88.0000000000 37.5000000000));6.7141309
373;POLYGON((88.5000000000 37.5000000000	88.5000000000 38.0000000000	89.0000000000 38.0000000000	89.0000000000 37.5000000000	88.5000000000 37.5000000000));4.8969870
374;POLYGON((90.0000000000 37.5000000000	90.0000000000 38.0000000000	90.5000000000 38.0000000000	90.5000000000 37.5000000000	90.0000000000 37.5000000000));0.0000000
375;POLYGON((90.5000000000 37.5000000000	90.5000000000 38.0000000000	91.0000000000 38.0000000000	91.0000000000 37.5000000000	90.5000000000 37.5000000000));0.0000000
376;POLYGON((91.0000000000 37.5000000000	91.0000000000 38.0000000000	91.5000000000 38.0000000000	91.5000000000 37.5000000000	91.0000000000 37.5000000000));0.0000000
377;POLYGON((73.0000000000 38.0000000000	73.0000000000 38.5000000000	73.5000000000 38.5000000000	73.5000000000 38.0000000000	73.0000000000 38.0000000000));0.0000000
378;POLYGON((74.0000000000 38.0000000000	74.0000000000 38.5000000000	74.5000000000 38.5000000000	74.5000000000 38.0000000000	74.0000000000 38.0000000000));0.0067520
379;POLYGON((74.5000000000 38.0000000000	74.5000000000 38.5000000000	75.0000000000 38.5000000000	75.0000000000 38.0000000000	74.5000000000 38.0000000000));0.0000000
380;POLYGON((75.0000000000 38.0000000000	75.0000000000 38.5000000000	75.5000000000 38.5000000000	75.5000000000 38.0000000000	75.0000000000 38.0000000000));9.4661026
381;POLYGON((88.0000000000 38.0000000000	88.0000000000 38.5000000000	88.5000000000 38.5000000000	88.5000000000 38.0000000000	88.0000000000 38.0000000000));0.0000000
382;POLYGON((72.5000000000 38.5000000000	72.5000000000 39.0000000000	73.0000000000 39.0000000000	73.0000000000 38.5000000000	72.5000000000 38.5000000000));9.5291643
383;POLYGON((73.0000000000 38.5000000000	73.0000000000 39.0000000000	73.5000000000 39.0000000000	73.5000000000 38.5000000000	73.0000000000 38.5000000000));0.0502865
384;POLYGON((73.5000000000 38.5000000000	73.5000000000 39.0000000000	74.0000000000 39.0000000000	74.0000000000 38.5000000000	73.5000000000 38.5000000000));17.2738400
385;POLYGON((74.0000000000 38.5000000000	74.0000000000 39.0000000000	74.5000000000 39.0000000000	74.5000000000 38.5000000000	74.0000000000 38.5000000000));0.0406234
386;POLYGON((74.5000000000 38.5000000000	74.5000000000 39.0000000000	75.0000000000 39.0000000000	75.0000000000 38.5000000000	74.5000000000 38.5000000000));0.0000000
387;POLYGON((75.0000000000 38.5000000000	75.0000000000 39.0000000000	75.5000000000 39.0000000000	75.5000000000 38.5000000000	75.0000000000 38.5000000000));0.0000000
388;POLYGON((75.5000000000 38.5000000000	75.5000000000 39.0000000000	76.0000000000 39.0000000000	76.0000000000 38.5000000000	75.5000000000 38.5000000000));0.0000000
389;POLYGON((72.0000000000 39.0000000000	72.0000000000 39.5000000000	72.5000000000 39.5000000000	72.5000000000 39.0000000000	72.0000000000 39.0000000000));0.0000000
390;POLYGON((73.0000000000 39.0000000000	73.0000000000 39.5000000000	73.5000000000 39.5000000000	73.5000000000 39.0000000000	73.0000000000 39.0000000000));0.0000000
391;POLYGON((73.5000000000 39.0000000000	73.5000000000 39.5000000000	74.0000000000 39.5000000000	74.0000000000 39.0000000000	73.5000000000 39.0000000000));0.0000000
392;POLYGON((74.0000000000 39.0000000000	74.0000000000 39.5000000000	74.5000000000 39.5000000000	74.5000000000 39.0000000000	74.0000000000 39.0000000000));0.0000000
393;POLYGON((74.5000000000 39.0000000000	74.5000000000 39.5000000000	75.0000000000 39.5000000000	75.0000000000 39.0000000000	74.5000000000 39.0000000000));0.0000000
394;POLYGON((75.0000000000 39.0000000000	75.0000000000 39.5000000000	75.5000000000 39.5000000000	75.5000000000 39.0000000000	75.0000000000 39.0000000000));0.0000000
395;POLYGON((73.5000000000 39.5000000000	73.5000000000 40.0000000000	74.0000000000 40.0000000000	74.0000000000 39.5000000000	73.5000000000 39.5000000000));0.0000000
396;POLYGON((74.5000000000 39.5000000000	74.5000000000 40.0000000000	75.0000000000 40.0000000000	75.0000000000 39.5000000000	74.5000000000 39.5000000000));0.0000000
397;POLYGON((74.5000000000 40.0000000000	74.5000000000 40.5000000000	75.0000000000 40.5000000000	75.0000000000 40.0000000000	74.5000000000 40.0000000000));1.0101836
398;POLYGON((75.0000000000 40.0000000000	75.0000000000 40.5000000000	75.5000000000 40.5000000000	75.5000000000 40.0000000000	75.0000000000 40.0000000000));0.0000000
399;POLYGON((74.5000000000 40.5000000000	74.5000000000 41.0000000000	75.0000000000 41.0000000000	75.0000000000 40.5000000000	74.5000000000 40.5000000000));0.0000000
400;POLYGON((75.0000000000 40.5000000000	75.0000000000 41.0000000000	75.5000000000 41.0000000000	75.5000000000 40.5000000000	75.0000000000 40.5000000000));0.0000000
401;POLYGON((75.5000000000 40.5000000000	75.5000000000 41.0000000000	76.0000000000 41.0000000000	76.0000000000 40.5000000000	75.5000000000 40.5000000000));0.0000000
402;POLYGON((76.0000000000 40.5000000000	76.0000000000 41.0000000000	76.5000000000 41.0000000000	76.5000000000 40.5000000000	76.0000000000 40.5000000000));0.0000000
403;POLYGON((76.5000000000 40.5000000000	76.5000000000 41.0000000000	77.0000000000 41.0000000000	77.0000000000 40.5000000000	76.5000000000 40.5000000000));0.0585556
404;POLYGON((77.0000000000 40.5000000000	77.0000000000 41.0000000000	77.5000000000 41.0000000000	77.5000000000 40.5000000000	77.0000000000 40.5000000000));9.5151367
405;POLYGON((75.5000000000 41.0000000000	75.5000000000 41.5000000000	76.0000000000 41.5000000000	76.0000000000 41.0000000000	75.5000000000 41.0000000000));0.0000000
406;POLYGON((76.0000000000 41.0000000000	76.0000000000 41.5000000000	76.5000000000 41.5000000000	76.5000000000 41.0000000000	76.0000000000 41.0000000000));0.0215702
407;POLYGON((76.5000000000 41.0000000000	76.5000000000 41.5000000000	77.0000000000 41.5000000000	77.0000000000 41.0000000000	76.5000000000 41.0000000000));0.0314727
408;POLYGON((77.0000000000 41.0000000000	77.0000000000 41.5000000000	77.5000000000 41.5000000000	77.5000000000 41.0000000000	77.0000000000 41.0000000000));0.3161536
409;POLYGON((77.5000000000 41.0000000000	77.5000000000 41.5000000000	78.0000000000 41.5000000000	78.0000000000 41.0000000000	77.5000000000 41.0000000000));9.4875059
410;POLYGON((78.0000000000 41.0000000000	78.0000000000 41.5000000000	78.5000000000 41.5000000000	78.5000000000 41.0000000000	78.0000000000 41.0000000000));17.1786137
411;POLYGON((46.5000000000 41.5000000000	46.5000000000 42.0000000000	47.0000000000 42.0000000000	47.0000000000 41.5000000000	46.5000000000 41.5000000000));0.0000000
412;POLYGON((47.0000000000 41.5000000000	47.0000000000 42.0000000000	47.5000000000 42.0000000000	47.5000000000 41.5000000000	47.0000000000 41.5000000000));0.0000000
413;POLYGON((77.0000000000 41.5000000000	77.0000000000 42.0000000000	77.5000000000 42.0000000000	77.5000000000 41.5000000000	77.0000000000 41.5000000000));0.0000000
414;POLYGON((77.5000000000 41.5000000000	77.5000000000 42.0000000000	78.0000000000 42.0000000000	78.0000000000 41.5000000000	77.5000000000 41.5000000000));0.0000000
415;POLYGON((78.0000000000 41.5000000000	78.0000000000 42.0000000000	78.5000000000 42.0000000000	78.5000000000 41.5000000000	78.0000000000 41.5000000000));0.0000000
416;POLYGON((78.5000000000 41.5000000000	78.5000000000 42.0000000000	79.0000000000 42.0000000000	79.0000000000 41.5000000000	78.5000000000 41.5000000000));0.0182268
417;POLYGON((80.0000000000 41.5000000000	80.0000000000 42.0000000000	80.5000000000 42.0000000000	80.5000000000 41.5000000000	80.0000000000 41.5000000000));7.2413301
418;POLYGON((45.5000000000 42.0000000000	45.5000000000 42.5000000000	46.0000000000 42.5000000000	46.0000000000 42.0000000000	45.5000000000 42.0000000000));0.0000000
419;POLYGON((78.0000000000 42.0000000000	78.0000000000 42.5000000000	78.5000000000 42.5000000000	78.5000000000 42.0000000000	78.0000000000 42.0000000000));0.0000000
420;POLYGON((78.5000000000 42.0000000000	78.5000000000 42.5000000000	79.0000000000 42.5000000000	79.0000000000 42.0000000000	78.5000000000 42.0000000000));0.0000000
421;POLYGON((79.0000000000 42.0000000000	79.0000000000 42.5000000000	79.5000000000 42.5000000000	79.5000000000 42.0000000000	79.0000000000 42.0000000000));0.0000000
422;POLYGON((79.5000000000 42.0000000000	79.5000000000 42.5000000000	80.0000000000 42.5000000000	80.0000000000 42.0000000000	79.5000000000 42.0000000000));0.0000000
423;POLYGON((80.0000000000 42.0000000000	80.0000000000 42.5000000000	80.5000000000 42.5000000000	80.5000000000 42.0000000000	80.0000000000 42.0000000000));0.0000000
424;POLYGON((80.5000000000 42.0000000000	80.5000000000 42.5000000000	81.0000000000 42.5000000000	81.0000000000 42.0000000000	80.5000000000 42.0000000000));0.0000000
425;POLYGON((81.0000000000 42.0000000000	81.0000000000 42.5000000000	81.5000000000 42.5000000000	81.5000000000 42.0000000000	81.0000000000 42.0000000000));0.0000000
426;POLYGON((43.5000000000 42.5000000000	43.5000000000 43.0000000000	44.0000000000 43.0000000000	44.0000000000 42.5000000000	43.5000000000 42.5000000000));0.0000000
427;POLYGON((45.0000000000 42.5000000000	45.0000000000 43.0000000000	45.5000000000 43.0000000000	45.5000000000 42.5000000000	45.0000000000 42.5000000000));0.0000000
428;POLYGON((74.5000000000 42.5000000000	74.5000000000 43.0000000000	75.0000000000 43.0000000000	75.0000000000 42.5000000000	74.5000000000 42.5000000000));0.0000000
429;POLYGON((81.5000000000 42.5000000000	81.5000000000 43.0000000000	82.0000000000 43.0000000000	82.0000000000 42.5000000000	81.5000000000 42.5000000000));0.0000000
430;POLYGON((82.0000000000 42.5000000000	82.0000000000 43.0000000000	82.5000000000 43.0000000000	82.5000000000 42.5000000000	82.0000000000 42.5000000000));0.0000000
431;POLYGON((82.5000000000 42.5000000000	82.5000000000 43.0000000000	83.0000000000 43.0000000000	83.0000000000 42.5000000000	82.5000000000 42.5000000000));0.0000000
432;POLYGON((83.0000000000 42.5000000000	83.0000000000 43.0000000000	83.5000000000 43.0000000000	83.5000000000 42.5000000000	83.0000000000 42.5000000000));0.0000000
433;POLYGON((84.5000000000 42.5000000000	84.5000000000 43.0000000000	85.0000000000 43.0000000000	85.0000000000 42.5000000000	84.5000000000 42.5000000000));17.1078472
434;POLYGON((85.0000000000 42.5000000000	85.0000000000 43.0000000000	85.5000000000 43.0000000000	85.5000000000 42.5000000000	85.0000000000 42.5000000000));0.0000000
435;POLYGON((85.5000000000 42.5000000000	85.5000000000 43.0000000000	86.0000000000 43.0000000000	86.0000000000 42.5000000000	85.5000000000 42.5000000000));0.0000000
436;POLYGON((86.5000000000 42.5000000000	86.5000000000 43.0000000000	87.0000000000 43.0000000000	87.0000000000 42.5000000000	86.5000000000 42.5000000000));0.0292378
437;POLYGON((42.0000000000 43.0000000000	42.0000000000 43.5000000000	42.5000000000 43.5000000000	42.5000000000 43.0000000000	42.0000000000 43.0000000000));0.0000000
438;POLYGON((42.5000000000 43.0000000000	42.5000000000 43.5000000000	43.0000000000 43.5000000000	43.0000000000 43.0000000000	42.5000000000 43.0000000000));0.0000000
439;POLYGON((77.0000000000 43.0000000000	77.0000000000 43.5000000000	77.5000000000 43.5000000000	77.5000000000 43.0000000000	77.0000000000 43.0000000000));0.0000000
440;POLYGON((77.5000000000 43.0000000000	77.5000000000 43.5000000000	78.0000000000 43.5000000000	78.0000000000 43.0000000000	77.5000000000 43.0000000000));0.0000000
441;POLYGON((78.0000000000 43.0000000000	78.0000000000 43.5000000000	78.5000000000 43.5000000000	78.5000000000 43.0000000000	78.0000000000 43.0000000000));0.0000000
442;POLYGON((83.5000000000 43.0000000000	83.5000000000 43.5000000000	84.0000000000 43.5000000000	84.0000000000 43.0000000000	83.5000000000 43.0000000000));0.0000000
443;POLYGON((85.0000000000 43.0000000000	85.0000000000 43.5000000000	85.5000000000 43.5000000000	85.5000000000 43.0000000000	85.0000000000 43.0000000000));0.0000000
444;POLYGON((85.5000000000 43.0000000000	85.5000000000 43.5000000000	86.0000000000 43.5000000000	86.0000000000 43.0000000000	85.5000000000 43.0000000000));0.0000000
445;POLYGON((86.0000000000 43.0000000000	86.0000000000 43.5000000000	86.5000000000 43.5000000000	86.5000000000 43.0000000000	86.0000000000 43.0000000000));0.0000000
446;POLYGON((86.5000000000 43.0000000000	86.5000000000 43.5000000000	87.0000000000 43.5000000000	87.0000000000 43.0000000000	86.5000000000 43.0000000000));0.0000000
447;POLYGON((87.0000000000 43.0000000000	87.0000000000 43.5000000000	87.5000000000 43.5000000000	87.5000000000 43.0000000000	87.0000000000 43.0000000000));0.0000000
448;POLYGON((84.5000000000 43.5000000000	84.5000000000 44.0000000000	85.0000000000 44.0000000000	85.0000000000 43.5000000000	84.5000000000 43.5000000000));0.0000000
449;POLYGON((85.0000000000 43.5000000000	85.0000000000 44.0000000000	85.5000000000 44.0000000000	85.5000000000 43.5000000000	85.0000000000 43.5000000000));0.0000000
450;POLYGON((85.5000000000 43.5000000000	85.5000000000 44.0000000000	86.0000000000 44.0000000000	86.0000000000 43.5000000000	85.5000000000 43.5000000000));0.0000000
451;POLYGON((86.0000000000 43.5000000000	86.0000000000 44.0000000000	86.5000000000 44.0000000000	86.5000000000 43.5000000000	86.0000000000 43.5000000000));0.0000000
452;POLYGON((83.0000000000 44.0000000000	83.0000000000 44.5000000000	83.5000000000 44.5000000000	83.5000000000 44.0000000000	83.0000000000 44.0000000000));0.0000000
453;POLYGON((83.5000000000 44.0000000000	83.5000000000 44.5000000000	84.0000000000 44.5000000000	84.0000000000 44.0000000000	83.5000000000 44.0000000000));0.0000000
454;POLYGON((84.0000000000 44.0000000000	84.0000000000 44.5000000000	84.5000000000 44.5000000000	84.5000000000 44.0000000000	84.0000000000 44.0000000000));0.0000000
455;POLYGON((79.0000000000 44.5000000000	79.0000000000 45.0000000000	79.5000000000 45.0000000000	79.5000000000 44.5000000000	79.0000000000 44.5000000000));0.0000000
456;POLYGON((79.5000000000 44.5000000000	79.5000000000 45.0000000000	80.0000000000 45.0000000000	80.0000000000 44.5000000000	79.5000000000 44.5000000000));0.0000000
457;POLYGON((80.0000000000 44.5000000000	80.0000000000 45.0000000000	80.5000000000 45.0000000000	80.5000000000 44.5000000000	80.0000000000 44.5000000000));0.0000000
458;POLYGON((80.5000000000 44.5000000000	80.5000000000 45.0000000000	81.0000000000 45.0000000000	81.0000000000 44.5000000000	80.5000000000 44.5000000000));0.0000000
459;POLYGON((7.0000000000 45.0000000000	7.0000000000 45.5000000000	7.5000000000 45.5000000000	7.5000000000 45.0000000000	7.0000000000 45.0000000000));0.0000000
460;POLYGON((79.5000000000 45.0000000000	79.5000000000 45.5000000000	80.0000000000 45.5000000000	80.0000000000 45.0000000000	79.5000000000 45.0000000000));0.0000000
461;POLYGON((80.0000000000 45.0000000000	80.0000000000 45.5000000000	80.5000000000 45.5000000000	80.5000000000 45.0000000000	80.0000000000 45.0000000000));0.0000000
462;POLYGON((80.5000000000 45.0000000000	80.5000000000 45.5000000000	81.0000000000 45.5000000000	81.0000000000 45.0000000000	80.5000000000 45.0000000000));0.0000000
463;POLYGON((81.0000000000 45.0000000000	81.0000000000 45.5000000000	81.5000000000 45.5000000000	81.5000000000 45.0000000000	81.0000000000 45.0000000000));0.0000000
464;POLYGON((7.0000000000 45.5000000000	7.0000000000 46.0000000000	7.5000000000 46.0000000000	7.5000000000 45.5000000000	7.0000000000 45.5000000000));0.0000000
465;POLYGON((7.5000000000 45.5000000000	7.5000000000 46.0000000000	8.0000000000 46.0000000000	8.0000000000 45.5000000000	7.5000000000 45.5000000000));0.0000000
466;POLYGON((7.5000000000 46.0000000000	7.5000000000 46.5000000000	8.0000000000 46.5000000000	8.0000000000 46.0000000000	7.5000000000 46.0000000000));0.0000000
467;POLYGON((10.0000000000 46.5000000000	10.0000000000 47.0000000000	10.5000000000 47.0000000000	10.5000000000 46.5000000000	10.0000000000 46.5000000000));0.0000000
468;POLYGON((12.0000000000 46.5000000000	12.0000000000 47.0000000000	12.5000000000 47.0000000000	12.5000000000 46.5000000000	12.0000000000 46.5000000000));0.0000000
469;POLYGON((92.0000000000 46.5000000000	92.0000000000 47.0000000000	92.5000000000 47.0000000000	92.5000000000 46.5000000000	92.0000000000 46.5000000000));0.0000000
470;POLYGON((101.5000000000 46.5000000000	101.5000000000 47.0000000000	102.0000000000 47.0000000000	102.0000000000 46.5000000000	101.5000000000 46.5000000000));0.0008905
471;POLYGON((137.0000000000 46.5000000000	137.0000000000 47.0000000000	137.5000000000 47.0000000000	137.5000000000 46.5000000000	137.0000000000 46.5000000000));0.7571891
472;POLYGON((91.0000000000 47.0000000000	91.0000000000 47.5000000000	91.5000000000 47.5000000000	91.5000000000 47.0000000000	91.0000000000 47.0000000000));2.7750392
473;POLYGON((91.5000000000 47.0000000000	91.5000000000 47.5000000000	92.0000000000 47.5000000000	92.0000000000 47.0000000000	91.5000000000 47.0000000000));0.0254947
474;POLYGON((100.5000000000 47.0000000000	100.5000000000 47.5000000000	101.0000000000 47.5000000000	101.0000000000 47.0000000000	100.5000000000 47.0000000000));0.0012530
475;POLYGON((101.0000000000 47.0000000000	101.0000000000 47.5000000000	101.5000000000 47.5000000000	101.5000000000 47.0000000000	101.0000000000 47.0000000000));1.6923656
476;POLYGON((137.0000000000 47.0000000000	137.0000000000 47.5000000000	137.5000000000 47.5000000000	137.5000000000 47.0000000000	137.0000000000 47.0000000000));0.0000000
477;POLYGON((137.5000000000 47.0000000000	137.5000000000 47.5000000000	138.0000000000 47.5000000000	138.0000000000 47.0000000000	137.5000000000 47.0000000000));0.0000000
478;POLYGON((138.0000000000 47.0000000000	138.0000000000 47.5000000000	138.5000000000 47.5000000000	138.5000000000 47.0000000000	138.0000000000 47.0000000000));0.0000000
479;POLYGON((90.0000000000 47.5000000000	90.0000000000 48.0000000000	90.5000000000 48.0000000000	90.5000000000 47.5000000000	90.0000000000 47.5000000000));7.2594829
480;POLYGON((90.5000000000 47.5000000000	90.5000000000 48.0000000000	91.0000000000 48.0000000000	91.0000000000 47.5000000000	90.5000000000 47.5000000000));5.2567358
481;POLYGON((91.0000000000 47.5000000000	91.0000000000 48.0000000000	91.5000000000 48.0000000000	91.5000000000 47.5000000000	91.0000000000 47.5000000000));3.3736753
482;POLYGON((97.5000000000 47.5000000000	97.5000000000 48.0000000000	98.0000000000 48.0000000000	98.0000000000 47.5000000000	97.5000000000 47.5000000000));2.5289836
483;POLYGON((98.0000000000 47.5000000000	98.0000000000 48.0000000000	98.5000000000 48.0000000000	98.5000000000 47.5000000000	98.0000000000 47.5000000000));7.2802000
484;POLYGON((98.5000000000 47.5000000000	98.5000000000 48.0000000000	99.0000000000 48.0000000000	99.0000000000 47.5000000000	98.5000000000 47.5000000000));3.6016018
485;POLYGON((99.0000000000 47.5000000000	99.0000000000 48.0000000000	99.5000000000 48.0000000000	99.5000000000 47.5000000000	99.0000000000 47.5000000000));2.7915814
486;POLYGON((99.5000000000 47.5000000000	99.5000000000 48.0000000000	100.0000000000 48.0000000000	100.0000000000 47.5000000000	99.5000000000 47.5000000000));2.7678165
487;POLYGON((100.0000000000 47.5000000000	100.0000000000 48.0000000000	100.5000000000 48.0000000000	100.5000000000 47.5000000000	100.0000000000 47.5000000000));0.1091132
488;POLYGON((100.5000000000 47.5000000000	100.5000000000 48.0000000000	101.0000000000 48.0000000000	101.0000000000 47.5000000000	100.5000000000 47.5000000000));0.8220615
489;POLYGON((89.5000000000 48.0000000000	89.5000000000 48.5000000000	90.0000000000 48.5000000000	90.0000000000 48.0000000000	89.5000000000 48.0000000000));2.5951872
490;POLYGON((90.5000000000 48.0000000000	90.5000000000 48.5000000000	91.0000000000 48.5000000000	91.0000000000 48.0000000000	90.5000000000 48.0000000000));5.6810780
491;POLYGON((98.0000000000 48.0000000000	98.0000000000 48.5000000000	98.5000000000 48.5000000000	98.5000000000 48.0000000000	98.0000000000 48.0000000000));2.8345735
492;POLYGON((98.5000000000 48.0000000000	98.5000000000 48.5000000000	99.0000000000 48.5000000000	99.0000000000 48.0000000000	98.5000000000 48.0000000000));3.7444592
493;POLYGON((99.0000000000 48.0000000000	99.0000000000 48.5000000000	99.5000000000 48.5000000000	99.5000000000 48.0000000000	99.0000000000 48.0000000000));0.4525262
494;POLYGON((99.5000000000 48.0000000000	99.5000000000 48.5000000000	100.0000000000 48.5000000000	100.0000000000 48.0000000000	99.5000000000 48.0000000000));0.2014478
495;POLYGON((100.0000000000 48.0000000000	100.0000000000 48.5000000000	100.5000000000 48.5000000000	100.5000000000 48.0000000000	100.0000000000 48.0000000000));0.3711200
496;POLYGON((100.5000000000 48.0000000000	100.5000000000 48.5000000000	101.0000000000 48.5000000000	101.0000000000 48.0000000000	100.5000000000 48.0000000000));0.0022656
497;POLYGON((107.5000000000 48.0000000000	107.5000000000 48.5000000000	108.0000000000 48.5000000000	108.0000000000 48.0000000000	107.5000000000 48.0000000000));1.2202739
498;POLYGON((108.0000000000 48.0000000000	108.0000000000 48.5000000000	108.5000000000 48.5000000000	108.5000000000 48.0000000000	108.0000000000 48.0000000000));0.1092076
499;POLYGON((108.5000000000 48.0000000000	108.5000000000 48.5000000000	109.0000000000 48.5000000000	109.0000000000 48.0000000000	108.5000000000 48.0000000000));2.9840362
500;POLYGON((109.0000000000 48.0000000000	109.0000000000 48.5000000000	109.5000000000 48.5000000000	109.5000000000 48.0000000000	109.0000000000 48.0000000000));0.9070385
501;POLYGON((98.0000000000 48.5000000000	98.0000000000 49.0000000000	98.5000000000 49.0000000000	98.5000000000 48.5000000000	98.0000000000 48.5000000000));0.8141214
502;POLYGON((98.5000000000 48.5000000000	98.5000000000 49.0000000000	99.0000000000 49.0000000000	99.0000000000 48.5000000000	98.5000000000 48.5000000000));3.9229131
503;POLYGON((99.0000000000 48.5000000000	99.0000000000 49.0000000000	99.5000000000 49.0000000000	99.5000000000 48.5000000000	99.0000000000 48.5000000000));1.6938871
504;POLYGON((100.0000000000 48.5000000000	100.0000000000 49.0000000000	100.5000000000 49.0000000000	100.5000000000 48.5000000000	100.0000000000 48.5000000000));0.2692532
505;POLYGON((100.5000000000 48.5000000000	100.5000000000 49.0000000000	101.0000000000 49.0000000000	101.0000000000 48.5000000000	100.5000000000 48.5000000000));1.7815452
506;POLYGON((107.5000000000 48.5000000000	107.5000000000 49.0000000000	108.0000000000 49.0000000000	108.0000000000 48.5000000000	107.5000000000 48.5000000000));0.0268731
507;POLYGON((108.0000000000 48.5000000000	108.0000000000 49.0000000000	108.5000000000 49.0000000000	108.5000000000 48.5000000000	108.0000000000 48.5000000000));0.0066851
508;POLYGON((108.5000000000 48.5000000000	108.5000000000 49.0000000000	109.0000000000 49.0000000000	109.0000000000 48.5000000000	108.5000000000 48.5000000000));0.3231185
509;POLYGON((109.0000000000 48.5000000000	109.0000000000 49.0000000000	109.5000000000 49.0000000000	109.5000000000 48.5000000000	109.0000000000 48.5000000000));1.2621015
510;POLYGON((109.5000000000 48.5000000000	109.5000000000 49.0000000000	110.0000000000 49.0000000000	110.0000000000 48.5000000000	109.5000000000 48.5000000000));0.6222225
511;POLYGON((138.0000000000 48.5000000000	138.0000000000 49.0000000000	138.5000000000 49.0000000000	138.5000000000 48.5000000000	138.0000000000 48.5000000000));0.0000000
512;POLYGON((138.5000000000 48.5000000000	138.5000000000 49.0000000000	139.0000000000 49.0000000000	139.0000000000 48.5000000000	138.5000000000 48.5000000000));2.5559189
513;POLYGON((88.0000000000 49.0000000000	88.0000000000 49.5000000000	88.5000000000 49.5000000000	88.5000000000 49.0000000000	88.0000000000 49.0000000000));6.5404921
514;POLYGON((98.0000000000 49.0000000000	98.0000000000 49.5000000000	98.5000000000 49.5000000000	98.5000000000 49.0000000000	98.0000000000 49.0000000000));4.5224900
515;POLYGON((98.5000000000 49.0000000000	98.5000000000 49.5000000000	99.0000000000 49.5000000000	99.0000000000 49.0000000000	98.5000000000 49.0000000000));8.2001629
516;POLYGON((99.0000000000 49.0000000000	99.0000000000 49.5000000000	99.5000000000 49.5000000000	99.5000000000 49.0000000000	99.0000000000 49.0000000000));7.3186464
517;POLYGON((99.5000000000 49.0000000000	99.5000000000 49.5000000000	100.0000000000 49.5000000000	100.0000000000 49.0000000000	99.5000000000 49.0000000000));1.6759297
518;POLYGON((108.0000000000 49.0000000000	108.0000000000 49.5000000000	108.5000000000 49.5000000000	108.5000000000 49.0000000000	108.0000000000 49.0000000000));0.0028701
519;POLYGON((108.5000000000 49.0000000000	108.5000000000 49.5000000000	109.0000000000 49.5000000000	109.0000000000 49.0000000000	108.5000000000 49.0000000000));0.0020327
520;POLYGON((109.0000000000 49.0000000000	109.0000000000 49.5000000000	109.5000000000 49.5000000000	109.5000000000 49.0000000000	109.0000000000 49.0000000000));0.0384069
521;POLYGON((109.5000000000 49.0000000000	109.5000000000 49.5000000000	110.0000000000 49.5000000000	110.0000000000 49.0000000000	109.5000000000 49.0000000000));0.0004290
522;POLYGON((110.0000000000 49.0000000000	110.0000000000 49.5000000000	110.5000000000 49.5000000000	110.5000000000 49.0000000000	110.0000000000 49.0000000000));0.0004760
523;POLYGON((110.5000000000 49.0000000000	110.5000000000 49.5000000000	111.0000000000 49.5000000000	111.0000000000 49.0000000000	110.5000000000 49.0000000000));3.5516515
524;POLYGON((138.5000000000 49.0000000000	138.5000000000 49.5000000000	139.0000000000 49.5000000000	139.0000000000 49.0000000000	138.5000000000 49.0000000000));5.5740261
525;POLYGON((86.5000000000 49.5000000000	86.5000000000 50.0000000000	87.0000000000 50.0000000000	87.0000000000 49.5000000000	86.5000000000 49.5000000000));0.0000000
526;POLYGON((87.0000000000 49.5000000000	87.0000000000 50.0000000000	87.5000000000 50.0000000000	87.5000000000 49.5000000000	87.0000000000 49.5000000000));0.0000000
527;POLYGON((87.5000000000 49.5000000000	87.5000000000 50.0000000000	88.0000000000 50.0000000000	88.0000000000 49.5000000000	87.5000000000 49.5000000000));0.0000000
528;POLYGON((88.0000000000 49.5000000000	88.0000000000 50.0000000000	88.5000000000 50.0000000000	88.5000000000 49.5000000000	88.0000000000 49.5000000000));0.0000000
529;POLYGON((88.5000000000 49.5000000000	88.5000000000 50.0000000000	89.0000000000 50.0000000000	89.0000000000 49.5000000000	88.5000000000 49.5000000000));18.2622452
530;POLYGON((89.0000000000 49.5000000000	89.0000000000 50.0000000000	89.5000000000 50.0000000000	89.5000000000 49.5000000000	89.0000000000 49.5000000000));16.4353638
531;POLYGON((97.0000000000 49.5000000000	97.0000000000 50.0000000000	97.5000000000 50.0000000000	97.5000000000 49.5000000000	97.0000000000 49.5000000000));4.2321911
532;POLYGON((97.5000000000 49.5000000000	97.5000000000 50.0000000000	98.0000000000 50.0000000000	98.0000000000 49.5000000000	97.5000000000 49.5000000000));12.1820488
533;POLYGON((98.0000000000 49.5000000000	98.0000000000 50.0000000000	98.5000000000 50.0000000000	98.5000000000 49.5000000000	98.0000000000 49.5000000000));3.8330281
534;POLYGON((98.5000000000 49.5000000000	98.5000000000 50.0000000000	99.0000000000 50.0000000000	99.0000000000 49.5000000000	98.5000000000 49.5000000000));4.8349066
535;POLYGON((103.5000000000 49.5000000000	103.5000000000 50.0000000000	104.0000000000 50.0000000000	104.0000000000 49.5000000000	103.5000000000 49.5000000000));4.0573788
536;POLYGON((104.0000000000 49.5000000000	104.0000000000 50.0000000000	104.5000000000 50.0000000000	104.5000000000 49.5000000000	104.0000000000 49.5000000000));6.7609887
537;POLYGON((108.5000000000 49.5000000000	108.5000000000 50.0000000000	109.0000000000 50.0000000000	109.0000000000 49.5000000000	108.5000000000 49.5000000000));0.0039808
538;POLYGON((109.0000000000 49.5000000000	109.0000000000 50.0000000000	109.5000000000 50.0000000000	109.5000000000 49.5000000000	109.0000000000 49.5000000000));0.1643356
539;POLYGON((109.5000000000 49.5000000000	109.5000000000 50.0000000000	110.0000000000 50.0000000000	110.0000000000 49.5000000000	109.5000000000 49.5000000000));0.1776750
540;POLYGON((110.0000000000 49.5000000000	110.0000000000 50.0000000000	110.5000000000 50.0000000000	110.5000000000 49.5000000000	110.0000000000 49.5000000000));1.0868921
541;POLYGON((110.5000000000 49.5000000000	110.5000000000 50.0000000000	111.0000000000 50.0000000000	111.0000000000 49.5000000000	110.5000000000 49.5000000000));1.7030162
542;POLYGON((111.0000000000 49.5000000000	111.0000000000 50.0000000000	111.5000000000 50.0000000000	111.5000000000 49.5000000000	111.0000000000 49.5000000000));0.8774887
543;POLYGON((111.5000000000 49.5000000000	111.5000000000 50.0000000000	112.0000000000 50.0000000000	112.0000000000 49.5000000000	111.5000000000 49.5000000000));0.0606325
544;POLYGON((85.5000000000 50.0000000000	85.5000000000 50.5000000000	86.0000000000 50.5000000000	86.0000000000 50.0000000000	85.5000000000 50.0000000000));2.3894007
545;POLYGON((86.0000000000 50.0000000000	86.0000000000 50.5000000000	86.5000000000 50.5000000000	86.5000000000 50.0000000000	86.0000000000 50.0000000000));1.6488934
546;POLYGON((86.5000000000 50.0000000000	86.5000000000 50.5000000000	87.0000000000 50.5000000000	87.0000000000 50.0000000000	86.5000000000 50.0000000000));10.6942959
547;POLYGON((87.0000000000 50.0000000000	87.0000000000 50.5000000000	87.5000000000 50.5000000000	87.5000000000 50.0000000000	87.0000000000 50.0000000000));5.0050025
548;POLYGON((87.5000000000 50.0000000000	87.5000000000 50.5000000000	88.0000000000 50.5000000000	88.0000000000 50.0000000000	87.5000000000 50.0000000000));0.0003970
549;POLYGON((88.0000000000 50.0000000000	88.0000000000 50.5000000000	88.5000000000 50.5000000000	88.5000000000 50.0000000000	88.0000000000 50.0000000000));3.7764995
550;POLYGON((88.5000000000 50.0000000000	88.5000000000 50.5000000000	89.0000000000 50.5000000000	89.0000000000 50.0000000000	88.5000000000 50.0000000000));18.5686836
551;POLYGON((89.0000000000 50.0000000000	89.0000000000 50.5000000000	89.5000000000 50.5000000000	89.5000000000 50.0000000000	89.0000000000 50.0000000000));9.3187866
552;POLYGON((89.5000000000 50.0000000000	89.5000000000 50.5000000000	90.0000000000 50.5000000000	90.0000000000 50.0000000000	89.5000000000 50.0000000000));0.0000000
553;POLYGON((90.0000000000 50.0000000000	90.0000000000 50.5000000000	90.5000000000 50.5000000000	90.5000000000 50.0000000000	90.0000000000 50.0000000000));0.0000000
554;POLYGON((96.0000000000 50.0000000000	96.0000000000 50.5000000000	96.5000000000 50.5000000000	96.5000000000 50.0000000000	96.0000000000 50.0000000000));6.0996742
555;POLYGON((96.5000000000 50.0000000000	96.5000000000 50.5000000000	97.0000000000 50.5000000000	97.0000000000 50.0000000000	96.5000000000 50.0000000000));12.6764383
556;POLYGON((97.0000000000 50.0000000000	97.0000000000 50.5000000000	97.5000000000 50.5000000000	97.5000000000 50.0000000000	97.0000000000 50.0000000000));5.7670641
557;POLYGON((97.5000000000 50.0000000000	97.5000000000 50.5000000000	98.0000000000 50.5000000000	98.0000000000 50.0000000000	97.5000000000 50.0000000000));3.3239143
558;POLYGON((98.0000000000 50.0000000000	98.0000000000 50.5000000000	98.5000000000 50.5000000000	98.5000000000 50.0000000000	98.0000000000 50.0000000000));2.0005791
559;POLYGON((98.5000000000 50.0000000000	98.5000000000 50.5000000000	99.0000000000 50.5000000000	99.0000000000 50.0000000000	98.5000000000 50.0000000000));5.5075865
560;POLYGON((99.0000000000 50.0000000000	99.0000000000 50.5000000000	99.5000000000 50.5000000000	99.5000000000 50.0000000000	99.0000000000 50.0000000000));5.4192705
561;POLYGON((99.5000000000 50.0000000000	99.5000000000 50.5000000000	100.0000000000 50.5000000000	100.0000000000 50.0000000000	99.5000000000 50.0000000000));4.8696709
562;POLYGON((100.0000000000 50.0000000000	100.0000000000 50.5000000000	100.5000000000 50.5000000000	100.5000000000 50.0000000000	100.0000000000 50.0000000000));0.3683290
563;POLYGON((100.5000000000 50.0000000000	100.5000000000 50.5000000000	101.0000000000 50.5000000000	101.0000000000 50.0000000000	100.5000000000 50.0000000000));2.0440099
564;POLYGON((101.0000000000 50.0000000000	101.0000000000 50.5000000000	101.5000000000 50.5000000000	101.5000000000 50.0000000000	101.0000000000 50.0000000000));3.0729678
565;POLYGON((101.5000000000 50.0000000000	101.5000000000 50.5000000000	102.0000000000 50.5000000000	102.0000000000 50.0000000000	101.5000000000 50.0000000000));3.0609601
566;POLYGON((102.0000000000 50.0000000000	102.0000000000 50.5000000000	102.5000000000 50.5000000000	102.5000000000 50.0000000000	102.0000000000 50.0000000000));2.8643510
567;POLYGON((102.5000000000 50.0000000000	102.5000000000 50.5000000000	103.0000000000 50.5000000000	103.0000000000 50.0000000000	102.5000000000 50.0000000000));2.1751673
568;POLYGON((103.0000000000 50.0000000000	103.0000000000 50.5000000000	103.5000000000 50.5000000000	103.5000000000 50.0000000000	103.0000000000 50.0000000000));8.4124279
569;POLYGON((103.5000000000 50.0000000000	103.5000000000 50.5000000000	104.0000000000 50.5000000000	104.0000000000 50.0000000000	103.5000000000 50.0000000000));12.1076231
570;POLYGON((104.0000000000 50.0000000000	104.0000000000 50.5000000000	104.5000000000 50.5000000000	104.5000000000 50.0000000000	104.0000000000 50.0000000000));14.6103230
571;POLYGON((108.0000000000 50.0000000000	108.0000000000 50.5000000000	108.5000000000 50.5000000000	108.5000000000 50.0000000000	108.0000000000 50.0000000000));1.3483733
572;POLYGON((108.5000000000 50.0000000000	108.5000000000 50.5000000000	109.0000000000 50.5000000000	109.0000000000 50.0000000000	108.5000000000 50.0000000000));0.0616806
573;POLYGON((109.0000000000 50.0000000000	109.0000000000 50.5000000000	109.5000000000 50.5000000000	109.5000000000 50.0000000000	109.0000000000 50.0000000000));0.0906238
574;POLYGON((109.5000000000 50.0000000000	109.5000000000 50.5000000000	110.0000000000 50.5000000000	110.0000000000 50.0000000000	109.5000000000 50.0000000000));0.1001517
575;POLYGON((110.0000000000 50.0000000000	110.0000000000 50.5000000000	110.5000000000 50.5000000000	110.5000000000 50.0000000000	110.0000000000 50.0000000000));0.9175712
576;POLYGON((110.5000000000 50.0000000000	110.5000000000 50.5000000000	111.0000000000 50.5000000000	111.0000000000 50.0000000000	110.5000000000 50.0000000000));0.8023426
577;POLYGON((111.0000000000 50.0000000000	111.0000000000 50.5000000000	111.5000000000 50.5000000000	111.5000000000 50.0000000000	111.0000000000 50.0000000000));0.3296991
578;POLYGON((111.5000000000 50.0000000000	111.5000000000 50.5000000000	112.0000000000 50.5000000000	112.0000000000 50.0000000000	111.5000000000 50.0000000000));0.0099370
579;POLYGON((112.0000000000 50.0000000000	112.0000000000 50.5000000000	112.5000000000 50.5000000000	112.5000000000 50.0000000000	112.0000000000 50.0000000000));1.0187627
580;POLYGON((133.0000000000 50.0000000000	133.0000000000 50.5000000000	133.5000000000 50.5000000000	133.5000000000 50.0000000000	133.0000000000 50.0000000000));1.5190933
581;POLYGON((133.5000000000 50.0000000000	133.5000000000 50.5000000000	134.0000000000 50.5000000000	134.0000000000 50.0000000000	133.5000000000 50.0000000000));1.4838011
582;POLYGON((134.0000000000 50.0000000000	134.0000000000 50.5000000000	134.5000000000 50.5000000000	134.5000000000 50.0000000000	134.0000000000 50.0000000000));1.9857670
583;POLYGON((85.0000000000 50.5000000000	85.0000000000 51.0000000000	85.5000000000 51.0000000000	85.5000000000 50.5000000000	85.0000000000 50.5000000000));0.0000000
584;POLYGON((85.5000000000 50.5000000000	85.5000000000 51.0000000000	86.0000000000 51.0000000000	86.0000000000 50.5000000000	85.5000000000 50.5000000000));0.0000000
585;POLYGON((86.0000000000 50.5000000000	86.0000000000 51.0000000000	86.5000000000 51.0000000000	86.5000000000 50.5000000000	86.0000000000 50.5000000000));2.7712741
586;POLYGON((87.0000000000 50.5000000000	87.0000000000 51.0000000000	87.5000000000 51.0000000000	87.5000000000 50.5000000000	87.0000000000 50.5000000000));0.4128101
587;POLYGON((87.5000000000 50.5000000000	87.5000000000 51.0000000000	88.0000000000 51.0000000000	88.0000000000 50.5000000000	87.5000000000 50.5000000000));0.3183407
588;POLYGON((88.0000000000 50.5000000000	88.0000000000 51.0000000000	88.5000000000 51.0000000000	88.5000000000 50.5000000000	88.0000000000 50.5000000000));2.4040954
589;POLYGON((88.5000000000 50.5000000000	88.5000000000 51.0000000000	89.0000000000 51.0000000000	89.0000000000 50.5000000000	88.5000000000 50.5000000000));1.8848124
590;POLYGON((89.0000000000 50.5000000000	89.0000000000 51.0000000000	89.5000000000 51.0000000000	89.5000000000 50.5000000000	89.0000000000 50.5000000000));0.0000000
591;POLYGON((89.5000000000 50.5000000000	89.5000000000 51.0000000000	90.0000000000 51.0000000000	90.0000000000 50.5000000000	89.5000000000 50.5000000000));0.0000000
592;POLYGON((90.0000000000 50.5000000000	90.0000000000 51.0000000000	90.5000000000 51.0000000000	90.5000000000 50.5000000000	90.0000000000 50.5000000000));0.0697901
593;POLYGON((90.5000000000 50.5000000000	90.5000000000 51.0000000000	91.0000000000 51.0000000000	91.0000000000 50.5000000000	90.5000000000 50.5000000000));0.0000000
594;POLYGON((95.5000000000 50.5000000000	95.5000000000 51.0000000000	96.0000000000 51.0000000000	96.0000000000 50.5000000000	95.5000000000 50.5000000000));16.1605206
595;POLYGON((96.0000000000 50.5000000000	96.0000000000 51.0000000000	96.5000000000 51.0000000000	96.5000000000 50.5000000000	96.0000000000 50.5000000000));7.9742064
596;POLYGON((96.5000000000 50.5000000000	96.5000000000 51.0000000000	97.0000000000 51.0000000000	97.0000000000 50.5000000000	96.5000000000 50.5000000000));10.8599138
597;POLYGON((97.0000000000 50.5000000000	97.0000000000 51.0000000000	97.5000000000 51.0000000000	97.5000000000 50.5000000000	97.0000000000 50.5000000000));2.8105037
598;POLYGON((97.5000000000 50.5000000000	97.5000000000 51.0000000000	98.0000000000 51.0000000000	98.0000000000 50.5000000000	97.5000000000 50.5000000000));4.8249383
599;POLYGON((98.0000000000 50.5000000000	98.0000000000 51.0000000000	98.5000000000 51.0000000000	98.5000000000 50.5000000000	98.0000000000 50.5000000000));1.9210752
600;POLYGON((98.5000000000 50.5000000000	98.5000000000 51.0000000000	99.0000000000 51.0000000000	99.0000000000 50.5000000000	98.5000000000 50.5000000000));6.0029063
601;POLYGON((99.0000000000 50.5000000000	99.0000000000 51.0000000000	99.5000000000 51.0000000000	99.5000000000 50.5000000000	99.0000000000 50.5000000000));0.9733413
602;POLYGON((99.5000000000 50.5000000000	99.5000000000 51.0000000000	100.0000000000 51.0000000000	100.0000000000 50.5000000000	99.5000000000 50.5000000000));4.6885419
603;POLYGON((100.0000000000 50.5000000000	100.0000000000 51.0000000000	100.5000000000 51.0000000000	100.5000000000 50.5000000000	100.0000000000 50.5000000000));2.9662039
604;POLYGON((100.5000000000 50.5000000000	100.5000000000 51.0000000000	101.0000000000 51.0000000000	101.0000000000 50.5000000000	100.5000000000 50.5000000000));2.2652760
605;POLYGON((101.0000000000 50.5000000000	101.0000000000 51.0000000000	101.5000000000 51.0000000000	101.5000000000 50.5000000000	101.0000000000 50.5000000000));0.9786253
606;POLYGON((101.5000000000 50.5000000000	101.5000000000 51.0000000000	102.0000000000 51.0000000000	102.0000000000 50.5000000000	101.5000000000 50.5000000000));1.1785648
607;POLYGON((102.0000000000 50.5000000000	102.0000000000 51.0000000000	102.5000000000 51.0000000000	102.5000000000 50.5000000000	102.0000000000 50.5000000000));1.7038209
608;POLYGON((102.5000000000 50.5000000000	102.5000000000 51.0000000000	103.0000000000 51.0000000000	103.0000000000 50.5000000000	102.5000000000 50.5000000000));2.7964783
609;POLYGON((103.0000000000 50.5000000000	103.0000000000 51.0000000000	103.5000000000 51.0000000000	103.5000000000 50.5000000000	103.0000000000 50.5000000000));4.0637112
610;POLYGON((103.5000000000 50.5000000000	103.5000000000 51.0000000000	104.0000000000 51.0000000000	104.0000000000 50.5000000000	103.5000000000 50.5000000000));16.5422192
611;POLYGON((104.0000000000 50.5000000000	104.0000000000 51.0000000000	104.5000000000 51.0000000000	104.5000000000 50.5000000000	104.0000000000 50.5000000000));14.6518669
612;POLYGON((104.5000000000 50.5000000000	104.5000000000 51.0000000000	105.0000000000 51.0000000000	105.0000000000 50.5000000000	104.5000000000 50.5000000000));11.2748652
613;POLYGON((107.5000000000 50.5000000000	107.5000000000 51.0000000000	108.0000000000 51.0000000000	108.0000000000 50.5000000000	107.5000000000 50.5000000000));17.8157578
614;POLYGON((108.0000000000 50.5000000000	108.0000000000 51.0000000000	108.5000000000 51.0000000000	108.5000000000 50.5000000000	108.0000000000 50.5000000000));4.6965976
615;POLYGON((108.5000000000 50.5000000000	108.5000000000 51.0000000000	109.0000000000 51.0000000000	109.0000000000 50.5000000000	108.5000000000 50.5000000000));0.1236014
616;POLYGON((109.0000000000 50.5000000000	109.0000000000 51.0000000000	109.5000000000 51.0000000000	109.5000000000 50.5000000000	109.0000000000 50.5000000000));0.0054784
617;POLYGON((109.5000000000 50.5000000000	109.5000000000 51.0000000000	110.0000000000 51.0000000000	110.0000000000 50.5000000000	109.5000000000 50.5000000000));0.0463226
618;POLYGON((110.0000000000 50.5000000000	110.0000000000 51.0000000000	110.5000000000 51.0000000000	110.5000000000 50.5000000000	110.0000000000 50.5000000000));0.0269212
619;POLYGON((110.5000000000 50.5000000000	110.5000000000 51.0000000000	111.0000000000 51.0000000000	111.0000000000 50.5000000000	110.5000000000 50.5000000000));0.1242136
620;POLYGON((111.0000000000 50.5000000000	111.0000000000 51.0000000000	111.5000000000 51.0000000000	111.5000000000 50.5000000000	111.0000000000 50.5000000000));0.3030486
621;POLYGON((111.5000000000 50.5000000000	111.5000000000 51.0000000000	112.0000000000 51.0000000000	112.0000000000 50.5000000000	111.5000000000 50.5000000000));0.6398084
622;POLYGON((112.0000000000 50.5000000000	112.0000000000 51.0000000000	112.5000000000 51.0000000000	112.5000000000 50.5000000000	112.0000000000 50.5000000000));0.0128162
623;POLYGON((112.5000000000 50.5000000000	112.5000000000 51.0000000000	113.0000000000 51.0000000000	113.0000000000 50.5000000000	112.5000000000 50.5000000000));0.0065914
624;POLYGON((122.0000000000 50.5000000000	122.0000000000 51.0000000000	122.5000000000 51.0000000000	122.5000000000 50.5000000000	122.0000000000 50.5000000000));0.5588764
625;POLYGON((132.0000000000 50.5000000000	132.0000000000 51.0000000000	132.5000000000 51.0000000000	132.5000000000 50.5000000000	132.0000000000 50.5000000000));4.2461910
626;POLYGON((132.5000000000 50.5000000000	132.5000000000 51.0000000000	133.0000000000 51.0000000000	133.0000000000 50.5000000000	132.5000000000 50.5000000000));1.5213907
627;POLYGON((133.0000000000 50.5000000000	133.0000000000 51.0000000000	133.5000000000 51.0000000000	133.5000000000 50.5000000000	133.0000000000 50.5000000000));0.9569216
628;POLYGON((133.5000000000 50.5000000000	133.5000000000 51.0000000000	134.0000000000 51.0000000000	134.0000000000 50.5000000000	133.5000000000 50.5000000000));1.8674864
629;POLYGON((134.5000000000 50.5000000000	134.5000000000 51.0000000000	135.0000000000 51.0000000000	135.0000000000 50.5000000000	134.5000000000 50.5000000000));2.0545897
630;POLYGON((135.0000000000 50.5000000000	135.0000000000 51.0000000000	135.5000000000 51.0000000000	135.5000000000 50.5000000000	135.0000000000 50.5000000000));0.5331316
631;POLYGON((86.5000000000 51.0000000000	86.5000000000 51.5000000000	87.0000000000 51.5000000000	87.0000000000 51.0000000000	86.5000000000 51.0000000000));3.1441054
632;POLYGON((87.0000000000 51.0000000000	87.0000000000 51.5000000000	87.5000000000 51.5000000000	87.5000000000 51.0000000000	87.0000000000 51.0000000000));0.0057026
633;POLYGON((88.5000000000 51.0000000000	88.5000000000 51.5000000000	89.0000000000 51.5000000000	89.0000000000 51.0000000000	88.5000000000 51.0000000000));0.0000000
634;POLYGON((89.0000000000 51.0000000000	89.0000000000 51.5000000000	89.5000000000 51.5000000000	89.5000000000 51.0000000000	89.0000000000 51.0000000000));0.0000217
635;POLYGON((89.5000000000 51.0000000000	89.5000000000 51.5000000000	90.0000000000 51.5000000000	90.0000000000 51.0000000000	89.5000000000 51.0000000000));11.6617527
636;POLYGON((93.5000000000 51.0000000000	93.5000000000 51.5000000000	94.0000000000 51.5000000000	94.0000000000 51.0000000000	93.5000000000 51.0000000000));0.0000000
637;POLYGON((94.0000000000 51.0000000000	94.0000000000 51.5000000000	94.5000000000 51.5000000000	94.5000000000 51.0000000000	94.0000000000 51.0000000000));0.0000000
638;POLYGON((95.5000000000 51.0000000000	95.5000000000 51.5000000000	96.0000000000 51.5000000000	96.0000000000 51.0000000000	95.5000000000 51.0000000000));5.6007295
639;POLYGON((96.0000000000 51.0000000000	96.0000000000 51.5000000000	96.5000000000 51.5000000000	96.5000000000 51.0000000000	96.0000000000 51.0000000000));2.8172736
640;POLYGON((96.5000000000 51.0000000000	96.5000000000 51.5000000000	97.0000000000 51.5000000000	97.0000000000 51.0000000000	96.5000000000 51.0000000000));4.7038994
641;POLYGON((97.0000000000 51.0000000000	97.0000000000 51.5000000000	97.5000000000 51.5000000000	97.5000000000 51.0000000000	97.0000000000 51.0000000000));4.2379375
642;POLYGON((97.5000000000 51.0000000000	97.5000000000 51.5000000000	98.0000000000 51.5000000000	98.0000000000 51.0000000000	97.5000000000 51.0000000000));1.7255929
643;POLYGON((98.0000000000 51.0000000000	98.0000000000 51.5000000000	98.5000000000 51.5000000000	98.5000000000 51.0000000000	98.0000000000 51.0000000000));1.9894854
644;POLYGON((98.5000000000 51.0000000000	98.5000000000 51.5000000000	99.0000000000 51.5000000000	99.0000000000 51.0000000000	98.5000000000 51.0000000000));2.1598823
645;POLYGON((99.0000000000 51.0000000000	99.0000000000 51.5000000000	99.5000000000 51.5000000000	99.5000000000 51.0000000000	99.0000000000 51.0000000000));3.1534307
646;POLYGON((99.5000000000 51.0000000000	99.5000000000 51.5000000000	100.0000000000 51.5000000000	100.0000000000 51.0000000000	99.5000000000 51.0000000000));2.4329886
647;POLYGON((100.0000000000 51.0000000000	100.0000000000 51.5000000000	100.5000000000 51.5000000000	100.5000000000 51.0000000000	100.0000000000 51.0000000000));0.6217586
648;POLYGON((100.5000000000 51.0000000000	100.5000000000 51.5000000000	101.0000000000 51.5000000000	101.0000000000 51.0000000000	100.5000000000 51.0000000000));1.6838101
649;POLYGON((101.0000000000 51.0000000000	101.0000000000 51.5000000000	101.5000000000 51.5000000000	101.5000000000 51.0000000000	101.0000000000 51.0000000000));4.5868883
650;POLYGON((101.5000000000 51.0000000000	101.5000000000 51.5000000000	102.0000000000 51.5000000000	102.0000000000 51.0000000000	101.5000000000 51.0000000000));2.8178864
651;POLYGON((102.0000000000 51.0000000000	102.0000000000 51.5000000000	102.5000000000 51.5000000000	102.5000000000 51.0000000000	102.0000000000 51.0000000000));6.9223070
652;POLYGON((102.5000000000 51.0000000000	102.5000000000 51.5000000000	103.0000000000 51.5000000000	103.0000000000 51.0000000000	102.5000000000 51.0000000000));21.9492817
653;POLYGON((103.0000000000 51.0000000000	103.0000000000 51.5000000000	103.5000000000 51.5000000000	103.5000000000 51.0000000000	103.0000000000 51.0000000000));0.0000000
654;POLYGON((103.5000000000 51.0000000000	103.5000000000 51.5000000000	104.0000000000 51.5000000000	104.0000000000 51.0000000000	103.5000000000 51.0000000000));11.5672159
655;POLYGON((104.0000000000 51.0000000000	104.0000000000 51.5000000000	104.5000000000 51.5000000000	104.5000000000 51.0000000000	104.0000000000 51.0000000000));18.3756046
656;POLYGON((104.5000000000 51.0000000000	104.5000000000 51.5000000000	105.0000000000 51.5000000000	105.0000000000 51.0000000000	104.5000000000 51.0000000000));9.9388695
657;POLYGON((105.0000000000 51.0000000000	105.0000000000 51.5000000000	105.5000000000 51.5000000000	105.5000000000 51.0000000000	105.0000000000 51.0000000000));2.2902744
658;POLYGON((105.5000000000 51.0000000000	105.5000000000 51.5000000000	106.0000000000 51.5000000000	106.0000000000 51.0000000000	105.5000000000 51.0000000000));4.6019716
659;POLYGON((108.0000000000 51.0000000000	108.0000000000 51.5000000000	108.5000000000 51.5000000000	108.5000000000 51.0000000000	108.0000000000 51.0000000000));6.4753327
660;POLYGON((108.5000000000 51.0000000000	108.5000000000 51.5000000000	109.0000000000 51.5000000000	109.0000000000 51.0000000000	108.5000000000 51.0000000000));3.5696707
661;POLYGON((109.0000000000 51.0000000000	109.0000000000 51.5000000000	109.5000000000 51.5000000000	109.5000000000 51.0000000000	109.0000000000 51.0000000000));1.7005523
662;POLYGON((109.5000000000 51.0000000000	109.5000000000 51.5000000000	110.0000000000 51.5000000000	110.0000000000 51.0000000000	109.5000000000 51.0000000000));0.1512859
663;POLYGON((110.0000000000 51.0000000000	110.0000000000 51.5000000000	110.5000000000 51.5000000000	110.5000000000 51.0000000000	110.0000000000 51.0000000000));0.0999750
664;POLYGON((110.5000000000 51.0000000000	110.5000000000 51.5000000000	111.0000000000 51.5000000000	111.0000000000 51.0000000000	110.5000000000 51.0000000000));0.3215066
665;POLYGON((111.0000000000 51.0000000000	111.0000000000 51.5000000000	111.5000000000 51.5000000000	111.5000000000 51.0000000000	111.0000000000 51.0000000000));0.1405234
666;POLYGON((112.0000000000 51.0000000000	112.0000000000 51.5000000000	112.5000000000 51.5000000000	112.5000000000 51.0000000000	112.0000000000 51.0000000000));1.1579839
667;POLYGON((112.5000000000 51.0000000000	112.5000000000 51.5000000000	113.0000000000 51.5000000000	113.0000000000 51.0000000000	112.5000000000 51.0000000000));3.6613564
668;POLYGON((113.0000000000 51.0000000000	113.0000000000 51.5000000000	113.5000000000 51.5000000000	113.5000000000 51.0000000000	113.0000000000 51.0000000000));0.0054069
669;POLYGON((121.0000000000 51.0000000000	121.0000000000 51.5000000000	121.5000000000 51.5000000000	121.5000000000 51.0000000000	121.0000000000 51.0000000000));3.7139602
670;POLYGON((121.5000000000 51.0000000000	121.5000000000 51.5000000000	122.0000000000 51.5000000000	122.0000000000 51.0000000000	121.5000000000 51.0000000000));0.7759887
671;POLYGON((122.0000000000 51.0000000000	122.0000000000 51.5000000000	122.5000000000 51.5000000000	122.5000000000 51.0000000000	122.0000000000 51.0000000000));0.4854242
672;POLYGON((122.5000000000 51.0000000000	122.5000000000 51.5000000000	123.0000000000 51.5000000000	123.0000000000 51.0000000000	122.5000000000 51.0000000000));2.6432793
673;POLYGON((123.0000000000 51.0000000000	123.0000000000 51.5000000000	123.5000000000 51.5000000000	123.5000000000 51.0000000000	123.0000000000 51.0000000000));0.5185655
674;POLYGON((131.5000000000 51.0000000000	131.5000000000 51.5000000000	132.0000000000 51.5000000000	132.0000000000 51.0000000000	131.5000000000 51.0000000000));1.0825233
675;POLYGON((132.0000000000 51.0000000000	132.0000000000 51.5000000000	132.5000000000 51.5000000000	132.5000000000 51.0000000000	132.0000000000 51.0000000000));2.8234560
676;POLYGON((132.5000000000 51.0000000000	132.5000000000 51.5000000000	133.0000000000 51.5000000000	133.0000000000 51.0000000000	132.5000000000 51.0000000000));7.2713094
677;POLYGON((133.0000000000 51.0000000000	133.0000000000 51.5000000000	133.5000000000 51.5000000000	133.5000000000 51.0000000000	133.0000000000 51.0000000000));2.5113752
678;POLYGON((133.5000000000 51.0000000000	133.5000000000 51.5000000000	134.0000000000 51.5000000000	134.0000000000 51.0000000000	133.5000000000 51.0000000000));4.4570270
679;POLYGON((134.0000000000 51.0000000000	134.0000000000 51.5000000000	134.5000000000 51.5000000000	134.5000000000 51.0000000000	134.0000000000 51.0000000000));1.2840843
680;POLYGON((134.5000000000 51.0000000000	134.5000000000 51.5000000000	135.0000000000 51.5000000000	135.0000000000 51.0000000000	134.5000000000 51.0000000000));2.5700338
681;POLYGON((88.0000000000 51.5000000000	88.0000000000 52.0000000000	88.5000000000 52.0000000000	88.5000000000 51.5000000000	88.0000000000 51.5000000000));21.2246456
682;POLYGON((88.5000000000 51.5000000000	88.5000000000 52.0000000000	89.0000000000 52.0000000000	89.0000000000 51.5000000000	88.5000000000 51.5000000000));0.0000000
683;POLYGON((89.0000000000 51.5000000000	89.0000000000 52.0000000000	89.5000000000 52.0000000000	89.5000000000 51.5000000000	89.0000000000 51.5000000000));0.0000000
684;POLYGON((89.5000000000 51.5000000000	89.5000000000 52.0000000000	90.0000000000 52.0000000000	90.0000000000 51.5000000000	89.5000000000 51.5000000000));0.0039396
685;POLYGON((95.5000000000 51.5000000000	95.5000000000 52.0000000000	96.0000000000 52.0000000000	96.0000000000 51.5000000000	95.5000000000 51.5000000000));3.1942461
686;POLYGON((96.0000000000 51.5000000000	96.0000000000 52.0000000000	96.5000000000 52.0000000000	96.5000000000 51.5000000000	96.0000000000 51.5000000000));9.3369474
687;POLYGON((96.5000000000 51.5000000000	96.5000000000 52.0000000000	97.0000000000 52.0000000000	97.0000000000 51.5000000000	96.5000000000 51.5000000000));10.0213966
688;POLYGON((97.0000000000 51.5000000000	97.0000000000 52.0000000000	97.5000000000 52.0000000000	97.5000000000 51.5000000000	97.0000000000 51.5000000000));13.1847353
689;POLYGON((97.5000000000 51.5000000000	97.5000000000 52.0000000000	98.0000000000 52.0000000000	98.0000000000 51.5000000000	97.5000000000 51.5000000000));4.5769196
690;POLYGON((98.0000000000 51.5000000000	98.0000000000 52.0000000000	98.5000000000 52.0000000000	98.5000000000 51.5000000000	98.0000000000 51.5000000000));3.3244660
691;POLYGON((98.5000000000 51.5000000000	98.5000000000 52.0000000000	99.0000000000 52.0000000000	99.0000000000 51.5000000000	98.5000000000 51.5000000000));4.1994305
692;POLYGON((99.0000000000 51.5000000000	99.0000000000 52.0000000000	99.5000000000 52.0000000000	99.5000000000 51.5000000000	99.0000000000 51.5000000000));1.0835841
693;POLYGON((99.5000000000 51.5000000000	99.5000000000 52.0000000000	100.0000000000 52.0000000000	100.0000000000 51.5000000000	99.5000000000 51.5000000000));1.7207905
694;POLYGON((100.0000000000 51.5000000000	100.0000000000 52.0000000000	100.5000000000 52.0000000000	100.5000000000 51.5000000000	100.0000000000 51.5000000000));13.5308523
695;POLYGON((100.5000000000 51.5000000000	100.5000000000 52.0000000000	101.0000000000 52.0000000000	101.0000000000 51.5000000000	100.5000000000 51.5000000000));0.2024549
696;POLYGON((101.0000000000 51.5000000000	101.0000000000 52.0000000000	101.5000000000 52.0000000000	101.5000000000 51.5000000000	101.0000000000 51.5000000000));0.0129176
697;POLYGON((101.5000000000 51.5000000000	101.5000000000 52.0000000000	102.0000000000 52.0000000000	102.0000000000 51.5000000000	101.5000000000 51.5000000000));0.0000036
698;POLYGON((102.0000000000 51.5000000000	102.0000000000 52.0000000000	102.5000000000 52.0000000000	102.5000000000 51.5000000000	102.0000000000 51.5000000000));4.7265925
699;POLYGON((102.5000000000 51.5000000000	102.5000000000 52.0000000000	103.0000000000 52.0000000000	103.0000000000 51.5000000000	102.5000000000 51.5000000000));11.6257105
700;POLYGON((103.0000000000 51.5000000000	103.0000000000 52.0000000000	103.5000000000 52.0000000000	103.5000000000 51.5000000000	103.0000000000 51.5000000000));23.8401260
701;POLYGON((103.5000000000 51.5000000000	103.5000000000 52.0000000000	104.0000000000 52.0000000000	104.0000000000 51.5000000000	103.5000000000 51.5000000000));16.5598583
702;POLYGON((106.0000000000 51.5000000000	106.0000000000 52.0000000000	106.5000000000 52.0000000000	106.5000000000 51.5000000000	106.0000000000 51.5000000000));4.5070281
703;POLYGON((109.0000000000 51.5000000000	109.0000000000 52.0000000000	109.5000000000 52.0000000000	109.5000000000 51.5000000000	109.0000000000 51.5000000000));4.0400825
704;POLYGON((110.5000000000 51.5000000000	110.5000000000 52.0000000000	111.0000000000 52.0000000000	111.0000000000 51.5000000000	110.5000000000 51.5000000000));1.9352237
705;POLYGON((111.0000000000 51.5000000000	111.0000000000 52.0000000000	111.5000000000 52.0000000000	111.5000000000 51.5000000000	111.0000000000 51.5000000000));0.2593638
706;POLYGON((111.5000000000 51.5000000000	111.5000000000 52.0000000000	112.0000000000 52.0000000000	112.0000000000 51.5000000000	111.5000000000 51.5000000000));0.9377730
707;POLYGON((113.0000000000 51.5000000000	113.0000000000 52.0000000000	113.5000000000 52.0000000000	113.5000000000 51.5000000000	113.0000000000 51.5000000000));0.0360788
708;POLYGON((113.5000000000 51.5000000000	113.5000000000 52.0000000000	114.0000000000 52.0000000000	114.0000000000 51.5000000000	113.5000000000 51.5000000000));0.7889356
709;POLYGON((121.0000000000 51.5000000000	121.0000000000 52.0000000000	121.5000000000 52.0000000000	121.5000000000 51.5000000000	121.0000000000 51.5000000000));1.0374392
710;POLYGON((121.5000000000 51.5000000000	121.5000000000 52.0000000000	122.0000000000 52.0000000000	122.0000000000 51.5000000000	121.5000000000 51.5000000000));0.8981392
711;POLYGON((122.0000000000 51.5000000000	122.0000000000 52.0000000000	122.5000000000 52.0000000000	122.5000000000 51.5000000000	122.0000000000 51.5000000000));2.7141497
712;POLYGON((122.5000000000 51.5000000000	122.5000000000 52.0000000000	123.0000000000 52.0000000000	123.0000000000 51.5000000000	122.5000000000 51.5000000000));0.4698289
713;POLYGON((123.0000000000 51.5000000000	123.0000000000 52.0000000000	123.5000000000 52.0000000000	123.5000000000 51.5000000000	123.0000000000 51.5000000000));2.4036732
714;POLYGON((123.5000000000 51.5000000000	123.5000000000 52.0000000000	124.0000000000 52.0000000000	124.0000000000 51.5000000000	123.5000000000 51.5000000000));0.6684360
715;POLYGON((124.0000000000 51.5000000000	124.0000000000 52.0000000000	124.5000000000 52.0000000000	124.5000000000 51.5000000000	124.0000000000 51.5000000000));1.1482420
716;POLYGON((128.5000000000 51.5000000000	128.5000000000 52.0000000000	129.0000000000 52.0000000000	129.0000000000 51.5000000000	128.5000000000 51.5000000000));0.9537271
717;POLYGON((131.5000000000 51.5000000000	131.5000000000 52.0000000000	132.0000000000 52.0000000000	132.0000000000 51.5000000000	131.5000000000 51.5000000000));1.7727242
718;POLYGON((132.0000000000 51.5000000000	132.0000000000 52.0000000000	132.5000000000 52.0000000000	132.5000000000 51.5000000000	132.0000000000 51.5000000000));1.9978257
719;POLYGON((132.5000000000 51.5000000000	132.5000000000 52.0000000000	133.0000000000 52.0000000000	133.0000000000 51.5000000000	132.5000000000 51.5000000000));1.8379191
720;POLYGON((133.0000000000 51.5000000000	133.0000000000 52.0000000000	133.5000000000 52.0000000000	133.5000000000 51.5000000000	133.0000000000 51.5000000000));0.9613873
721;POLYGON((133.5000000000 51.5000000000	133.5000000000 52.0000000000	134.0000000000 52.0000000000	134.0000000000 51.5000000000	133.5000000000 51.5000000000));1.6296313
722;POLYGON((134.0000000000 51.5000000000	134.0000000000 52.0000000000	134.5000000000 52.0000000000	134.5000000000 51.5000000000	134.0000000000 51.5000000000));2.1363094
723;POLYGON((134.5000000000 51.5000000000	134.5000000000 52.0000000000	135.0000000000 52.0000000000	135.0000000000 51.5000000000	134.5000000000 51.5000000000));1.7414263
724;POLYGON((135.0000000000 51.5000000000	135.0000000000 52.0000000000	135.5000000000 52.0000000000	135.5000000000 51.5000000000	135.0000000000 51.5000000000));1.3543911
725;POLYGON((93.5000000000 52.0000000000	93.5000000000 52.5000000000	94.0000000000 52.5000000000	94.0000000000 52.0000000000	93.5000000000 52.0000000000));0.0000000
726;POLYGON((94.5000000000 52.0000000000	94.5000000000 52.5000000000	95.0000000000 52.5000000000	95.0000000000 52.0000000000	94.5000000000 52.0000000000));21.4113579
727;POLYGON((95.0000000000 52.0000000000	95.0000000000 52.5000000000	95.5000000000 52.5000000000	95.5000000000 52.0000000000	95.0000000000 52.0000000000));15.3142052
728;POLYGON((95.5000000000 52.0000000000	95.5000000000 52.5000000000	96.0000000000 52.5000000000	96.0000000000 52.0000000000	95.5000000000 52.0000000000));8.6861000
729;POLYGON((96.0000000000 52.0000000000	96.0000000000 52.5000000000	96.5000000000 52.5000000000	96.5000000000 52.0000000000	96.0000000000 52.0000000000));4.4132280
730;POLYGON((96.5000000000 52.0000000000	96.5000000000 52.5000000000	97.0000000000 52.5000000000	97.0000000000 52.0000000000	96.5000000000 52.0000000000));4.1133966
731;POLYGON((97.0000000000 52.0000000000	97.0000000000 52.5000000000	97.5000000000 52.5000000000	97.5000000000 52.0000000000	97.0000000000 52.0000000000));4.2284536
732;POLYGON((97.5000000000 52.0000000000	97.5000000000 52.5000000000	98.0000000000 52.5000000000	98.0000000000 52.0000000000	97.5000000000 52.0000000000));7.9817462
733;POLYGON((98.0000000000 52.0000000000	98.0000000000 52.5000000000	98.5000000000 52.5000000000	98.5000000000 52.0000000000	98.0000000000 52.0000000000));32.3421364
734;POLYGON((98.5000000000 52.0000000000	98.5000000000 52.5000000000	99.0000000000 52.5000000000	99.0000000000 52.0000000000	98.5000000000 52.0000000000));5.1187954
735;POLYGON((99.0000000000 52.0000000000	99.0000000000 52.5000000000	99.5000000000 52.5000000000	99.5000000000 52.0000000000	99.0000000000 52.0000000000));6.6699109
736;POLYGON((99.5000000000 52.0000000000	99.5000000000 52.5000000000	100.0000000000 52.5000000000	100.0000000000 52.0000000000	99.5000000000 52.0000000000));2.7648151
737;POLYGON((100.0000000000 52.0000000000	100.0000000000 52.5000000000	100.5000000000 52.5000000000	100.5000000000 52.0000000000	100.0000000000 52.0000000000));2.5408914
738;POLYGON((100.5000000000 52.0000000000	100.5000000000 52.5000000000	101.0000000000 52.5000000000	101.0000000000 52.0000000000	100.5000000000 52.0000000000));10.6434145
739;POLYGON((101.0000000000 52.0000000000	101.0000000000 52.5000000000	101.5000000000 52.5000000000	101.5000000000 52.0000000000	101.0000000000 52.0000000000));7.2358098
740;POLYGON((101.5000000000 52.0000000000	101.5000000000 52.5000000000	102.0000000000 52.5000000000	102.0000000000 52.0000000000	101.5000000000 52.0000000000));16.3384228
741;POLYGON((102.0000000000 52.0000000000	102.0000000000 52.5000000000	102.5000000000 52.5000000000	102.5000000000 52.0000000000	102.0000000000 52.0000000000));17.3959026
742;POLYGON((102.5000000000 52.0000000000	102.5000000000 52.5000000000	103.0000000000 52.5000000000	103.0000000000 52.0000000000	102.5000000000 52.0000000000));31.8214893
743;POLYGON((107.0000000000 52.0000000000	107.0000000000 52.5000000000	107.5000000000 52.5000000000	107.5000000000 52.0000000000	107.0000000000 52.0000000000));4.9198470
744;POLYGON((108.0000000000 52.0000000000	108.0000000000 52.5000000000	108.5000000000 52.5000000000	108.5000000000 52.0000000000	108.0000000000 52.0000000000));5.0168757
745;POLYGON((111.5000000000 52.0000000000	111.5000000000 52.5000000000	112.0000000000 52.5000000000	112.0000000000 52.0000000000	111.5000000000 52.0000000000));5.3512950
746;POLYGON((112.0000000000 52.0000000000	112.0000000000 52.5000000000	112.5000000000 52.5000000000	112.5000000000 52.0000000000	112.0000000000 52.0000000000));3.3822587
747;POLYGON((112.5000000000 52.0000000000	112.5000000000 52.5000000000	113.0000000000 52.5000000000	113.0000000000 52.0000000000	112.5000000000 52.0000000000));3.2314558
748;POLYGON((113.0000000000 52.0000000000	113.0000000000 52.5000000000	113.5000000000 52.5000000000	113.5000000000 52.0000000000	113.0000000000 52.0000000000));1.1762104
749;POLYGON((113.5000000000 52.0000000000	113.5000000000 52.5000000000	114.0000000000 52.5000000000	114.0000000000 52.0000000000	113.5000000000 52.0000000000));2.0818441
750;POLYGON((114.0000000000 52.0000000000	114.0000000000 52.5000000000	114.5000000000 52.5000000000	114.5000000000 52.0000000000	114.0000000000 52.0000000000));1.9638156
751;POLYGON((114.5000000000 52.0000000000	114.5000000000 52.5000000000	115.0000000000 52.5000000000	115.0000000000 52.0000000000	114.5000000000 52.0000000000));0.8837343
752;POLYGON((115.0000000000 52.0000000000	115.0000000000 52.5000000000	115.5000000000 52.5000000000	115.5000000000 52.0000000000	115.0000000000 52.0000000000));3.1530855
753;POLYGON((115.5000000000 52.0000000000	115.5000000000 52.5000000000	116.0000000000 52.5000000000	116.0000000000 52.0000000000	115.5000000000 52.0000000000));1.9551841
754;POLYGON((121.5000000000 52.0000000000	121.5000000000 52.5000000000	122.0000000000 52.5000000000	122.0000000000 52.0000000000	121.5000000000 52.0000000000));3.5070510
755;POLYGON((122.0000000000 52.0000000000	122.0000000000 52.5000000000	122.5000000000 52.5000000000	122.5000000000 52.0000000000	122.0000000000 52.0000000000));0.6184930
756;POLYGON((122.5000000000 52.0000000000	122.5000000000 52.5000000000	123.0000000000 52.5000000000	123.0000000000 52.0000000000	122.5000000000 52.0000000000));0.5613848
757;POLYGON((123.0000000000 52.0000000000	123.0000000000 52.5000000000	123.5000000000 52.5000000000	123.5000000000 52.0000000000	123.0000000000 52.0000000000));2.1378725
758;POLYGON((123.5000000000 52.0000000000	123.5000000000 52.5000000000	124.0000000000 52.5000000000	124.0000000000 52.0000000000	123.5000000000 52.0000000000));1.8699195
759;POLYGON((124.0000000000 52.0000000000	124.0000000000 52.5000000000	124.5000000000 52.5000000000	124.5000000000 52.0000000000	124.0000000000 52.0000000000));1.3660585
760;POLYGON((128.0000000000 52.0000000000	128.0000000000 52.5000000000	128.5000000000 52.5000000000	128.5000000000 52.0000000000	128.0000000000 52.0000000000));0.7802777
761;POLYGON((131.5000000000 52.0000000000	131.5000000000 52.5000000000	132.0000000000 52.5000000000	132.0000000000 52.0000000000	131.5000000000 52.0000000000));4.5331616
762;POLYGON((132.0000000000 52.0000000000	132.0000000000 52.5000000000	132.5000000000 52.5000000000	132.5000000000 52.0000000000	132.0000000000 52.0000000000));5.2517977
763;POLYGON((132.5000000000 52.0000000000	132.5000000000 52.5000000000	133.0000000000 52.5000000000	133.0000000000 52.0000000000	132.5000000000 52.0000000000));3.0240576
764;POLYGON((133.0000000000 52.0000000000	133.0000000000 52.5000000000	133.5000000000 52.5000000000	133.5000000000 52.0000000000	133.0000000000 52.0000000000));0.9994934
765;POLYGON((133.5000000000 52.0000000000	133.5000000000 52.5000000000	134.0000000000 52.5000000000	134.0000000000 52.0000000000	133.5000000000 52.0000000000));4.4685597
766;POLYGON((134.0000000000 52.0000000000	134.0000000000 52.5000000000	134.5000000000 52.5000000000	134.5000000000 52.0000000000	134.0000000000 52.0000000000));1.0914462
767;POLYGON((134.5000000000 52.0000000000	134.5000000000 52.5000000000	135.0000000000 52.5000000000	135.0000000000 52.0000000000	134.5000000000 52.0000000000));2.4441113
768;POLYGON((135.0000000000 52.0000000000	135.0000000000 52.5000000000	135.5000000000 52.5000000000	135.5000000000 52.0000000000	135.0000000000 52.0000000000));3.5547342
769;POLYGON((135.5000000000 52.0000000000	135.5000000000 52.5000000000	136.0000000000 52.5000000000	136.0000000000 52.0000000000	135.5000000000 52.0000000000));2.4233127
770;POLYGON((92.5000000000 52.5000000000	92.5000000000 53.0000000000	93.0000000000 53.0000000000	93.0000000000 52.5000000000	92.5000000000 52.5000000000));0.0000000
771;POLYGON((93.0000000000 52.5000000000	93.0000000000 53.0000000000	93.5000000000 53.0000000000	93.5000000000 52.5000000000	93.0000000000 52.5000000000));0.0000000
772;POLYGON((93.5000000000 52.5000000000	93.5000000000 53.0000000000	94.0000000000 53.0000000000	94.0000000000 52.5000000000	93.5000000000 52.5000000000));0.0000000
773;POLYGON((95.0000000000 52.5000000000	95.0000000000 53.0000000000	95.5000000000 53.0000000000	95.5000000000 52.5000000000	95.0000000000 52.5000000000));3.2174208
774;POLYGON((95.5000000000 52.5000000000	95.5000000000 53.0000000000	96.0000000000 53.0000000000	96.0000000000 52.5000000000	95.5000000000 52.5000000000));5.6822224
775;POLYGON((97.5000000000 52.5000000000	97.5000000000 53.0000000000	98.0000000000 53.0000000000	98.0000000000 52.5000000000	97.5000000000 52.5000000000));2.5551636
776;POLYGON((98.0000000000 52.5000000000	98.0000000000 53.0000000000	98.5000000000 53.0000000000	98.5000000000 52.5000000000	98.0000000000 52.5000000000));3.7949123
777;POLYGON((98.5000000000 52.5000000000	98.5000000000 53.0000000000	99.0000000000 53.0000000000	99.0000000000 52.5000000000	98.5000000000 52.5000000000));8.1537905
778;POLYGON((99.0000000000 52.5000000000	99.0000000000 53.0000000000	99.5000000000 53.0000000000	99.5000000000 52.5000000000	99.0000000000 52.5000000000));2.6702611
779;POLYGON((99.5000000000 52.5000000000	99.5000000000 53.0000000000	100.0000000000 53.0000000000	100.0000000000 52.5000000000	99.5000000000 52.5000000000));4.3343754
780;POLYGON((100.0000000000 52.5000000000	100.0000000000 53.0000000000	100.5000000000 53.0000000000	100.5000000000 52.5000000000	100.0000000000 52.5000000000));6.4160056
781;POLYGON((100.5000000000 52.5000000000	100.5000000000 53.0000000000	101.0000000000 53.0000000000	101.0000000000 52.5000000000	100.5000000000 52.5000000000));23.6526794
782;POLYGON((101.0000000000 52.5000000000	101.0000000000 53.0000000000	101.5000000000 53.0000000000	101.5000000000 52.5000000000	101.0000000000 52.5000000000));9.5052547
783;POLYGON((101.5000000000 52.5000000000	101.5000000000 53.0000000000	102.0000000000 53.0000000000	102.0000000000 52.5000000000	101.5000000000 52.5000000000));0.0000000
784;POLYGON((108.5000000000 52.5000000000	108.5000000000 53.0000000000	109.0000000000 53.0000000000	109.0000000000 52.5000000000	108.5000000000 52.5000000000));0.1629300
785;POLYGON((109.0000000000 52.5000000000	109.0000000000 53.0000000000	109.5000000000 53.0000000000	109.5000000000 52.5000000000	109.0000000000 52.5000000000));0.2008557
786;POLYGON((110.5000000000 52.5000000000	110.5000000000 53.0000000000	111.0000000000 53.0000000000	111.0000000000 52.5000000000	110.5000000000 52.5000000000));1.4764537
787;POLYGON((111.0000000000 52.5000000000	111.0000000000 53.0000000000	111.5000000000 53.0000000000	111.5000000000 52.5000000000	111.0000000000 52.5000000000));1.8215308
788;POLYGON((112.0000000000 52.5000000000	112.0000000000 53.0000000000	112.5000000000 53.0000000000	112.5000000000 52.5000000000	112.0000000000 52.5000000000));1.0379238
789;POLYGON((112.5000000000 52.5000000000	112.5000000000 53.0000000000	113.0000000000 53.0000000000	113.0000000000 52.5000000000	112.5000000000 52.5000000000));2.7430420
790;POLYGON((114.0000000000 52.5000000000	114.0000000000 53.0000000000	114.5000000000 53.0000000000	114.5000000000 52.5000000000	114.0000000000 52.5000000000));3.3766758
791;POLYGON((114.5000000000 52.5000000000	114.5000000000 53.0000000000	115.0000000000 53.0000000000	115.0000000000 52.5000000000	114.5000000000 52.5000000000));0.5868679
792;POLYGON((115.0000000000 52.5000000000	115.0000000000 53.0000000000	115.5000000000 53.0000000000	115.5000000000 52.5000000000	115.0000000000 52.5000000000));1.3356355
793;POLYGON((115.5000000000 52.5000000000	115.5000000000 53.0000000000	116.0000000000 53.0000000000	116.0000000000 52.5000000000	115.5000000000 52.5000000000));0.4787686
794;POLYGON((116.0000000000 52.5000000000	116.0000000000 53.0000000000	116.5000000000 53.0000000000	116.5000000000 52.5000000000	116.0000000000 52.5000000000));4.0796556
795;POLYGON((116.5000000000 52.5000000000	116.5000000000 53.0000000000	117.0000000000 53.0000000000	117.0000000000 52.5000000000	116.5000000000 52.5000000000));2.8545449
796;POLYGON((117.0000000000 52.5000000000	117.0000000000 53.0000000000	117.5000000000 53.0000000000	117.5000000000 52.5000000000	117.0000000000 52.5000000000));1.2702904
797;POLYGON((117.5000000000 52.5000000000	117.5000000000 53.0000000000	118.0000000000 53.0000000000	118.0000000000 52.5000000000	117.5000000000 52.5000000000));1.5329977
798;POLYGON((118.0000000000 52.5000000000	118.0000000000 53.0000000000	118.5000000000 53.0000000000	118.5000000000 52.5000000000	118.0000000000 52.5000000000));2.3646743
799;POLYGON((119.0000000000 52.5000000000	119.0000000000 53.0000000000	119.5000000000 53.0000000000	119.5000000000 52.5000000000	119.0000000000 52.5000000000));0.9944525
800;POLYGON((122.0000000000 52.5000000000	122.0000000000 53.0000000000	122.5000000000 53.0000000000	122.5000000000 52.5000000000	122.0000000000 52.5000000000));3.8665750
801;POLYGON((122.5000000000 52.5000000000	122.5000000000 53.0000000000	123.0000000000 53.0000000000	123.0000000000 52.5000000000	122.5000000000 52.5000000000));1.5335972
802;POLYGON((123.0000000000 52.5000000000	123.0000000000 53.0000000000	123.5000000000 53.0000000000	123.5000000000 52.5000000000	123.0000000000 52.5000000000));2.3723221
803;POLYGON((123.5000000000 52.5000000000	123.5000000000 53.0000000000	124.0000000000 53.0000000000	124.0000000000 52.5000000000	123.5000000000 52.5000000000));2.7302940
804;POLYGON((127.5000000000 52.5000000000	127.5000000000 53.0000000000	128.0000000000 53.0000000000	128.0000000000 52.5000000000	127.5000000000 52.5000000000));0.7620413
805;POLYGON((128.0000000000 52.5000000000	128.0000000000 53.0000000000	128.5000000000 53.0000000000	128.5000000000 52.5000000000	128.0000000000 52.5000000000));2.7901909
806;POLYGON((128.5000000000 52.5000000000	128.5000000000 53.0000000000	129.0000000000 53.0000000000	129.0000000000 52.5000000000	128.5000000000 52.5000000000));6.6899872
807;POLYGON((129.0000000000 52.5000000000	129.0000000000 53.0000000000	129.5000000000 53.0000000000	129.5000000000 52.5000000000	129.0000000000 52.5000000000));5.9919786
808;POLYGON((129.5000000000 52.5000000000	129.5000000000 53.0000000000	130.0000000000 53.0000000000	130.0000000000 52.5000000000	129.5000000000 52.5000000000));10.1867933
809;POLYGON((130.5000000000 52.5000000000	130.5000000000 53.0000000000	131.0000000000 53.0000000000	131.0000000000 52.5000000000	130.5000000000 52.5000000000));3.8868504
810;POLYGON((131.0000000000 52.5000000000	131.0000000000 53.0000000000	131.5000000000 53.0000000000	131.5000000000 52.5000000000	131.0000000000 52.5000000000));1.6196706
811;POLYGON((132.0000000000 52.5000000000	132.0000000000 53.0000000000	132.5000000000 53.0000000000	132.5000000000 52.5000000000	132.0000000000 52.5000000000));2.4080367
812;POLYGON((132.5000000000 52.5000000000	132.5000000000 53.0000000000	133.0000000000 53.0000000000	133.0000000000 52.5000000000	132.5000000000 52.5000000000));0.7299135
813;POLYGON((133.0000000000 52.5000000000	133.0000000000 53.0000000000	133.5000000000 53.0000000000	133.5000000000 52.5000000000	133.0000000000 52.5000000000));0.6722239
814;POLYGON((133.5000000000 52.5000000000	133.5000000000 53.0000000000	134.0000000000 53.0000000000	134.0000000000 52.5000000000	133.5000000000 52.5000000000));4.4863153
815;POLYGON((134.0000000000 52.5000000000	134.0000000000 53.0000000000	134.5000000000 53.0000000000	134.5000000000 52.5000000000	134.0000000000 52.5000000000));7.2907295
816;POLYGON((134.5000000000 52.5000000000	134.5000000000 53.0000000000	135.0000000000 53.0000000000	135.0000000000 52.5000000000	134.5000000000 52.5000000000));18.6593246
817;POLYGON((135.0000000000 52.5000000000	135.0000000000 53.0000000000	135.5000000000 53.0000000000	135.5000000000 52.5000000000	135.0000000000 52.5000000000));5.4275961
818;POLYGON((135.5000000000 52.5000000000	135.5000000000 53.0000000000	136.0000000000 53.0000000000	136.0000000000 52.5000000000	135.5000000000 52.5000000000));4.9912105
819;POLYGON((93.5000000000 53.0000000000	93.5000000000 53.5000000000	94.0000000000 53.5000000000	94.0000000000 53.0000000000	93.5000000000 53.0000000000));0.0000000
820;POLYGON((94.5000000000 53.0000000000	94.5000000000 53.5000000000	95.0000000000 53.5000000000	95.0000000000 53.0000000000	94.5000000000 53.0000000000));16.3253212
821;POLYGON((95.0000000000 53.0000000000	95.0000000000 53.5000000000	95.5000000000 53.5000000000	95.5000000000 53.0000000000	95.0000000000 53.0000000000));6.5556459
822;POLYGON((95.5000000000 53.0000000000	95.5000000000 53.5000000000	96.0000000000 53.5000000000	96.0000000000 53.0000000000	95.5000000000 53.0000000000));2.6144760
823;POLYGON((96.0000000000 53.0000000000	96.0000000000 53.5000000000	96.5000000000 53.5000000000	96.5000000000 53.0000000000	96.0000000000 53.0000000000));4.7944026
824;POLYGON((96.5000000000 53.0000000000	96.5000000000 53.5000000000	97.0000000000 53.5000000000	97.0000000000 53.0000000000	96.5000000000 53.0000000000));4.0086260
825;POLYGON((97.0000000000 53.0000000000	97.0000000000 53.5000000000	97.5000000000 53.5000000000	97.5000000000 53.0000000000	97.0000000000 53.0000000000));3.0075808
826;POLYGON((99.0000000000 53.0000000000	99.0000000000 53.5000000000	99.5000000000 53.5000000000	99.5000000000 53.0000000000	99.0000000000 53.0000000000));11.2548647
827;POLYGON((99.5000000000 53.0000000000	99.5000000000 53.5000000000	100.0000000000 53.5000000000	100.0000000000 53.0000000000	99.5000000000 53.0000000000));22.1335526
828;POLYGON((100.0000000000 53.0000000000	100.0000000000 53.5000000000	100.5000000000 53.5000000000	100.5000000000 53.0000000000	100.0000000000 53.0000000000));22.3907776
829;POLYGON((100.5000000000 53.0000000000	100.5000000000 53.5000000000	101.0000000000 53.5000000000	101.0000000000 53.0000000000	100.5000000000 53.0000000000));26.1792622
830;POLYGON((101.0000000000 53.0000000000	101.0000000000 53.5000000000	101.5000000000 53.5000000000	101.5000000000 53.0000000000	101.0000000000 53.0000000000));0.0000000
831;POLYGON((110.5000000000 53.0000000000	110.5000000000 53.5000000000	111.0000000000 53.5000000000	111.0000000000 53.0000000000	110.5000000000 53.0000000000));1.2213720
832;POLYGON((111.0000000000 53.0000000000	111.0000000000 53.5000000000	111.5000000000 53.5000000000	111.5000000000 53.0000000000	111.0000000000 53.0000000000));3.9377048
833;POLYGON((111.5000000000 53.0000000000	111.5000000000 53.5000000000	112.0000000000 53.5000000000	112.0000000000 53.0000000000	111.5000000000 53.0000000000));4.0432372
834;POLYGON((112.0000000000 53.0000000000	112.0000000000 53.5000000000	112.5000000000 53.5000000000	112.5000000000 53.0000000000	112.0000000000 53.0000000000));3.5200629
835;POLYGON((114.5000000000 53.0000000000	114.5000000000 53.5000000000	115.0000000000 53.5000000000	115.0000000000 53.0000000000	114.5000000000 53.0000000000));1.1957949
836;POLYGON((115.0000000000 53.0000000000	115.0000000000 53.5000000000	115.5000000000 53.5000000000	115.5000000000 53.0000000000	115.0000000000 53.0000000000));1.0064838
837;POLYGON((115.5000000000 53.0000000000	115.5000000000 53.5000000000	116.0000000000 53.5000000000	116.0000000000 53.0000000000	115.5000000000 53.0000000000));0.3025203
838;POLYGON((116.0000000000 53.0000000000	116.0000000000 53.5000000000	116.5000000000 53.5000000000	116.5000000000 53.0000000000	116.0000000000 53.0000000000));1.5738407
839;POLYGON((116.5000000000 53.0000000000	116.5000000000 53.5000000000	117.0000000000 53.5000000000	117.0000000000 53.0000000000	116.5000000000 53.0000000000));0.8760382
840;POLYGON((117.0000000000 53.0000000000	117.0000000000 53.5000000000	117.5000000000 53.5000000000	117.5000000000 53.0000000000	117.0000000000 53.0000000000));2.3644443
841;POLYGON((117.5000000000 53.0000000000	117.5000000000 53.5000000000	118.0000000000 53.5000000000	118.0000000000 53.0000000000	117.5000000000 53.0000000000));2.2683222
842;POLYGON((118.0000000000 53.0000000000	118.0000000000 53.5000000000	118.5000000000 53.5000000000	118.5000000000 53.0000000000	118.0000000000 53.0000000000));0.5945473
843;POLYGON((118.5000000000 53.0000000000	118.5000000000 53.5000000000	119.0000000000 53.5000000000	119.0000000000 53.0000000000	118.5000000000 53.0000000000));0.8822871
844;POLYGON((119.0000000000 53.0000000000	119.0000000000 53.5000000000	119.5000000000 53.5000000000	119.5000000000 53.0000000000	119.0000000000 53.0000000000));0.7226967
845;POLYGON((122.5000000000 53.0000000000	122.5000000000 53.5000000000	123.0000000000 53.5000000000	123.0000000000 53.0000000000	122.5000000000 53.0000000000));2.2696271
846;POLYGON((123.0000000000 53.0000000000	123.0000000000 53.5000000000	123.5000000000 53.5000000000	123.5000000000 53.0000000000	123.0000000000 53.0000000000));4.3507357
847;POLYGON((123.5000000000 53.0000000000	123.5000000000 53.5000000000	124.0000000000 53.5000000000	124.0000000000 53.0000000000	123.5000000000 53.0000000000));3.7337265
848;POLYGON((128.0000000000 53.0000000000	128.0000000000 53.5000000000	128.5000000000 53.5000000000	128.5000000000 53.0000000000	128.0000000000 53.0000000000));12.8828592
849;POLYGON((128.5000000000 53.0000000000	128.5000000000 53.5000000000	129.0000000000 53.5000000000	129.0000000000 53.0000000000	128.5000000000 53.0000000000));7.0638876
850;POLYGON((129.0000000000 53.0000000000	129.0000000000 53.5000000000	129.5000000000 53.5000000000	129.5000000000 53.0000000000	129.0000000000 53.0000000000));5.8183885
851;POLYGON((129.5000000000 53.0000000000	129.5000000000 53.5000000000	130.0000000000 53.5000000000	130.0000000000 53.0000000000	129.5000000000 53.0000000000));1.6249014
852;POLYGON((130.0000000000 53.0000000000	130.0000000000 53.5000000000	130.5000000000 53.5000000000	130.5000000000 53.0000000000	130.0000000000 53.0000000000));11.8580637
853;POLYGON((130.5000000000 53.0000000000	130.5000000000 53.5000000000	131.0000000000 53.5000000000	131.0000000000 53.0000000000	130.5000000000 53.0000000000));8.3004923
854;POLYGON((131.0000000000 53.0000000000	131.0000000000 53.5000000000	131.5000000000 53.5000000000	131.5000000000 53.0000000000	131.0000000000 53.0000000000));0.9469398
855;POLYGON((131.5000000000 53.0000000000	131.5000000000 53.5000000000	132.0000000000 53.5000000000	132.0000000000 53.0000000000	131.5000000000 53.0000000000));1.1588509
856;POLYGON((132.0000000000 53.0000000000	132.0000000000 53.5000000000	132.5000000000 53.5000000000	132.5000000000 53.0000000000	132.0000000000 53.0000000000));5.3753028
857;POLYGON((132.5000000000 53.0000000000	132.5000000000 53.5000000000	133.0000000000 53.5000000000	133.0000000000 53.0000000000	132.5000000000 53.0000000000));5.9627528
858;POLYGON((133.0000000000 53.0000000000	133.0000000000 53.5000000000	133.5000000000 53.5000000000	133.5000000000 53.0000000000	133.0000000000 53.0000000000));2.7081416
859;POLYGON((133.5000000000 53.0000000000	133.5000000000 53.5000000000	134.0000000000 53.5000000000	134.0000000000 53.0000000000	133.5000000000 53.0000000000));0.5296759
860;POLYGON((134.0000000000 53.0000000000	134.0000000000 53.5000000000	134.5000000000 53.5000000000	134.5000000000 53.0000000000	134.0000000000 53.0000000000));2.4014847
861;POLYGON((134.5000000000 53.0000000000	134.5000000000 53.5000000000	135.0000000000 53.5000000000	135.0000000000 53.0000000000	134.5000000000 53.0000000000));12.7753153
862;POLYGON((135.0000000000 53.0000000000	135.0000000000 53.5000000000	135.5000000000 53.5000000000	135.5000000000 53.0000000000	135.0000000000 53.0000000000));5.2430844
863;POLYGON((135.5000000000 53.0000000000	135.5000000000 53.5000000000	136.0000000000 53.5000000000	136.0000000000 53.0000000000	135.5000000000 53.0000000000));6.2781405
864;POLYGON((-84.0000000000 53.5000000000	-84.0000000000 54.0000000000	-83.5000000000 54.0000000000	-83.5000000000 53.5000000000	-84.0000000000 53.5000000000));0.0000000
865;POLYGON((-83.5000000000 53.5000000000	-83.5000000000 54.0000000000	-83.0000000000 54.0000000000	-83.0000000000 53.5000000000	-83.5000000000 53.5000000000));41.2746468
866;POLYGON((-83.0000000000 53.5000000000	-83.0000000000 54.0000000000	-82.5000000000 54.0000000000	-82.5000000000 53.5000000000	-83.0000000000 53.5000000000));62.9218826
867;POLYGON((-82.5000000000 53.5000000000	-82.5000000000 54.0000000000	-82.0000000000 54.0000000000	-82.0000000000 53.5000000000	-82.5000000000 53.5000000000));0.0000000
868;POLYGON((94.5000000000 53.5000000000	94.5000000000 54.0000000000	95.0000000000 54.0000000000	95.0000000000 53.5000000000	94.5000000000 53.5000000000));4.8214493
869;POLYGON((95.0000000000 53.5000000000	95.0000000000 54.0000000000	95.5000000000 54.0000000000	95.5000000000 53.5000000000	95.0000000000 53.5000000000));3.8710523
870;POLYGON((95.5000000000 53.5000000000	95.5000000000 54.0000000000	96.0000000000 54.0000000000	96.0000000000 53.5000000000	95.5000000000 53.5000000000));3.7496915
871;POLYGON((96.0000000000 53.5000000000	96.0000000000 54.0000000000	96.5000000000 54.0000000000	96.5000000000 53.5000000000	96.0000000000 53.5000000000));3.0429177
872;POLYGON((96.5000000000 53.5000000000	96.5000000000 54.0000000000	97.0000000000 54.0000000000	97.0000000000 53.5000000000	96.5000000000 53.5000000000));25.3736477
873;POLYGON((97.0000000000 53.5000000000	97.0000000000 54.0000000000	97.5000000000 54.0000000000	97.5000000000 53.5000000000	97.0000000000 53.5000000000));11.7157497
874;POLYGON((97.5000000000 53.5000000000	97.5000000000 54.0000000000	98.0000000000 54.0000000000	98.0000000000 53.5000000000	97.5000000000 53.5000000000));9.3320770
875;POLYGON((98.0000000000 53.5000000000	98.0000000000 54.0000000000	98.5000000000 54.0000000000	98.5000000000 53.5000000000	98.0000000000 53.5000000000));4.8939552
876;POLYGON((98.5000000000 53.5000000000	98.5000000000 54.0000000000	99.0000000000 54.0000000000	99.0000000000 53.5000000000	98.5000000000 53.5000000000));3.8798687
877;POLYGON((99.0000000000 53.5000000000	99.0000000000 54.0000000000	99.5000000000 54.0000000000	99.5000000000 53.5000000000	99.0000000000 53.5000000000));11.9779358
878;POLYGON((100.0000000000 53.5000000000	100.0000000000 54.0000000000	100.5000000000 54.0000000000	100.5000000000 53.5000000000	100.0000000000 53.5000000000));31.9484615
879;POLYGON((100.5000000000 53.5000000000	100.5000000000 54.0000000000	101.0000000000 54.0000000000	101.0000000000 53.5000000000	100.5000000000 53.5000000000));0.0000000
880;POLYGON((110.5000000000 53.5000000000	110.5000000000 54.0000000000	111.0000000000 54.0000000000	111.0000000000 53.5000000000	110.5000000000 53.5000000000));8.4594421
881;POLYGON((111.0000000000 53.5000000000	111.0000000000 54.0000000000	111.5000000000 54.0000000000	111.5000000000 53.5000000000	111.0000000000 53.5000000000));1.4576064
882;POLYGON((111.5000000000 53.5000000000	111.5000000000 54.0000000000	112.0000000000 54.0000000000	112.0000000000 53.5000000000	111.5000000000 53.5000000000));4.8271332
883;POLYGON((112.0000000000 53.5000000000	112.0000000000 54.0000000000	112.5000000000 54.0000000000	112.5000000000 53.5000000000	112.0000000000 53.5000000000));4.8653002
884;POLYGON((112.5000000000 53.5000000000	112.5000000000 54.0000000000	113.0000000000 54.0000000000	113.0000000000 53.5000000000	112.5000000000 53.5000000000));2.6654997
885;POLYGON((113.0000000000 53.5000000000	113.0000000000 54.0000000000	113.5000000000 54.0000000000	113.5000000000 53.5000000000	113.0000000000 53.5000000000));2.4045777
886;POLYGON((113.5000000000 53.5000000000	113.5000000000 54.0000000000	114.0000000000 54.0000000000	114.0000000000 53.5000000000	113.5000000000 53.5000000000));0.6054744
887;POLYGON((114.0000000000 53.5000000000	114.0000000000 54.0000000000	114.5000000000 54.0000000000	114.5000000000 53.5000000000	114.0000000000 53.5000000000));1.6745728
888;POLYGON((114.5000000000 53.5000000000	114.5000000000 54.0000000000	115.0000000000 54.0000000000	115.0000000000 53.5000000000	114.5000000000 53.5000000000));0.7994220
889;POLYGON((115.0000000000 53.5000000000	115.0000000000 54.0000000000	115.5000000000 54.0000000000	115.5000000000 53.5000000000	115.0000000000 53.5000000000));1.4917487
890;POLYGON((115.5000000000 53.5000000000	115.5000000000 54.0000000000	116.0000000000 54.0000000000	116.0000000000 53.5000000000	115.5000000000 53.5000000000));0.8879969
891;POLYGON((116.0000000000 53.5000000000	116.0000000000 54.0000000000	116.5000000000 54.0000000000	116.5000000000 53.5000000000	116.0000000000 53.5000000000));0.7293417
892;POLYGON((116.5000000000 53.5000000000	116.5000000000 54.0000000000	117.0000000000 54.0000000000	117.0000000000 53.5000000000	116.5000000000 53.5000000000));0.7419388
893;POLYGON((117.0000000000 53.5000000000	117.0000000000 54.0000000000	117.5000000000 54.0000000000	117.5000000000 53.5000000000	117.0000000000 53.5000000000));0.5851124
894;POLYGON((117.5000000000 53.5000000000	117.5000000000 54.0000000000	118.0000000000 54.0000000000	118.0000000000 53.5000000000	117.5000000000 53.5000000000));1.2025288
895;POLYGON((118.0000000000 53.5000000000	118.0000000000 54.0000000000	118.5000000000 54.0000000000	118.5000000000 53.5000000000	118.0000000000 53.5000000000));0.8487763
896;POLYGON((118.5000000000 53.5000000000	118.5000000000 54.0000000000	119.0000000000 54.0000000000	119.0000000000 53.5000000000	118.5000000000 53.5000000000));0.2949283
897;POLYGON((119.0000000000 53.5000000000	119.0000000000 54.0000000000	119.5000000000 54.0000000000	119.5000000000 53.5000000000	119.0000000000 53.5000000000));1.9372283
898;POLYGON((119.5000000000 53.5000000000	119.5000000000 54.0000000000	120.0000000000 54.0000000000	120.0000000000 53.5000000000	119.5000000000 53.5000000000));1.6392933
899;POLYGON((128.5000000000 53.5000000000	128.5000000000 54.0000000000	129.0000000000 54.0000000000	129.0000000000 53.5000000000	128.5000000000 53.5000000000));8.3647289
900;POLYGON((129.0000000000 53.5000000000	129.0000000000 54.0000000000	129.5000000000 54.0000000000	129.5000000000 53.5000000000	129.0000000000 53.5000000000));5.7037206
901;POLYGON((129.5000000000 53.5000000000	129.5000000000 54.0000000000	130.0000000000 54.0000000000	130.0000000000 53.5000000000	129.5000000000 53.5000000000));6.2050190
902;POLYGON((130.0000000000 53.5000000000	130.0000000000 54.0000000000	130.5000000000 54.0000000000	130.5000000000 53.5000000000	130.0000000000 53.5000000000));4.4159102
903;POLYGON((130.5000000000 53.5000000000	130.5000000000 54.0000000000	131.0000000000 54.0000000000	131.0000000000 53.5000000000	130.5000000000 53.5000000000));6.1065664
904;POLYGON((131.0000000000 53.5000000000	131.0000000000 54.0000000000	131.5000000000 54.0000000000	131.5000000000 53.5000000000	131.0000000000 53.5000000000));0.0000000
905;POLYGON((131.5000000000 53.5000000000	131.5000000000 54.0000000000	132.0000000000 54.0000000000	132.0000000000 53.5000000000	131.5000000000 53.5000000000));4.0522575
906;POLYGON((132.0000000000 53.5000000000	132.0000000000 54.0000000000	132.5000000000 54.0000000000	132.5000000000 53.5000000000	132.0000000000 53.5000000000));5.8630304
907;POLYGON((132.5000000000 53.5000000000	132.5000000000 54.0000000000	133.0000000000 54.0000000000	133.0000000000 53.5000000000	132.5000000000 53.5000000000));7.1749096
908;POLYGON((133.0000000000 53.5000000000	133.0000000000 54.0000000000	133.5000000000 54.0000000000	133.5000000000 53.5000000000	133.0000000000 53.5000000000));4.1361012
909;POLYGON((133.5000000000 53.5000000000	133.5000000000 54.0000000000	134.0000000000 54.0000000000	134.0000000000 53.5000000000	133.5000000000 53.5000000000));3.9959116
910;POLYGON((134.0000000000 53.5000000000	134.0000000000 54.0000000000	134.5000000000 54.0000000000	134.5000000000 53.5000000000	134.0000000000 53.5000000000));5.6531377
911;POLYGON((134.5000000000 53.5000000000	134.5000000000 54.0000000000	135.0000000000 54.0000000000	135.0000000000 53.5000000000	134.5000000000 53.5000000000));0.0000000
912;POLYGON((135.0000000000 53.5000000000	135.0000000000 54.0000000000	135.5000000000 54.0000000000	135.5000000000 53.5000000000	135.0000000000 53.5000000000));6.1043496
913;POLYGON((157.0000000000 53.5000000000	157.0000000000 54.0000000000	157.5000000000 54.0000000000	157.5000000000 53.5000000000	157.0000000000 53.5000000000));0.0000000
914;POLYGON((-89.0000000000 54.0000000000	-89.0000000000 54.5000000000	-88.5000000000 54.5000000000	-88.5000000000 54.0000000000	-89.0000000000 54.0000000000));0.0000000
915;POLYGON((-88.5000000000 54.0000000000	-88.5000000000 54.5000000000	-88.0000000000 54.5000000000	-88.0000000000 54.0000000000	-88.5000000000 54.0000000000));0.0000000
916;POLYGON((-88.0000000000 54.0000000000	-88.0000000000 54.5000000000	-87.5000000000 54.5000000000	-87.5000000000 54.0000000000	-88.0000000000 54.0000000000));0.0000000
917;POLYGON((-87.5000000000 54.0000000000	-87.5000000000 54.5000000000	-87.0000000000 54.5000000000	-87.0000000000 54.0000000000	-87.5000000000 54.0000000000));0.0000000
918;POLYGON((-87.0000000000 54.0000000000	-87.0000000000 54.5000000000	-86.5000000000 54.5000000000	-86.5000000000 54.0000000000	-87.0000000000 54.0000000000));0.0000000
919;POLYGON((-86.5000000000 54.0000000000	-86.5000000000 54.5000000000	-86.0000000000 54.5000000000	-86.0000000000 54.0000000000	-86.5000000000 54.0000000000));0.0000000
920;POLYGON((-86.0000000000 54.0000000000	-86.0000000000 54.5000000000	-85.5000000000 54.5000000000	-85.5000000000 54.0000000000	-86.0000000000 54.0000000000));0.0000000
921;POLYGON((-85.5000000000 54.0000000000	-85.5000000000 54.5000000000	-85.0000000000 54.5000000000	-85.0000000000 54.0000000000	-85.5000000000 54.0000000000));0.0000000
922;POLYGON((-85.0000000000 54.0000000000	-85.0000000000 54.5000000000	-84.5000000000 54.5000000000	-84.5000000000 54.0000000000	-85.0000000000 54.0000000000));0.0000000
923;POLYGON((-84.5000000000 54.0000000000	-84.5000000000 54.5000000000	-84.0000000000 54.5000000000	-84.0000000000 54.0000000000	-84.5000000000 54.0000000000));0.0000000
924;POLYGON((-84.0000000000 54.0000000000	-84.0000000000 54.5000000000	-83.5000000000 54.5000000000	-83.5000000000 54.0000000000	-84.0000000000 54.0000000000));0.1413481
925;POLYGON((-83.5000000000 54.0000000000	-83.5000000000 54.5000000000	-83.0000000000 54.5000000000	-83.0000000000 54.0000000000	-83.5000000000 54.0000000000));86.9399719
926;POLYGON((-83.0000000000 54.0000000000	-83.0000000000 54.5000000000	-82.5000000000 54.5000000000	-82.5000000000 54.0000000000	-83.0000000000 54.0000000000));103.1748428
927;POLYGON((94.5000000000 54.0000000000	94.5000000000 54.5000000000	95.0000000000 54.5000000000	95.0000000000 54.0000000000	94.5000000000 54.0000000000));2.6092064
928;POLYGON((95.0000000000 54.0000000000	95.0000000000 54.5000000000	95.5000000000 54.5000000000	95.5000000000 54.0000000000	95.0000000000 54.0000000000));6.4394212
929;POLYGON((95.5000000000 54.0000000000	95.5000000000 54.5000000000	96.0000000000 54.5000000000	96.0000000000 54.0000000000	95.5000000000 54.0000000000));8.1112776
930;POLYGON((96.0000000000 54.0000000000	96.0000000000 54.5000000000	96.5000000000 54.5000000000	96.5000000000 54.0000000000	96.0000000000 54.0000000000));23.1995277
931;POLYGON((96.5000000000 54.0000000000	96.5000000000 54.5000000000	97.0000000000 54.5000000000	97.0000000000 54.0000000000	96.5000000000 54.0000000000));8.5317278
932;POLYGON((97.0000000000 54.0000000000	97.0000000000 54.5000000000	97.5000000000 54.5000000000	97.5000000000 54.0000000000	97.0000000000 54.0000000000));11.1391315
933;POLYGON((97.5000000000 54.0000000000	97.5000000000 54.5000000000	98.0000000000 54.5000000000	98.0000000000 54.0000000000	97.5000000000 54.0000000000));6.0369177
934;POLYGON((98.0000000000 54.0000000000	98.0000000000 54.5000000000	98.5000000000 54.5000000000	98.5000000000 54.0000000000	98.0000000000 54.0000000000));4.2369590
935;POLYGON((110.0000000000 54.0000000000	110.0000000000 54.5000000000	110.5000000000 54.5000000000	110.5000000000 54.0000000000	110.0000000000 54.0000000000));1.6881372
936;POLYGON((111.0000000000 54.0000000000	111.0000000000 54.5000000000	111.5000000000 54.5000000000	111.5000000000 54.0000000000	111.0000000000 54.0000000000));3.1302326
937;POLYGON((111.5000000000 54.0000000000	111.5000000000 54.5000000000	112.0000000000 54.5000000000	112.0000000000 54.0000000000	111.5000000000 54.0000000000));3.4404321
938;POLYGON((112.0000000000 54.0000000000	112.0000000000 54.5000000000	112.5000000000 54.5000000000	112.5000000000 54.0000000000	112.0000000000 54.0000000000));0.8028381
939;POLYGON((112.5000000000 54.0000000000	112.5000000000 54.5000000000	113.0000000000 54.5000000000	113.0000000000 54.0000000000	112.5000000000 54.0000000000));2.2901683
940;POLYGON((113.0000000000 54.0000000000	113.0000000000 54.5000000000	113.5000000000 54.5000000000	113.5000000000 54.0000000000	113.0000000000 54.0000000000));1.7897726
941;POLYGON((113.5000000000 54.0000000000	113.5000000000 54.5000000000	114.0000000000 54.5000000000	114.0000000000 54.0000000000	113.5000000000 54.0000000000));1.4048406
942;POLYGON((114.0000000000 54.0000000000	114.0000000000 54.5000000000	114.5000000000 54.5000000000	114.5000000000 54.0000000000	114.0000000000 54.0000000000));2.4282839
943;POLYGON((114.5000000000 54.0000000000	114.5000000000 54.5000000000	115.0000000000 54.5000000000	115.0000000000 54.0000000000	114.5000000000 54.0000000000));0.7770690
944;POLYGON((115.0000000000 54.0000000000	115.0000000000 54.5000000000	115.5000000000 54.5000000000	115.5000000000 54.0000000000	115.0000000000 54.0000000000));1.2349972
945;POLYGON((115.5000000000 54.0000000000	115.5000000000 54.5000000000	116.0000000000 54.5000000000	116.0000000000 54.0000000000	115.5000000000 54.0000000000));1.4061835
946;POLYGON((116.0000000000 54.0000000000	116.0000000000 54.5000000000	116.5000000000 54.5000000000	116.5000000000 54.0000000000	116.0000000000 54.0000000000));0.5195310
947;POLYGON((116.5000000000 54.0000000000	116.5000000000 54.5000000000	117.0000000000 54.5000000000	117.0000000000 54.0000000000	116.5000000000 54.0000000000));0.3415627
948;POLYGON((117.0000000000 54.0000000000	117.0000000000 54.5000000000	117.5000000000 54.5000000000	117.5000000000 54.0000000000	117.0000000000 54.0000000000));0.3280362
949;POLYGON((117.5000000000 54.0000000000	117.5000000000 54.5000000000	118.0000000000 54.5000000000	118.0000000000 54.0000000000	117.5000000000 54.0000000000));0.7543038
950;POLYGON((118.0000000000 54.0000000000	118.0000000000 54.5000000000	118.5000000000 54.5000000000	118.5000000000 54.0000000000	118.0000000000 54.0000000000));0.2009455
951;POLYGON((118.5000000000 54.0000000000	118.5000000000 54.5000000000	119.0000000000 54.5000000000	119.0000000000 54.0000000000	118.5000000000 54.0000000000));0.5592450
952;POLYGON((119.0000000000 54.0000000000	119.0000000000 54.5000000000	119.5000000000 54.5000000000	119.5000000000 54.0000000000	119.0000000000 54.0000000000));0.5697145
953;POLYGON((119.5000000000 54.0000000000	119.5000000000 54.5000000000	120.0000000000 54.5000000000	120.0000000000 54.0000000000	119.5000000000 54.0000000000));0.6164060
954;POLYGON((120.0000000000 54.0000000000	120.0000000000 54.5000000000	120.5000000000 54.5000000000	120.5000000000 54.0000000000	120.0000000000 54.0000000000));0.3163256
955;POLYGON((120.5000000000 54.0000000000	120.5000000000 54.5000000000	121.0000000000 54.5000000000	121.0000000000 54.0000000000	120.5000000000 54.0000000000));0.8750107
956;POLYGON((121.0000000000 54.0000000000	121.0000000000 54.5000000000	121.5000000000 54.5000000000	121.5000000000 54.0000000000	121.0000000000 54.0000000000));1.9543540
957;POLYGON((121.5000000000 54.0000000000	121.5000000000 54.5000000000	122.0000000000 54.5000000000	122.0000000000 54.0000000000	121.5000000000 54.0000000000));1.2436993
958;POLYGON((122.0000000000 54.0000000000	122.0000000000 54.5000000000	122.5000000000 54.5000000000	122.5000000000 54.0000000000	122.0000000000 54.0000000000));2.7251952
959;POLYGON((125.5000000000 54.0000000000	125.5000000000 54.5000000000	126.0000000000 54.5000000000	126.0000000000 54.0000000000	125.5000000000 54.0000000000));2.6593716
960;POLYGON((126.0000000000 54.0000000000	126.0000000000 54.5000000000	126.5000000000 54.5000000000	126.5000000000 54.0000000000	126.0000000000 54.0000000000));6.1506896
961;POLYGON((127.5000000000 54.0000000000	127.5000000000 54.5000000000	128.0000000000 54.5000000000	128.0000000000 54.0000000000	127.5000000000 54.0000000000));0.0000000
962;POLYGON((128.0000000000 54.0000000000	128.0000000000 54.5000000000	128.5000000000 54.5000000000	128.5000000000 54.0000000000	128.0000000000 54.0000000000));8.2604837
963;POLYGON((128.5000000000 54.0000000000	128.5000000000 54.5000000000	129.0000000000 54.5000000000	129.0000000000 54.0000000000	128.5000000000 54.0000000000));3.2998614
964;POLYGON((129.0000000000 54.0000000000	129.0000000000 54.5000000000	129.5000000000 54.5000000000	129.5000000000 54.0000000000	129.0000000000 54.0000000000));5.7868819
965;POLYGON((129.5000000000 54.0000000000	129.5000000000 54.5000000000	130.0000000000 54.5000000000	130.0000000000 54.0000000000	129.5000000000 54.0000000000));2.1708188
966;POLYGON((130.0000000000 54.0000000000	130.0000000000 54.5000000000	130.5000000000 54.5000000000	130.5000000000 54.0000000000	130.0000000000 54.0000000000));3.0068662
967;POLYGON((130.5000000000 54.0000000000	130.5000000000 54.5000000000	131.0000000000 54.5000000000	131.0000000000 54.0000000000	130.5000000000 54.0000000000));0.5556229
968;POLYGON((131.0000000000 54.0000000000	131.0000000000 54.5000000000	131.5000000000 54.5000000000	131.5000000000 54.0000000000	131.0000000000 54.0000000000));0.9322233
969;POLYGON((131.5000000000 54.0000000000	131.5000000000 54.5000000000	132.0000000000 54.5000000000	132.0000000000 54.0000000000	131.5000000000 54.0000000000));1.3715402
970;POLYGON((132.0000000000 54.0000000000	132.0000000000 54.5000000000	132.5000000000 54.5000000000	132.5000000000 54.0000000000	132.0000000000 54.0000000000));0.8445036
971;POLYGON((132.5000000000 54.0000000000	132.5000000000 54.5000000000	133.0000000000 54.5000000000	133.0000000000 54.0000000000	132.5000000000 54.0000000000));0.7689815
972;POLYGON((134.5000000000 54.0000000000	134.5000000000 54.5000000000	135.0000000000 54.5000000000	135.0000000000 54.0000000000	134.5000000000 54.0000000000));7.6406865
973;POLYGON((135.0000000000 54.0000000000	135.0000000000 54.5000000000	135.5000000000 54.5000000000	135.5000000000 54.0000000000	135.0000000000 54.0000000000));0.0000000
974;POLYGON((135.5000000000 54.0000000000	135.5000000000 54.5000000000	136.0000000000 54.5000000000	136.0000000000 54.0000000000	135.5000000000 54.0000000000));14.5383873
975;POLYGON((157.5000000000 54.0000000000	157.5000000000 54.5000000000	158.0000000000 54.5000000000	158.0000000000 54.0000000000	157.5000000000 54.0000000000));0.0000000
976;POLYGON((-90.5000000000 54.5000000000	-90.5000000000 55.0000000000	-90.0000000000 55.0000000000	-90.0000000000 54.5000000000	-90.5000000000 54.5000000000));0.0000000
977;POLYGON((-90.0000000000 54.5000000000	-90.0000000000 55.0000000000	-89.5000000000 55.0000000000	-89.5000000000 54.5000000000	-90.0000000000 54.5000000000));0.0000000
978;POLYGON((-89.5000000000 54.5000000000	-89.5000000000 55.0000000000	-89.0000000000 55.0000000000	-89.0000000000 54.5000000000	-89.5000000000 54.5000000000));0.0000000
979;POLYGON((-89.0000000000 54.5000000000	-89.0000000000 55.0000000000	-88.5000000000 55.0000000000	-88.5000000000 54.5000000000	-89.0000000000 54.5000000000));0.0000000
980;POLYGON((-88.5000000000 54.5000000000	-88.5000000000 55.0000000000	-88.0000000000 55.0000000000	-88.0000000000 54.5000000000	-88.5000000000 54.5000000000));0.0000000
981;POLYGON((-88.0000000000 54.5000000000	-88.0000000000 55.0000000000	-87.5000000000 55.0000000000	-87.5000000000 54.5000000000	-88.0000000000 54.5000000000));0.0000000
982;POLYGON((-87.5000000000 54.5000000000	-87.5000000000 55.0000000000	-87.0000000000 55.0000000000	-87.0000000000 54.5000000000	-87.5000000000 54.5000000000));0.0000000
983;POLYGON((-87.0000000000 54.5000000000	-87.0000000000 55.0000000000	-86.5000000000 55.0000000000	-86.5000000000 54.5000000000	-87.0000000000 54.5000000000));0.0000000
984;POLYGON((-86.5000000000 54.5000000000	-86.5000000000 55.0000000000	-86.0000000000 55.0000000000	-86.0000000000 54.5000000000	-86.5000000000 54.5000000000));0.0000000
985;POLYGON((-86.0000000000 54.5000000000	-86.0000000000 55.0000000000	-85.5000000000 55.0000000000	-85.5000000000 54.5000000000	-86.0000000000 54.5000000000));0.0000000
986;POLYGON((-85.5000000000 54.5000000000	-85.5000000000 55.0000000000	-85.0000000000 55.0000000000	-85.0000000000 54.5000000000	-85.5000000000 54.5000000000));0.0000000
987;POLYGON((-85.0000000000 54.5000000000	-85.0000000000 55.0000000000	-84.5000000000 55.0000000000	-84.5000000000 54.5000000000	-85.0000000000 54.5000000000));0.0000026
988;POLYGON((-84.5000000000 54.5000000000	-84.5000000000 55.0000000000	-84.0000000000 55.0000000000	-84.0000000000 54.5000000000	-84.5000000000 54.5000000000));0.0000000
989;POLYGON((-84.0000000000 54.5000000000	-84.0000000000 55.0000000000	-83.5000000000 55.0000000000	-83.5000000000 54.5000000000	-84.0000000000 54.5000000000));0.0000000
990;POLYGON((-83.5000000000 54.5000000000	-83.5000000000 55.0000000000	-83.0000000000 55.0000000000	-83.0000000000 54.5000000000	-83.5000000000 54.5000000000));0.0010309
991;POLYGON((-83.0000000000 54.5000000000	-83.0000000000 55.0000000000	-82.5000000000 55.0000000000	-82.5000000000 54.5000000000	-83.0000000000 54.5000000000));0.0000000
992;POLYGON((93.5000000000 54.5000000000	93.5000000000 55.0000000000	94.0000000000 55.0000000000	94.0000000000 54.5000000000	93.5000000000 54.5000000000));11.5742569
993;POLYGON((94.0000000000 54.5000000000	94.0000000000 55.0000000000	94.5000000000 55.0000000000	94.5000000000 54.5000000000	94.0000000000 54.5000000000));14.4204779
994;POLYGON((94.5000000000 54.5000000000	94.5000000000 55.0000000000	95.0000000000 55.0000000000	95.0000000000 54.5000000000	94.5000000000 54.5000000000));8.9805765
995;POLYGON((95.0000000000 54.5000000000	95.0000000000 55.0000000000	95.5000000000 55.0000000000	95.5000000000 54.5000000000	95.0000000000 54.5000000000));14.7037640
996;POLYGON((106.0000000000 54.5000000000	106.0000000000 55.0000000000	106.5000000000 55.0000000000	106.5000000000 54.5000000000	106.0000000000 54.5000000000));2.4893539
997;POLYGON((106.5000000000 54.5000000000	106.5000000000 55.0000000000	107.0000000000 55.0000000000	107.0000000000 54.5000000000	106.5000000000 54.5000000000));4.5139799
998;POLYGON((107.0000000000 54.5000000000	107.0000000000 55.0000000000	107.5000000000 55.0000000000	107.5000000000 54.5000000000	107.0000000000 54.5000000000));1.5560640
999;POLYGON((108.5000000000 54.5000000000	108.5000000000 55.0000000000	109.0000000000 55.0000000000	109.0000000000 54.5000000000	108.5000000000 54.5000000000));2.2936265
1000;POLYGON((110.0000000000 54.5000000000	110.0000000000 55.0000000000	110.5000000000 55.0000000000	110.5000000000 54.5000000000	110.0000000000 54.5000000000));2.5387449
1001;POLYGON((110.5000000000 54.5000000000	110.5000000000 55.0000000000	111.0000000000 55.0000000000	111.0000000000 54.5000000000	110.5000000000 54.5000000000));5.6953020
1002;POLYGON((111.0000000000 54.5000000000	111.0000000000 55.0000000000	111.5000000000 55.0000000000	111.5000000000 54.5000000000	111.0000000000 54.5000000000));3.6112552
1003;POLYGON((111.5000000000 54.5000000000	111.5000000000 55.0000000000	112.0000000000 55.0000000000	112.0000000000 54.5000000000	111.5000000000 54.5000000000));2.0566428
1004;POLYGON((112.0000000000 54.5000000000	112.0000000000 55.0000000000	112.5000000000 55.0000000000	112.5000000000 54.5000000000	112.0000000000 54.5000000000));3.3003037
1005;POLYGON((112.5000000000 54.5000000000	112.5000000000 55.0000000000	113.0000000000 55.0000000000	113.0000000000 54.5000000000	112.5000000000 54.5000000000));4.9412031
1006;POLYGON((113.0000000000 54.5000000000	113.0000000000 55.0000000000	113.5000000000 55.0000000000	113.5000000000 54.5000000000	113.0000000000 54.5000000000));1.2043949
1007;POLYGON((113.5000000000 54.5000000000	113.5000000000 55.0000000000	114.0000000000 55.0000000000	114.0000000000 54.5000000000	113.5000000000 54.5000000000));0.4315901
1008;POLYGON((114.0000000000 54.5000000000	114.0000000000 55.0000000000	114.5000000000 55.0000000000	114.5000000000 54.5000000000	114.0000000000 54.5000000000));2.6800168
1009;POLYGON((114.5000000000 54.5000000000	114.5000000000 55.0000000000	115.0000000000 55.0000000000	115.0000000000 54.5000000000	114.5000000000 54.5000000000));3.9155841
1010;POLYGON((115.0000000000 54.5000000000	115.0000000000 55.0000000000	115.5000000000 55.0000000000	115.5000000000 54.5000000000	115.0000000000 54.5000000000));1.1906453
1011;POLYGON((115.5000000000 54.5000000000	115.5000000000 55.0000000000	116.0000000000 55.0000000000	116.0000000000 54.5000000000	115.5000000000 54.5000000000));0.3263313
1012;POLYGON((116.0000000000 54.5000000000	116.0000000000 55.0000000000	116.5000000000 55.0000000000	116.5000000000 54.5000000000	116.0000000000 54.5000000000));0.2243110
1013;POLYGON((116.5000000000 54.5000000000	116.5000000000 55.0000000000	117.0000000000 55.0000000000	117.0000000000 54.5000000000	116.5000000000 54.5000000000));0.4544064
1014;POLYGON((117.0000000000 54.5000000000	117.0000000000 55.0000000000	117.5000000000 55.0000000000	117.5000000000 54.5000000000	117.0000000000 54.5000000000));0.3916057
1015;POLYGON((117.5000000000 54.5000000000	117.5000000000 55.0000000000	118.0000000000 55.0000000000	118.0000000000 54.5000000000	117.5000000000 54.5000000000));0.3142101
1016;POLYGON((118.0000000000 54.5000000000	118.0000000000 55.0000000000	118.5000000000 55.0000000000	118.5000000000 54.5000000000	118.0000000000 54.5000000000));0.4268880
1017;POLYGON((118.5000000000 54.5000000000	118.5000000000 55.0000000000	119.0000000000 55.0000000000	119.0000000000 54.5000000000	118.5000000000 54.5000000000));0.8742196
1018;POLYGON((119.0000000000 54.5000000000	119.0000000000 55.0000000000	119.5000000000 55.0000000000	119.5000000000 54.5000000000	119.0000000000 54.5000000000));0.4798832
1019;POLYGON((119.5000000000 54.5000000000	119.5000000000 55.0000000000	120.0000000000 55.0000000000	120.0000000000 54.5000000000	119.5000000000 54.5000000000));0.9574701
1020;POLYGON((120.0000000000 54.5000000000	120.0000000000 55.0000000000	120.5000000000 55.0000000000	120.5000000000 54.5000000000	120.0000000000 54.5000000000));0.8998612
1021;POLYGON((120.5000000000 54.5000000000	120.5000000000 55.0000000000	121.0000000000 55.0000000000	121.0000000000 54.5000000000	120.5000000000 54.5000000000));1.6740341
1022;POLYGON((121.0000000000 54.5000000000	121.0000000000 55.0000000000	121.5000000000 55.0000000000	121.5000000000 54.5000000000	121.0000000000 54.5000000000));1.6836963
1023;POLYGON((121.5000000000 54.5000000000	121.5000000000 55.0000000000	122.0000000000 55.0000000000	122.0000000000 54.5000000000	121.5000000000 54.5000000000));1.4927629
1024;POLYGON((122.0000000000 54.5000000000	122.0000000000 55.0000000000	122.5000000000 55.0000000000	122.5000000000 54.5000000000	122.0000000000 54.5000000000));2.8739636
1025;POLYGON((122.5000000000 54.5000000000	122.5000000000 55.0000000000	123.0000000000 55.0000000000	123.0000000000 54.5000000000	122.5000000000 54.5000000000));1.4883173
1026;POLYGON((123.0000000000 54.5000000000	123.0000000000 55.0000000000	123.5000000000 55.0000000000	123.5000000000 54.5000000000	123.0000000000 54.5000000000));1.2510835
1027;POLYGON((123.5000000000 54.5000000000	123.5000000000 55.0000000000	124.0000000000 55.0000000000	124.0000000000 54.5000000000	123.5000000000 54.5000000000));3.6787612
1028;POLYGON((124.0000000000 54.5000000000	124.0000000000 55.0000000000	124.5000000000 55.0000000000	124.5000000000 54.5000000000	124.0000000000 54.5000000000));3.3829606
1029;POLYGON((124.5000000000 54.5000000000	124.5000000000 55.0000000000	125.0000000000 55.0000000000	125.0000000000 54.5000000000	124.5000000000 54.5000000000));2.1596444
1030;POLYGON((125.0000000000 54.5000000000	125.0000000000 55.0000000000	125.5000000000 55.0000000000	125.5000000000 54.5000000000	125.0000000000 54.5000000000));4.4612427
1031;POLYGON((125.5000000000 54.5000000000	125.5000000000 55.0000000000	126.0000000000 55.0000000000	126.0000000000 54.5000000000	125.5000000000 54.5000000000));1.6301043
1032;POLYGON((126.0000000000 54.5000000000	126.0000000000 55.0000000000	126.5000000000 55.0000000000	126.5000000000 54.5000000000	126.0000000000 54.5000000000));1.3465345
1033;POLYGON((126.5000000000 54.5000000000	126.5000000000 55.0000000000	127.0000000000 55.0000000000	127.0000000000 54.5000000000	126.5000000000 54.5000000000));8.8128500
1034;POLYGON((127.0000000000 54.5000000000	127.0000000000 55.0000000000	127.5000000000 55.0000000000	127.5000000000 54.5000000000	127.0000000000 54.5000000000));8.0365343
1035;POLYGON((127.5000000000 54.5000000000	127.5000000000 55.0000000000	128.0000000000 55.0000000000	128.0000000000 54.5000000000	127.5000000000 54.5000000000));5.6883769
1036;POLYGON((128.0000000000 54.5000000000	128.0000000000 55.0000000000	128.5000000000 55.0000000000	128.5000000000 54.5000000000	128.0000000000 54.5000000000));5.7815232
1037;POLYGON((128.5000000000 54.5000000000	128.5000000000 55.0000000000	129.0000000000 55.0000000000	129.0000000000 54.5000000000	128.5000000000 54.5000000000));1.9338033
1038;POLYGON((129.0000000000 54.5000000000	129.0000000000 55.0000000000	129.5000000000 55.0000000000	129.5000000000 54.5000000000	129.0000000000 54.5000000000));1.4988011
1039;POLYGON((129.5000000000 54.5000000000	129.5000000000 55.0000000000	130.0000000000 55.0000000000	130.0000000000 54.5000000000	129.5000000000 54.5000000000));2.0870898
1040;POLYGON((130.0000000000 54.5000000000	130.0000000000 55.0000000000	130.5000000000 55.0000000000	130.5000000000 54.5000000000	130.0000000000 54.5000000000));1.2559997
1041;POLYGON((130.5000000000 54.5000000000	130.5000000000 55.0000000000	131.0000000000 55.0000000000	131.0000000000 54.5000000000	130.5000000000 54.5000000000));1.7573500
1042;POLYGON((131.0000000000 54.5000000000	131.0000000000 55.0000000000	131.5000000000 55.0000000000	131.5000000000 54.5000000000	131.0000000000 54.5000000000));1.5542701
1043;POLYGON((131.5000000000 54.5000000000	131.5000000000 55.0000000000	132.0000000000 55.0000000000	132.0000000000 54.5000000000	131.5000000000 54.5000000000));0.6089883
1044;POLYGON((132.0000000000 54.5000000000	132.0000000000 55.0000000000	132.5000000000 55.0000000000	132.5000000000 54.5000000000	132.0000000000 54.5000000000));0.8321786
1045;POLYGON((132.5000000000 54.5000000000	132.5000000000 55.0000000000	133.0000000000 55.0000000000	133.0000000000 54.5000000000	132.5000000000 54.5000000000));0.8783625
1046;POLYGON((133.0000000000 54.5000000000	133.0000000000 55.0000000000	133.5000000000 55.0000000000	133.5000000000 54.5000000000	133.0000000000 54.5000000000));1.5803924
1047;POLYGON((133.5000000000 54.5000000000	133.5000000000 55.0000000000	134.0000000000 55.0000000000	134.0000000000 54.5000000000	133.5000000000 54.5000000000));0.7617536
1048;POLYGON((157.5000000000 54.5000000000	157.5000000000 55.0000000000	158.0000000000 55.0000000000	158.0000000000 54.5000000000	157.5000000000 54.5000000000));0.0000000
1049;POLYGON((-92.0000000000 55.0000000000	-92.0000000000 55.5000000000	-91.5000000000 55.5000000000	-91.5000000000 55.0000000000	-92.0000000000 55.0000000000));0.0000000
1050;POLYGON((-91.5000000000 55.0000000000	-91.5000000000 55.5000000000	-91.0000000000 55.5000000000	-91.0000000000 55.0000000000	-91.5000000000 55.0000000000));78.0086823
1051;POLYGON((-91.0000000000 55.0000000000	-91.0000000000 55.5000000000	-90.5000000000 55.5000000000	-90.5000000000 55.0000000000	-91.0000000000 55.0000000000));0.0000000
1052;POLYGON((-90.5000000000 55.0000000000	-90.5000000000 55.5000000000	-90.0000000000 55.5000000000	-90.0000000000 55.0000000000	-90.5000000000 55.0000000000));0.0000024
1053;POLYGON((-90.0000000000 55.0000000000	-90.0000000000 55.5000000000	-89.5000000000 55.5000000000	-89.5000000000 55.0000000000	-90.0000000000 55.0000000000));0.0007284
1054;POLYGON((-89.5000000000 55.0000000000	-89.5000000000 55.5000000000	-89.0000000000 55.5000000000	-89.0000000000 55.0000000000	-89.5000000000 55.0000000000));0.0000024
1055;POLYGON((-89.0000000000 55.0000000000	-89.0000000000 55.5000000000	-88.5000000000 55.5000000000	-88.5000000000 55.0000000000	-89.0000000000 55.0000000000));0.0000000
1056;POLYGON((-88.5000000000 55.0000000000	-88.5000000000 55.5000000000	-88.0000000000 55.5000000000	-88.0000000000 55.0000000000	-88.5000000000 55.0000000000));0.0000000
1057;POLYGON((-88.0000000000 55.0000000000	-88.0000000000 55.5000000000	-87.5000000000 55.5000000000	-87.5000000000 55.0000000000	-88.0000000000 55.0000000000));0.0000000
1058;POLYGON((-87.5000000000 55.0000000000	-87.5000000000 55.5000000000	-87.0000000000 55.5000000000	-87.0000000000 55.0000000000	-87.5000000000 55.0000000000));0.0000000
1059;POLYGON((-87.0000000000 55.0000000000	-87.0000000000 55.5000000000	-86.5000000000 55.5000000000	-86.5000000000 55.0000000000	-87.0000000000 55.0000000000));0.0000000
1060;POLYGON((-86.5000000000 55.0000000000	-86.5000000000 55.5000000000	-86.0000000000 55.5000000000	-86.0000000000 55.0000000000	-86.5000000000 55.0000000000));0.0000000
1061;POLYGON((-86.0000000000 55.0000000000	-86.0000000000 55.5000000000	-85.5000000000 55.5000000000	-85.5000000000 55.0000000000	-86.0000000000 55.0000000000));0.0000000
1062;POLYGON((-85.5000000000 55.0000000000	-85.5000000000 55.5000000000	-85.0000000000 55.5000000000	-85.0000000000 55.0000000000	-85.5000000000 55.0000000000));0.0000000
1063;POLYGON((-85.0000000000 55.0000000000	-85.0000000000 55.5000000000	-84.5000000000 55.5000000000	-84.5000000000 55.0000000000	-85.0000000000 55.0000000000));16.9492073
1064;POLYGON((-84.5000000000 55.0000000000	-84.5000000000 55.5000000000	-84.0000000000 55.5000000000	-84.0000000000 55.0000000000	-84.5000000000 55.0000000000));0.0000000
1065;POLYGON((-84.0000000000 55.0000000000	-84.0000000000 55.5000000000	-83.5000000000 55.5000000000	-83.5000000000 55.0000000000	-84.0000000000 55.0000000000));0.0000000
1066;POLYGON((106.0000000000 55.0000000000	106.0000000000 55.5000000000	106.5000000000 55.5000000000	106.5000000000 55.0000000000	106.0000000000 55.0000000000));3.1117494
1067;POLYGON((107.0000000000 55.0000000000	107.0000000000 55.5000000000	107.5000000000 55.5000000000	107.5000000000 55.0000000000	107.0000000000 55.0000000000));1.7420762
1068;POLYGON((108.0000000000 55.0000000000	108.0000000000 55.5000000000	108.5000000000 55.5000000000	108.5000000000 55.0000000000	108.0000000000 55.0000000000));5.4135847
1069;POLYGON((108.5000000000 55.0000000000	108.5000000000 55.5000000000	109.0000000000 55.5000000000	109.0000000000 55.0000000000	108.5000000000 55.0000000000));1.4182699
1070;POLYGON((110.5000000000 55.0000000000	110.5000000000 55.5000000000	111.0000000000 55.5000000000	111.0000000000 55.0000000000	110.5000000000 55.0000000000));6.2867575
1071;POLYGON((111.0000000000 55.0000000000	111.0000000000 55.5000000000	111.5000000000 55.5000000000	111.5000000000 55.0000000000	111.0000000000 55.0000000000));1.0595711
1072;POLYGON((111.5000000000 55.0000000000	111.5000000000 55.5000000000	112.0000000000 55.5000000000	112.0000000000 55.0000000000	111.5000000000 55.0000000000));10.4236135
1073;POLYGON((112.0000000000 55.0000000000	112.0000000000 55.5000000000	112.5000000000 55.5000000000	112.5000000000 55.0000000000	112.0000000000 55.0000000000));5.1868272
1074;POLYGON((112.5000000000 55.0000000000	112.5000000000 55.5000000000	113.0000000000 55.5000000000	113.0000000000 55.0000000000	112.5000000000 55.0000000000));3.8270454
1075;POLYGON((113.0000000000 55.0000000000	113.0000000000 55.5000000000	113.5000000000 55.5000000000	113.5000000000 55.0000000000	113.0000000000 55.0000000000));1.0783529
1076;POLYGON((113.5000000000 55.0000000000	113.5000000000 55.5000000000	114.0000000000 55.5000000000	114.0000000000 55.0000000000	113.5000000000 55.0000000000));5.9557891
1077;POLYGON((114.0000000000 55.0000000000	114.0000000000 55.5000000000	114.5000000000 55.5000000000	114.5000000000 55.0000000000	114.0000000000 55.0000000000));5.1067185
1078;POLYGON((114.5000000000 55.0000000000	114.5000000000 55.5000000000	115.0000000000 55.5000000000	115.0000000000 55.0000000000	114.5000000000 55.0000000000));4.6171207
1079;POLYGON((115.0000000000 55.0000000000	115.0000000000 55.5000000000	115.5000000000 55.5000000000	115.5000000000 55.0000000000	115.0000000000 55.0000000000));0.9348122
1080;POLYGON((115.5000000000 55.0000000000	115.5000000000 55.5000000000	116.0000000000 55.5000000000	116.0000000000 55.0000000000	115.5000000000 55.0000000000));0.2466991
1081;POLYGON((116.0000000000 55.0000000000	116.0000000000 55.5000000000	116.5000000000 55.5000000000	116.5000000000 55.0000000000	116.0000000000 55.0000000000));0.7906885
1082;POLYGON((116.5000000000 55.0000000000	116.5000000000 55.5000000000	117.0000000000 55.5000000000	117.0000000000 55.0000000000	116.5000000000 55.0000000000));0.4326037
1083;POLYGON((117.0000000000 55.0000000000	117.0000000000 55.5000000000	117.5000000000 55.5000000000	117.5000000000 55.0000000000	117.0000000000 55.0000000000));0.3650156
1084;POLYGON((117.5000000000 55.0000000000	117.5000000000 55.5000000000	118.0000000000 55.5000000000	118.0000000000 55.0000000000	117.5000000000 55.0000000000));0.5509441
1085;POLYGON((118.0000000000 55.0000000000	118.0000000000 55.5000000000	118.5000000000 55.5000000000	118.5000000000 55.0000000000	118.0000000000 55.0000000000));0.8025689
1086;POLYGON((118.5000000000 55.0000000000	118.5000000000 55.5000000000	119.0000000000 55.5000000000	119.0000000000 55.0000000000	118.5000000000 55.0000000000));0.7747150
1087;POLYGON((119.0000000000 55.0000000000	119.0000000000 55.5000000000	119.5000000000 55.5000000000	119.5000000000 55.0000000000	119.0000000000 55.0000000000));0.6333815
1088;POLYGON((119.5000000000 55.0000000000	119.5000000000 55.5000000000	120.0000000000 55.5000000000	120.0000000000 55.0000000000	119.5000000000 55.0000000000));0.3535946
1089;POLYGON((120.0000000000 55.0000000000	120.0000000000 55.5000000000	120.5000000000 55.5000000000	120.5000000000 55.0000000000	120.0000000000 55.0000000000));0.6114892
1090;POLYGON((120.5000000000 55.0000000000	120.5000000000 55.5000000000	121.0000000000 55.5000000000	121.0000000000 55.0000000000	120.5000000000 55.0000000000));1.1200764
1091;POLYGON((121.0000000000 55.0000000000	121.0000000000 55.5000000000	121.5000000000 55.5000000000	121.5000000000 55.0000000000	121.0000000000 55.0000000000));2.4689538
1092;POLYGON((121.5000000000 55.0000000000	121.5000000000 55.5000000000	122.0000000000 55.5000000000	122.0000000000 55.0000000000	121.5000000000 55.0000000000));3.1632864
1093;POLYGON((122.0000000000 55.0000000000	122.0000000000 55.5000000000	122.5000000000 55.5000000000	122.5000000000 55.0000000000	122.0000000000 55.0000000000));3.8566289
1094;POLYGON((122.5000000000 55.0000000000	122.5000000000 55.5000000000	123.0000000000 55.5000000000	123.0000000000 55.0000000000	122.5000000000 55.0000000000));4.2245264
1095;POLYGON((123.0000000000 55.0000000000	123.0000000000 55.5000000000	123.5000000000 55.5000000000	123.5000000000 55.0000000000	123.0000000000 55.0000000000));3.6097486
1096;POLYGON((123.5000000000 55.0000000000	123.5000000000 55.5000000000	124.0000000000 55.5000000000	124.0000000000 55.0000000000	123.5000000000 55.0000000000));1.8319697
1097;POLYGON((124.0000000000 55.0000000000	124.0000000000 55.5000000000	124.5000000000 55.5000000000	124.5000000000 55.0000000000	124.0000000000 55.0000000000));1.7720919
1098;POLYGON((124.5000000000 55.0000000000	124.5000000000 55.5000000000	125.0000000000 55.5000000000	125.0000000000 55.0000000000	124.5000000000 55.0000000000));1.8051993
1099;POLYGON((125.0000000000 55.0000000000	125.0000000000 55.5000000000	125.5000000000 55.5000000000	125.5000000000 55.0000000000	125.0000000000 55.0000000000));1.0375370
1100;POLYGON((125.5000000000 55.0000000000	125.5000000000 55.5000000000	126.0000000000 55.5000000000	126.0000000000 55.0000000000	125.5000000000 55.0000000000));0.9906862
1101;POLYGON((126.0000000000 55.0000000000	126.0000000000 55.5000000000	126.5000000000 55.5000000000	126.5000000000 55.0000000000	126.0000000000 55.0000000000));1.3260546
1102;POLYGON((126.5000000000 55.0000000000	126.5000000000 55.5000000000	127.0000000000 55.5000000000	127.0000000000 55.0000000000	126.5000000000 55.0000000000));2.8406112
1103;POLYGON((127.0000000000 55.0000000000	127.0000000000 55.5000000000	127.5000000000 55.5000000000	127.5000000000 55.0000000000	127.0000000000 55.0000000000));2.7010736
1104;POLYGON((127.5000000000 55.0000000000	127.5000000000 55.5000000000	128.0000000000 55.5000000000	128.0000000000 55.0000000000	127.5000000000 55.0000000000));2.6648581
1105;POLYGON((128.0000000000 55.0000000000	128.0000000000 55.5000000000	128.5000000000 55.5000000000	128.5000000000 55.0000000000	128.0000000000 55.0000000000));3.4063165
1106;POLYGON((128.5000000000 55.0000000000	128.5000000000 55.5000000000	129.0000000000 55.5000000000	129.0000000000 55.0000000000	128.5000000000 55.0000000000));0.9466428
1107;POLYGON((129.0000000000 55.0000000000	129.0000000000 55.5000000000	129.5000000000 55.5000000000	129.5000000000 55.0000000000	129.0000000000 55.0000000000));1.6119564
1108;POLYGON((129.5000000000 55.0000000000	129.5000000000 55.5000000000	130.0000000000 55.5000000000	130.0000000000 55.0000000000	129.5000000000 55.0000000000));1.0420409
1109;POLYGON((130.0000000000 55.0000000000	130.0000000000 55.5000000000	130.5000000000 55.5000000000	130.5000000000 55.0000000000	130.0000000000 55.0000000000));0.6958001
1110;POLYGON((130.5000000000 55.0000000000	130.5000000000 55.5000000000	131.0000000000 55.5000000000	131.0000000000 55.0000000000	130.5000000000 55.0000000000));1.2230260
1111;POLYGON((131.0000000000 55.0000000000	131.0000000000 55.5000000000	131.5000000000 55.5000000000	131.5000000000 55.0000000000	131.0000000000 55.0000000000));2.2105980
1112;POLYGON((131.5000000000 55.0000000000	131.5000000000 55.5000000000	132.0000000000 55.5000000000	132.0000000000 55.0000000000	131.5000000000 55.0000000000));2.4559662
1113;POLYGON((132.0000000000 55.0000000000	132.0000000000 55.5000000000	132.5000000000 55.5000000000	132.5000000000 55.0000000000	132.0000000000 55.0000000000));1.0015966
1114;POLYGON((132.5000000000 55.0000000000	132.5000000000 55.5000000000	133.0000000000 55.5000000000	133.0000000000 55.0000000000	132.5000000000 55.0000000000));2.4081852
1115;POLYGON((133.0000000000 55.0000000000	133.0000000000 55.5000000000	133.5000000000 55.5000000000	133.5000000000 55.0000000000	133.0000000000 55.0000000000));3.6919291
1116;POLYGON((133.5000000000 55.0000000000	133.5000000000 55.5000000000	134.0000000000 55.5000000000	134.0000000000 55.0000000000	133.5000000000 55.0000000000));2.0368803
1117;POLYGON((134.0000000000 55.0000000000	134.0000000000 55.5000000000	134.5000000000 55.5000000000	134.5000000000 55.0000000000	134.0000000000 55.0000000000));1.5799274
1118;POLYGON((134.5000000000 55.0000000000	134.5000000000 55.5000000000	135.0000000000 55.5000000000	135.0000000000 55.0000000000	134.5000000000 55.0000000000));0.4788586
1119;POLYGON((135.0000000000 55.0000000000	135.0000000000 55.5000000000	135.5000000000 55.5000000000	135.5000000000 55.0000000000	135.0000000000 55.0000000000));1.2145985
1120;POLYGON((158.0000000000 55.0000000000	158.0000000000 55.5000000000	158.5000000000 55.5000000000	158.5000000000 55.0000000000	158.0000000000 55.0000000000));0.0000000
1121;POLYGON((-93.0000000000 55.5000000000	-93.0000000000 56.0000000000	-92.5000000000 56.0000000000	-92.5000000000 55.5000000000	-93.0000000000 55.5000000000));0.0000000
1122;POLYGON((-92.5000000000 55.5000000000	-92.5000000000 56.0000000000	-92.0000000000 56.0000000000	-92.0000000000 55.5000000000	-92.5000000000 55.5000000000));0.0000041
1123;POLYGON((-92.0000000000 55.5000000000	-92.0000000000 56.0000000000	-91.5000000000 56.0000000000	-91.5000000000 55.5000000000	-92.0000000000 55.5000000000));0.0000022
1124;POLYGON((-91.5000000000 55.5000000000	-91.5000000000 56.0000000000	-91.0000000000 56.0000000000	-91.0000000000 55.5000000000	-91.5000000000 55.5000000000));0.0005242
1125;POLYGON((-91.0000000000 55.5000000000	-91.0000000000 56.0000000000	-90.5000000000 56.0000000000	-90.5000000000 55.5000000000	-91.0000000000 55.5000000000));0.0000000
1126;POLYGON((-90.5000000000 55.5000000000	-90.5000000000 56.0000000000	-90.0000000000 56.0000000000	-90.0000000000 55.5000000000	-90.5000000000 55.5000000000));0.0000000
1127;POLYGON((-90.0000000000 55.5000000000	-90.0000000000 56.0000000000	-89.5000000000 56.0000000000	-89.5000000000 55.5000000000	-90.0000000000 55.5000000000));0.0000000
1128;POLYGON((-89.5000000000 55.5000000000	-89.5000000000 56.0000000000	-89.0000000000 56.0000000000	-89.0000000000 55.5000000000	-89.5000000000 55.5000000000));0.0000026
1129;POLYGON((-89.0000000000 55.5000000000	-89.0000000000 56.0000000000	-88.5000000000 56.0000000000	-88.5000000000 55.5000000000	-89.0000000000 55.5000000000));0.0000000
1130;POLYGON((-88.5000000000 55.5000000000	-88.5000000000 56.0000000000	-88.0000000000 56.0000000000	-88.0000000000 55.5000000000	-88.5000000000 55.5000000000));0.0000000
1131;POLYGON((-88.0000000000 55.5000000000	-88.0000000000 56.0000000000	-87.5000000000 56.0000000000	-87.5000000000 55.5000000000	-88.0000000000 55.5000000000));0.0078518
1132;POLYGON((-87.5000000000 55.5000000000	-87.5000000000 56.0000000000	-87.0000000000 56.0000000000	-87.0000000000 55.5000000000	-87.5000000000 55.5000000000));95.2916565
1133;POLYGON((-87.0000000000 55.5000000000	-87.0000000000 56.0000000000	-86.5000000000 56.0000000000	-86.5000000000 55.5000000000	-87.0000000000 55.5000000000));59.6431046
1134;POLYGON((105.5000000000 55.5000000000	105.5000000000 56.0000000000	106.0000000000 56.0000000000	106.0000000000 55.5000000000	105.5000000000 55.5000000000));5.7036071
1135;POLYGON((106.0000000000 55.5000000000	106.0000000000 56.0000000000	106.5000000000 56.0000000000	106.5000000000 55.5000000000	106.0000000000 55.5000000000));7.9015069
1136;POLYGON((107.0000000000 55.5000000000	107.0000000000 56.0000000000	107.5000000000 56.0000000000	107.5000000000 55.5000000000	107.0000000000 55.5000000000));1.7702996
1137;POLYGON((108.5000000000 55.5000000000	108.5000000000 56.0000000000	109.0000000000 56.0000000000	109.0000000000 55.5000000000	108.5000000000 55.5000000000));0.0008777
1138;POLYGON((109.0000000000 55.5000000000	109.0000000000 56.0000000000	109.5000000000 56.0000000000	109.5000000000 55.5000000000	109.0000000000 55.5000000000));1.6685343
1139;POLYGON((110.5000000000 55.5000000000	110.5000000000 56.0000000000	111.0000000000 56.0000000000	111.0000000000 55.5000000000	110.5000000000 55.5000000000));2.8897755
1140;POLYGON((111.0000000000 55.5000000000	111.0000000000 56.0000000000	111.5000000000 56.0000000000	111.5000000000 55.5000000000	111.0000000000 55.5000000000));4.2337699
1141;POLYGON((111.5000000000 55.5000000000	111.5000000000 56.0000000000	112.0000000000 56.0000000000	112.0000000000 55.5000000000	111.5000000000 55.5000000000));3.5342176
1142;POLYGON((112.0000000000 55.5000000000	112.0000000000 56.0000000000	112.5000000000 56.0000000000	112.5000000000 55.5000000000	112.0000000000 55.5000000000));4.0681057
1143;POLYGON((112.5000000000 55.5000000000	112.5000000000 56.0000000000	113.0000000000 56.0000000000	113.0000000000 55.5000000000	112.5000000000 55.5000000000));0.6092520
1144;POLYGON((113.0000000000 55.5000000000	113.0000000000 56.0000000000	113.5000000000 56.0000000000	113.5000000000 55.5000000000	113.0000000000 55.5000000000));3.0436120
1145;POLYGON((113.5000000000 55.5000000000	113.5000000000 56.0000000000	114.0000000000 56.0000000000	114.0000000000 55.5000000000	113.5000000000 55.5000000000));5.8567834
1146;POLYGON((114.0000000000 55.5000000000	114.0000000000 56.0000000000	114.5000000000 56.0000000000	114.5000000000 55.5000000000	114.0000000000 55.5000000000));3.5669241
1147;POLYGON((114.5000000000 55.5000000000	114.5000000000 56.0000000000	115.0000000000 56.0000000000	115.0000000000 55.5000000000	114.5000000000 55.5000000000));1.5213209
1148;POLYGON((115.0000000000 55.5000000000	115.0000000000 56.0000000000	115.5000000000 56.0000000000	115.5000000000 55.5000000000	115.0000000000 55.5000000000));0.8866933
1149;POLYGON((115.5000000000 55.5000000000	115.5000000000 56.0000000000	116.0000000000 56.0000000000	116.0000000000 55.5000000000	115.5000000000 55.5000000000));0.6020988
1150;POLYGON((116.0000000000 55.5000000000	116.0000000000 56.0000000000	116.5000000000 56.0000000000	116.5000000000 55.5000000000	116.0000000000 55.5000000000));1.0627182
1151;POLYGON((116.5000000000 55.5000000000	116.5000000000 56.0000000000	117.0000000000 56.0000000000	117.0000000000 55.5000000000	116.5000000000 55.5000000000));0.1797923
1152;POLYGON((117.0000000000 55.5000000000	117.0000000000 56.0000000000	117.5000000000 56.0000000000	117.5000000000 55.5000000000	117.0000000000 55.5000000000));1.0483764
1153;POLYGON((117.5000000000 55.5000000000	117.5000000000 56.0000000000	118.0000000000 56.0000000000	118.0000000000 55.5000000000	117.5000000000 55.5000000000));2.9053392
1154;POLYGON((118.0000000000 55.5000000000	118.0000000000 56.0000000000	118.5000000000 56.0000000000	118.5000000000 55.5000000000	118.0000000000 55.5000000000));1.3950745
1155;POLYGON((118.5000000000 55.5000000000	118.5000000000 56.0000000000	119.0000000000 56.0000000000	119.0000000000 55.5000000000	118.5000000000 55.5000000000));2.1131866
1156;POLYGON((119.0000000000 55.5000000000	119.0000000000 56.0000000000	119.5000000000 56.0000000000	119.5000000000 55.5000000000	119.0000000000 55.5000000000));0.5895966
1157;POLYGON((119.5000000000 55.5000000000	119.5000000000 56.0000000000	120.0000000000 56.0000000000	120.0000000000 55.5000000000	119.5000000000 55.5000000000));0.4245816
1158;POLYGON((120.0000000000 55.5000000000	120.0000000000 56.0000000000	120.5000000000 56.0000000000	120.5000000000 55.5000000000	120.0000000000 55.5000000000));1.2199489
1159;POLYGON((120.5000000000 55.5000000000	120.5000000000 56.0000000000	121.0000000000 56.0000000000	121.0000000000 55.5000000000	120.5000000000 55.5000000000));1.2614491
1160;POLYGON((121.0000000000 55.5000000000	121.0000000000 56.0000000000	121.5000000000 56.0000000000	121.5000000000 55.5000000000	121.0000000000 55.5000000000));2.5055571
1161;POLYGON((121.5000000000 55.5000000000	121.5000000000 56.0000000000	122.0000000000 56.0000000000	122.0000000000 55.5000000000	121.5000000000 55.5000000000));1.8359702
1162;POLYGON((122.0000000000 55.5000000000	122.0000000000 56.0000000000	122.5000000000 56.0000000000	122.5000000000 55.5000000000	122.0000000000 55.5000000000));2.4385130
1163;POLYGON((122.5000000000 55.5000000000	122.5000000000 56.0000000000	123.0000000000 56.0000000000	123.0000000000 55.5000000000	122.5000000000 55.5000000000));1.0609676
1164;POLYGON((123.0000000000 55.5000000000	123.0000000000 56.0000000000	123.5000000000 56.0000000000	123.5000000000 55.5000000000	123.0000000000 55.5000000000));1.2791299
1165;POLYGON((123.5000000000 55.5000000000	123.5000000000 56.0000000000	124.0000000000 56.0000000000	124.0000000000 55.5000000000	123.5000000000 55.5000000000));1.8088100
1166;POLYGON((124.0000000000 55.5000000000	124.0000000000 56.0000000000	124.5000000000 56.0000000000	124.5000000000 55.5000000000	124.0000000000 55.5000000000));0.8412439
1167;POLYGON((124.5000000000 55.5000000000	124.5000000000 56.0000000000	125.0000000000 56.0000000000	125.0000000000 55.5000000000	124.5000000000 55.5000000000));1.8109977
1168;POLYGON((125.0000000000 55.5000000000	125.0000000000 56.0000000000	125.5000000000 56.0000000000	125.5000000000 55.5000000000	125.0000000000 55.5000000000));0.7320029
1169;POLYGON((125.5000000000 55.5000000000	125.5000000000 56.0000000000	126.0000000000 56.0000000000	126.0000000000 55.5000000000	125.5000000000 55.5000000000));0.7498826
1170;POLYGON((126.0000000000 55.5000000000	126.0000000000 56.0000000000	126.5000000000 56.0000000000	126.5000000000 55.5000000000	126.0000000000 55.5000000000));0.4808052
1171;POLYGON((126.5000000000 55.5000000000	126.5000000000 56.0000000000	127.0000000000 56.0000000000	127.0000000000 55.5000000000	126.5000000000 55.5000000000));0.3828170
1172;POLYGON((127.0000000000 55.5000000000	127.0000000000 56.0000000000	127.5000000000 56.0000000000	127.5000000000 55.5000000000	127.0000000000 55.5000000000));1.2478201
1173;POLYGON((127.5000000000 55.5000000000	127.5000000000 56.0000000000	128.0000000000 56.0000000000	128.0000000000 55.5000000000	127.5000000000 55.5000000000));1.0189580
1174;POLYGON((128.0000000000 55.5000000000	128.0000000000 56.0000000000	128.5000000000 56.0000000000	128.5000000000 55.5000000000	128.0000000000 55.5000000000));0.4437441
1175;POLYGON((128.5000000000 55.5000000000	128.5000000000 56.0000000000	129.0000000000 56.0000000000	129.0000000000 55.5000000000	128.5000000000 55.5000000000));1.1106833
1176;POLYGON((129.0000000000 55.5000000000	129.0000000000 56.0000000000	129.5000000000 56.0000000000	129.5000000000 55.5000000000	129.0000000000 55.5000000000));1.9117877
1177;POLYGON((129.5000000000 55.5000000000	129.5000000000 56.0000000000	130.0000000000 56.0000000000	130.0000000000 55.5000000000	129.5000000000 55.5000000000));2.8919969
1178;POLYGON((130.0000000000 55.5000000000	130.0000000000 56.0000000000	130.5000000000 56.0000000000	130.5000000000 55.5000000000	130.0000000000 55.5000000000));1.3864205
1179;POLYGON((130.5000000000 55.5000000000	130.5000000000 56.0000000000	131.0000000000 56.0000000000	131.0000000000 55.5000000000	130.5000000000 55.5000000000));0.5265188
1180;POLYGON((131.0000000000 55.5000000000	131.0000000000 56.0000000000	131.5000000000 56.0000000000	131.5000000000 55.5000000000	131.0000000000 55.5000000000));5.4454598
1181;POLYGON((131.5000000000 55.5000000000	131.5000000000 56.0000000000	132.0000000000 56.0000000000	132.0000000000 55.5000000000	131.5000000000 55.5000000000));4.6344466
1182;POLYGON((132.0000000000 55.5000000000	132.0000000000 56.0000000000	132.5000000000 56.0000000000	132.5000000000 55.5000000000	132.0000000000 55.5000000000));2.5887940
1183;POLYGON((132.5000000000 55.5000000000	132.5000000000 56.0000000000	133.0000000000 56.0000000000	133.0000000000 55.5000000000	132.5000000000 55.5000000000));5.4505644
1184;POLYGON((133.0000000000 55.5000000000	133.0000000000 56.0000000000	133.5000000000 56.0000000000	133.5000000000 55.5000000000	133.0000000000 55.5000000000));4.5959930
1185;POLYGON((133.5000000000 55.5000000000	133.5000000000 56.0000000000	134.0000000000 56.0000000000	134.0000000000 55.5000000000	133.5000000000 55.5000000000));4.4888539
1186;POLYGON((134.0000000000 55.5000000000	134.0000000000 56.0000000000	134.5000000000 56.0000000000	134.5000000000 55.5000000000	134.0000000000 55.5000000000));6.9105010
1187;POLYGON((134.5000000000 55.5000000000	134.5000000000 56.0000000000	135.0000000000 56.0000000000	135.0000000000 55.5000000000	134.5000000000 55.5000000000));10.9770718
1188;POLYGON((135.0000000000 55.5000000000	135.0000000000 56.0000000000	135.5000000000 56.0000000000	135.5000000000 55.5000000000	135.0000000000 55.5000000000));3.6858897
1189;POLYGON((135.5000000000 55.5000000000	135.5000000000 56.0000000000	136.0000000000 56.0000000000	136.0000000000 55.5000000000	135.5000000000 55.5000000000));8.4585629
1190;POLYGON((136.0000000000 55.5000000000	136.0000000000 56.0000000000	136.5000000000 56.0000000000	136.5000000000 55.5000000000	136.0000000000 55.5000000000));5.6960015
1191;POLYGON((158.0000000000 55.5000000000	158.0000000000 56.0000000000	158.5000000000 56.0000000000	158.5000000000 55.5000000000	158.0000000000 55.5000000000));0.0000000
1192;POLYGON((158.5000000000 55.5000000000	158.5000000000 56.0000000000	159.0000000000 56.0000000000	159.0000000000 55.5000000000	158.5000000000 55.5000000000));0.0000000
1193;POLYGON((160.0000000000 55.5000000000	160.0000000000 56.0000000000	160.5000000000 56.0000000000	160.5000000000 55.5000000000	160.0000000000 55.5000000000));0.0000000
1194;POLYGON((160.5000000000 55.5000000000	160.5000000000 56.0000000000	161.0000000000 56.0000000000	161.0000000000 55.5000000000	160.5000000000 55.5000000000));0.0000293
1195;POLYGON((-94.0000000000 56.0000000000	-94.0000000000 56.5000000000	-93.5000000000 56.5000000000	-93.5000000000 56.0000000000	-94.0000000000 56.0000000000));0.0000035
1196;POLYGON((-93.5000000000 56.0000000000	-93.5000000000 56.5000000000	-93.0000000000 56.5000000000	-93.0000000000 56.0000000000	-93.5000000000 56.0000000000));67.3667679
1197;POLYGON((-93.0000000000 56.0000000000	-93.0000000000 56.5000000000	-92.5000000000 56.5000000000	-92.5000000000 56.0000000000	-93.0000000000 56.0000000000));0.0004770
1198;POLYGON((-92.5000000000 56.0000000000	-92.5000000000 56.5000000000	-92.0000000000 56.5000000000	-92.0000000000 56.0000000000	-92.5000000000 56.0000000000));0.0000000
1199;POLYGON((-92.0000000000 56.0000000000	-92.0000000000 56.5000000000	-91.5000000000 56.5000000000	-91.5000000000 56.0000000000	-92.0000000000 56.0000000000));0.0000000
1200;POLYGON((-91.5000000000 56.0000000000	-91.5000000000 56.5000000000	-91.0000000000 56.5000000000	-91.0000000000 56.0000000000	-91.5000000000 56.0000000000));0.0000000
1201;POLYGON((-91.0000000000 56.0000000000	-91.0000000000 56.5000000000	-90.5000000000 56.5000000000	-90.5000000000 56.0000000000	-91.0000000000 56.0000000000));0.0000000
1202;POLYGON((-90.5000000000 56.0000000000	-90.5000000000 56.5000000000	-90.0000000000 56.5000000000	-90.0000000000 56.0000000000	-90.5000000000 56.0000000000));0.0000212
1203;POLYGON((-90.0000000000 56.0000000000	-90.0000000000 56.5000000000	-89.5000000000 56.5000000000	-89.5000000000 56.0000000000	-90.0000000000 56.0000000000));0.0000000
1204;POLYGON((-89.5000000000 56.0000000000	-89.5000000000 56.5000000000	-89.0000000000 56.5000000000	-89.0000000000 56.0000000000	-89.5000000000 56.0000000000));0.0000000
1205;POLYGON((-89.0000000000 56.0000000000	-89.0000000000 56.5000000000	-88.5000000000 56.5000000000	-88.5000000000 56.0000000000	-89.0000000000 56.0000000000));0.0000000
1206;POLYGON((-88.5000000000 56.0000000000	-88.5000000000 56.5000000000	-88.0000000000 56.5000000000	-88.0000000000 56.0000000000	-88.5000000000 56.0000000000));0.0000000
1207;POLYGON((-79.5000000000 56.0000000000	-79.5000000000 56.5000000000	-79.0000000000 56.5000000000	-79.0000000000 56.0000000000	-79.5000000000 56.0000000000));0.0000000
1208;POLYGON((-64.5000000000 56.0000000000	-64.5000000000 56.5000000000	-64.0000000000 56.5000000000	-64.0000000000 56.0000000000	-64.5000000000 56.0000000000));0.0000000
1209;POLYGON((-64.0000000000 56.0000000000	-64.0000000000 56.5000000000	-63.5000000000 56.5000000000	-63.5000000000 56.0000000000	-64.0000000000 56.0000000000));0.0000000
1210;POLYGON((-63.5000000000 56.0000000000	-63.5000000000 56.5000000000	-63.0000000000 56.5000000000	-63.0000000000 56.0000000000	-63.5000000000 56.0000000000));0.0000000
1211;POLYGON((106.5000000000 56.0000000000	106.5000000000 56.5000000000	107.0000000000 56.5000000000	107.0000000000 56.0000000000	106.5000000000 56.0000000000));2.4876673
1212;POLYGON((108.5000000000 56.0000000000	108.5000000000 56.5000000000	109.0000000000 56.5000000000	109.0000000000 56.0000000000	108.5000000000 56.0000000000));0.0000000
1213;POLYGON((109.0000000000 56.0000000000	109.0000000000 56.5000000000	109.5000000000 56.5000000000	109.5000000000 56.0000000000	109.0000000000 56.0000000000));2.5100663
1214;POLYGON((109.5000000000 56.0000000000	109.5000000000 56.5000000000	110.0000000000 56.5000000000	110.0000000000 56.0000000000	109.5000000000 56.0000000000));4.5868487
1215;POLYGON((110.0000000000 56.0000000000	110.0000000000 56.5000000000	110.5000000000 56.5000000000	110.5000000000 56.0000000000	110.0000000000 56.0000000000));4.9849629
1216;POLYGON((110.5000000000 56.0000000000	110.5000000000 56.5000000000	111.0000000000 56.5000000000	111.0000000000 56.0000000000	110.5000000000 56.0000000000));3.5304232
1217;POLYGON((111.0000000000 56.0000000000	111.0000000000 56.5000000000	111.5000000000 56.5000000000	111.5000000000 56.0000000000	111.0000000000 56.0000000000));1.8665986
1218;POLYGON((112.5000000000 56.0000000000	112.5000000000 56.5000000000	113.0000000000 56.5000000000	113.0000000000 56.0000000000	112.5000000000 56.0000000000));3.3774393
1219;POLYGON((113.0000000000 56.0000000000	113.0000000000 56.5000000000	113.5000000000 56.5000000000	113.5000000000 56.0000000000	113.0000000000 56.0000000000));3.1091294
1220;POLYGON((113.5000000000 56.0000000000	113.5000000000 56.5000000000	114.0000000000 56.5000000000	114.0000000000 56.0000000000	113.5000000000 56.0000000000));1.8690834
1221;POLYGON((114.5000000000 56.0000000000	114.5000000000 56.5000000000	115.0000000000 56.5000000000	115.0000000000 56.0000000000	114.5000000000 56.0000000000));5.2616482
1222;POLYGON((115.0000000000 56.0000000000	115.0000000000 56.5000000000	115.5000000000 56.5000000000	115.5000000000 56.0000000000	115.0000000000 56.0000000000));3.0197270
1223;POLYGON((115.5000000000 56.0000000000	115.5000000000 56.5000000000	116.0000000000 56.5000000000	116.0000000000 56.0000000000	115.5000000000 56.0000000000));1.8857155
1224;POLYGON((116.0000000000 56.0000000000	116.0000000000 56.5000000000	116.5000000000 56.5000000000	116.5000000000 56.0000000000	116.0000000000 56.0000000000));0.5321624
1225;POLYGON((116.5000000000 56.0000000000	116.5000000000 56.5000000000	117.0000000000 56.5000000000	117.0000000000 56.0000000000	116.5000000000 56.0000000000));0.1099837
1226;POLYGON((117.0000000000 56.0000000000	117.0000000000 56.5000000000	117.5000000000 56.5000000000	117.5000000000 56.0000000000	117.0000000000 56.0000000000));0.8134912
1227;POLYGON((117.5000000000 56.0000000000	117.5000000000 56.5000000000	118.0000000000 56.5000000000	118.0000000000 56.0000000000	117.5000000000 56.0000000000));2.2495675
1228;POLYGON((118.0000000000 56.0000000000	118.0000000000 56.5000000000	118.5000000000 56.5000000000	118.5000000000 56.0000000000	118.0000000000 56.0000000000));1.5925776
1229;POLYGON((118.5000000000 56.0000000000	118.5000000000 56.5000000000	119.0000000000 56.5000000000	119.0000000000 56.0000000000	118.5000000000 56.0000000000));2.9320686
1230;POLYGON((119.0000000000 56.0000000000	119.0000000000 56.5000000000	119.5000000000 56.5000000000	119.5000000000 56.0000000000	119.0000000000 56.0000000000));1.4024369
1231;POLYGON((119.5000000000 56.0000000000	119.5000000000 56.5000000000	120.0000000000 56.5000000000	120.0000000000 56.0000000000	119.5000000000 56.0000000000));5.5556202
1232;POLYGON((120.0000000000 56.0000000000	120.0000000000 56.5000000000	120.5000000000 56.5000000000	120.5000000000 56.0000000000	120.0000000000 56.0000000000));4.6829348
1233;POLYGON((120.5000000000 56.0000000000	120.5000000000 56.5000000000	121.0000000000 56.5000000000	121.0000000000 56.0000000000	120.5000000000 56.0000000000));0.8730927
1234;POLYGON((121.0000000000 56.0000000000	121.0000000000 56.5000000000	121.5000000000 56.5000000000	121.5000000000 56.0000000000	121.0000000000 56.0000000000));2.4872754
1235;POLYGON((121.5000000000 56.0000000000	121.5000000000 56.5000000000	122.0000000000 56.5000000000	122.0000000000 56.0000000000	121.5000000000 56.0000000000));2.0584545
1236;POLYGON((122.0000000000 56.0000000000	122.0000000000 56.5000000000	122.5000000000 56.5000000000	122.5000000000 56.0000000000	122.0000000000 56.0000000000));1.0129937
1237;POLYGON((122.5000000000 56.0000000000	122.5000000000 56.5000000000	123.0000000000 56.5000000000	123.0000000000 56.0000000000	122.5000000000 56.0000000000));1.6563609
1238;POLYGON((123.0000000000 56.0000000000	123.0000000000 56.5000000000	123.5000000000 56.5000000000	123.5000000000 56.0000000000	123.0000000000 56.0000000000));0.6353399
1239;POLYGON((123.5000000000 56.0000000000	123.5000000000 56.5000000000	124.0000000000 56.5000000000	124.0000000000 56.0000000000	123.5000000000 56.0000000000));1.1264964
1240;POLYGON((124.0000000000 56.0000000000	124.0000000000 56.5000000000	124.5000000000 56.5000000000	124.5000000000 56.0000000000	124.0000000000 56.0000000000));14.7756462
1241;POLYGON((124.5000000000 56.0000000000	124.5000000000 56.5000000000	125.0000000000 56.5000000000	125.0000000000 56.0000000000	124.5000000000 56.0000000000));18.9681168
1242;POLYGON((125.0000000000 56.0000000000	125.0000000000 56.5000000000	125.5000000000 56.5000000000	125.5000000000 56.0000000000	125.0000000000 56.0000000000));3.1410708
1243;POLYGON((125.5000000000 56.0000000000	125.5000000000 56.5000000000	126.0000000000 56.5000000000	126.0000000000 56.0000000000	125.5000000000 56.0000000000));1.7190078
1244;POLYGON((126.0000000000 56.0000000000	126.0000000000 56.5000000000	126.5000000000 56.5000000000	126.5000000000 56.0000000000	126.0000000000 56.0000000000));1.7413571
1245;POLYGON((126.5000000000 56.0000000000	126.5000000000 56.5000000000	127.0000000000 56.5000000000	127.0000000000 56.0000000000	126.5000000000 56.0000000000));0.5186599
1246;POLYGON((127.0000000000 56.0000000000	127.0000000000 56.5000000000	127.5000000000 56.5000000000	127.5000000000 56.0000000000	127.0000000000 56.0000000000));0.6084194
1247;POLYGON((127.5000000000 56.0000000000	127.5000000000 56.5000000000	128.0000000000 56.5000000000	128.0000000000 56.0000000000	127.5000000000 56.0000000000));0.8166786
1248;POLYGON((128.0000000000 56.0000000000	128.0000000000 56.5000000000	128.5000000000 56.5000000000	128.5000000000 56.0000000000	128.0000000000 56.0000000000));1.0076333
1249;POLYGON((128.5000000000 56.0000000000	128.5000000000 56.5000000000	129.0000000000 56.5000000000	129.0000000000 56.0000000000	128.5000000000 56.0000000000));1.1782504
1250;POLYGON((129.0000000000 56.0000000000	129.0000000000 56.5000000000	129.5000000000 56.5000000000	129.5000000000 56.0000000000	129.0000000000 56.0000000000));3.3828375
1251;POLYGON((129.5000000000 56.0000000000	129.5000000000 56.5000000000	130.0000000000 56.5000000000	130.0000000000 56.0000000000	129.5000000000 56.0000000000));1.1245642
1252;POLYGON((130.0000000000 56.0000000000	130.0000000000 56.5000000000	130.5000000000 56.5000000000	130.5000000000 56.0000000000	130.0000000000 56.0000000000));0.9600985
1253;POLYGON((130.5000000000 56.0000000000	130.5000000000 56.5000000000	131.0000000000 56.5000000000	131.0000000000 56.0000000000	130.5000000000 56.0000000000));0.7492475
1254;POLYGON((131.0000000000 56.0000000000	131.0000000000 56.5000000000	131.5000000000 56.5000000000	131.5000000000 56.0000000000	131.0000000000 56.0000000000));0.7458667
1255;POLYGON((131.5000000000 56.0000000000	131.5000000000 56.5000000000	132.0000000000 56.5000000000	132.0000000000 56.0000000000	131.5000000000 56.0000000000));0.6456677
1256;POLYGON((132.0000000000 56.0000000000	132.0000000000 56.5000000000	132.5000000000 56.5000000000	132.5000000000 56.0000000000	132.0000000000 56.0000000000));1.2341970
1257;POLYGON((132.5000000000 56.0000000000	132.5000000000 56.5000000000	133.0000000000 56.5000000000	133.0000000000 56.0000000000	132.5000000000 56.0000000000));5.4097838
1258;POLYGON((133.0000000000 56.0000000000	133.0000000000 56.5000000000	133.5000000000 56.5000000000	133.5000000000 56.0000000000	133.0000000000 56.0000000000));0.7312169
1259;POLYGON((133.5000000000 56.0000000000	133.5000000000 56.5000000000	134.0000000000 56.5000000000	134.0000000000 56.0000000000	133.5000000000 56.0000000000));0.9184715
1260;POLYGON((134.0000000000 56.0000000000	134.0000000000 56.5000000000	134.5000000000 56.5000000000	134.5000000000 56.0000000000	134.0000000000 56.0000000000));0.6526572
1261;POLYGON((134.5000000000 56.0000000000	134.5000000000 56.5000000000	135.0000000000 56.5000000000	135.0000000000 56.0000000000	134.5000000000 56.0000000000));3.8181286
1262;POLYGON((135.0000000000 56.0000000000	135.0000000000 56.5000000000	135.5000000000 56.5000000000	135.5000000000 56.0000000000	135.0000000000 56.0000000000));1.0766313
1263;POLYGON((135.5000000000 56.0000000000	135.5000000000 56.5000000000	136.0000000000 56.5000000000	136.0000000000 56.0000000000	135.5000000000 56.0000000000));1.5577680
1264;POLYGON((136.0000000000 56.0000000000	136.0000000000 56.5000000000	136.5000000000 56.5000000000	136.5000000000 56.0000000000	136.0000000000 56.0000000000));7.7397323
1265;POLYGON((136.5000000000 56.0000000000	136.5000000000 56.5000000000	137.0000000000 56.5000000000	137.0000000000 56.0000000000	136.5000000000 56.0000000000));8.5948448
1266;POLYGON((137.0000000000 56.0000000000	137.0000000000 56.5000000000	137.5000000000 56.5000000000	137.5000000000 56.0000000000	137.0000000000 56.0000000000));9.9437094
1267;POLYGON((158.5000000000 56.0000000000	158.5000000000 56.5000000000	159.0000000000 56.5000000000	159.0000000000 56.0000000000	158.5000000000 56.0000000000));0.0000000
1268;POLYGON((159.0000000000 56.0000000000	159.0000000000 56.5000000000	159.5000000000 56.5000000000	159.5000000000 56.0000000000	159.0000000000 56.0000000000));0.0000000
1269;POLYGON((160.5000000000 56.0000000000	160.5000000000 56.5000000000	161.0000000000 56.5000000000	161.0000000000 56.0000000000	160.5000000000 56.0000000000));0.0000000
1270;POLYGON((-95.5000000000 56.5000000000	-95.5000000000 57.0000000000	-95.0000000000 57.0000000000	-95.0000000000 56.5000000000	-95.5000000000 56.5000000000));0.0000000
1271;POLYGON((-95.0000000000 56.5000000000	-95.0000000000 57.0000000000	-94.5000000000 57.0000000000	-94.5000000000 56.5000000000	-95.0000000000 56.5000000000));0.0000000
1272;POLYGON((-94.5000000000 56.5000000000	-94.5000000000 57.0000000000	-94.0000000000 57.0000000000	-94.0000000000 56.5000000000	-94.5000000000 56.5000000000));0.0000000
1273;POLYGON((-94.0000000000 56.5000000000	-94.0000000000 57.0000000000	-93.5000000000 57.0000000000	-93.5000000000 56.5000000000	-94.0000000000 56.5000000000));0.0000019
1274;POLYGON((-93.5000000000 56.5000000000	-93.5000000000 57.0000000000	-93.0000000000 57.0000000000	-93.0000000000 56.5000000000	-93.5000000000 56.5000000000));2.7129838
1275;POLYGON((-93.0000000000 56.5000000000	-93.0000000000 57.0000000000	-92.5000000000 57.0000000000	-92.5000000000 56.5000000000	-93.0000000000 56.5000000000));0.0000022
1276;POLYGON((-92.5000000000 56.5000000000	-92.5000000000 57.0000000000	-92.0000000000 57.0000000000	-92.0000000000 56.5000000000	-92.5000000000 56.5000000000));0.0000000
1277;POLYGON((-92.0000000000 56.5000000000	-92.0000000000 57.0000000000	-91.5000000000 57.0000000000	-91.5000000000 56.5000000000	-92.0000000000 56.5000000000));0.0000024
1278;POLYGON((-91.5000000000 56.5000000000	-91.5000000000 57.0000000000	-91.0000000000 57.0000000000	-91.0000000000 56.5000000000	-91.5000000000 56.5000000000));0.0000000
1279;POLYGON((-91.0000000000 56.5000000000	-91.0000000000 57.0000000000	-90.5000000000 57.0000000000	-90.5000000000 56.5000000000	-91.0000000000 56.5000000000));0.0000025
1280;POLYGON((-90.5000000000 56.5000000000	-90.5000000000 57.0000000000	-90.0000000000 57.0000000000	-90.0000000000 56.5000000000	-90.5000000000 56.5000000000));0.0000024
1281;POLYGON((-90.0000000000 56.5000000000	-90.0000000000 57.0000000000	-89.5000000000 57.0000000000	-89.5000000000 56.5000000000	-90.0000000000 56.5000000000));0.0000000
1282;POLYGON((-89.5000000000 56.5000000000	-89.5000000000 57.0000000000	-89.0000000000 57.0000000000	-89.0000000000 56.5000000000	-89.5000000000 56.5000000000));23.8735924
1283;POLYGON((-89.0000000000 56.5000000000	-89.0000000000 57.0000000000	-88.5000000000 57.0000000000	-88.5000000000 56.5000000000	-89.0000000000 56.5000000000));0.0000000
1284;POLYGON((-76.5000000000 56.5000000000	-76.5000000000 57.0000000000	-76.0000000000 57.0000000000	-76.0000000000 56.5000000000	-76.5000000000 56.5000000000));0.0000000
1285;POLYGON((-75.5000000000 56.5000000000	-75.5000000000 57.0000000000	-75.0000000000 57.0000000000	-75.0000000000 56.5000000000	-75.5000000000 56.5000000000));0.0000000
1286;POLYGON((-75.0000000000 56.5000000000	-75.0000000000 57.0000000000	-74.5000000000 57.0000000000	-74.5000000000 56.5000000000	-75.0000000000 56.5000000000));0.0000000
1287;POLYGON((-65.5000000000 56.5000000000	-65.5000000000 57.0000000000	-65.0000000000 57.0000000000	-65.0000000000 56.5000000000	-65.5000000000 56.5000000000));0.0000000
1288;POLYGON((-65.0000000000 56.5000000000	-65.0000000000 57.0000000000	-64.5000000000 57.0000000000	-64.5000000000 56.5000000000	-65.0000000000 56.5000000000));0.0000000
1289;POLYGON((-64.5000000000 56.5000000000	-64.5000000000 57.0000000000	-64.0000000000 57.0000000000	-64.0000000000 56.5000000000	-64.5000000000 56.5000000000));0.0000000
1290;POLYGON((-64.0000000000 56.5000000000	-64.0000000000 57.0000000000	-63.5000000000 57.0000000000	-63.5000000000 56.5000000000	-64.0000000000 56.5000000000));0.0000304
1291;POLYGON((-63.5000000000 56.5000000000	-63.5000000000 57.0000000000	-63.0000000000 57.0000000000	-63.0000000000 56.5000000000	-63.5000000000 56.5000000000));0.0000000
1292;POLYGON((-63.0000000000 56.5000000000	-63.0000000000 57.0000000000	-62.5000000000 57.0000000000	-62.5000000000 56.5000000000	-63.0000000000 56.5000000000));0.0000000
1293;POLYGON((108.5000000000 56.5000000000	108.5000000000 57.0000000000	109.0000000000 57.0000000000	109.0000000000 56.5000000000	108.5000000000 56.5000000000));0.0000000
1294;POLYGON((109.0000000000 56.5000000000	109.0000000000 57.0000000000	109.5000000000 57.0000000000	109.5000000000 56.5000000000	109.0000000000 56.5000000000));7.7488360
1295;POLYGON((109.5000000000 56.5000000000	109.5000000000 57.0000000000	110.0000000000 57.0000000000	110.0000000000 56.5000000000	109.5000000000 56.5000000000));9.7230511
1296;POLYGON((110.0000000000 56.5000000000	110.0000000000 57.0000000000	110.5000000000 57.0000000000	110.5000000000 56.5000000000	110.0000000000 56.5000000000));4.7311258
1297;POLYGON((110.5000000000 56.5000000000	110.5000000000 57.0000000000	111.0000000000 57.0000000000	111.0000000000 56.5000000000	110.5000000000 56.5000000000));4.4594584
1298;POLYGON((111.0000000000 56.5000000000	111.0000000000 57.0000000000	111.5000000000 57.0000000000	111.5000000000 56.5000000000	111.0000000000 56.5000000000));2.8913283
1299;POLYGON((111.5000000000 56.5000000000	111.5000000000 57.0000000000	112.0000000000 57.0000000000	112.0000000000 56.5000000000	111.5000000000 56.5000000000));7.3736687
1300;POLYGON((112.0000000000 56.5000000000	112.0000000000 57.0000000000	112.5000000000 57.0000000000	112.5000000000 56.5000000000	112.0000000000 56.5000000000));3.5693822
1301;POLYGON((112.5000000000 56.5000000000	112.5000000000 57.0000000000	113.0000000000 57.0000000000	113.0000000000 56.5000000000	112.5000000000 56.5000000000));3.2969451
1302;POLYGON((113.0000000000 56.5000000000	113.0000000000 57.0000000000	113.5000000000 57.0000000000	113.5000000000 56.5000000000	113.0000000000 56.5000000000));6.5568643
1303;POLYGON((113.5000000000 56.5000000000	113.5000000000 57.0000000000	114.0000000000 57.0000000000	114.0000000000 56.5000000000	113.5000000000 56.5000000000));6.2722692
1304;POLYGON((114.0000000000 56.5000000000	114.0000000000 57.0000000000	114.5000000000 57.0000000000	114.5000000000 56.5000000000	114.0000000000 56.5000000000));7.4507446
1305;POLYGON((114.5000000000 56.5000000000	114.5000000000 57.0000000000	115.0000000000 57.0000000000	115.0000000000 56.5000000000	114.5000000000 56.5000000000));4.0654879
1306;POLYGON((115.0000000000 56.5000000000	115.0000000000 57.0000000000	115.5000000000 57.0000000000	115.5000000000 56.5000000000	115.0000000000 56.5000000000));4.8409195
1307;POLYGON((115.5000000000 56.5000000000	115.5000000000 57.0000000000	116.0000000000 57.0000000000	116.0000000000 56.5000000000	115.5000000000 56.5000000000));4.7778649
1308;POLYGON((116.0000000000 56.5000000000	116.0000000000 57.0000000000	116.5000000000 57.0000000000	116.5000000000 56.5000000000	116.0000000000 56.5000000000));0.9574708
1309;POLYGON((116.5000000000 56.5000000000	116.5000000000 57.0000000000	117.0000000000 57.0000000000	117.0000000000 56.5000000000	116.5000000000 56.5000000000));1.9585348
1310;POLYGON((117.0000000000 56.5000000000	117.0000000000 57.0000000000	117.5000000000 57.0000000000	117.5000000000 56.5000000000	117.0000000000 56.5000000000));6.4472733
1311;POLYGON((117.5000000000 56.5000000000	117.5000000000 57.0000000000	118.0000000000 57.0000000000	118.0000000000 56.5000000000	117.5000000000 56.5000000000));1.4524806
1312;POLYGON((118.0000000000 56.5000000000	118.0000000000 57.0000000000	118.5000000000 57.0000000000	118.5000000000 56.5000000000	118.0000000000 56.5000000000));0.9420801
1313;POLYGON((118.5000000000 56.5000000000	118.5000000000 57.0000000000	119.0000000000 57.0000000000	119.0000000000 56.5000000000	118.5000000000 56.5000000000));1.1778045
1314;POLYGON((119.0000000000 56.5000000000	119.0000000000 57.0000000000	119.5000000000 57.0000000000	119.5000000000 56.5000000000	119.0000000000 56.5000000000));0.6348015
1315;POLYGON((119.5000000000 56.5000000000	119.5000000000 57.0000000000	120.0000000000 57.0000000000	120.0000000000 56.5000000000	119.5000000000 56.5000000000));3.2689707
1316;POLYGON((120.0000000000 56.5000000000	120.0000000000 57.0000000000	120.5000000000 57.0000000000	120.5000000000 56.5000000000	120.0000000000 56.5000000000));0.7504345
1317;POLYGON((120.5000000000 56.5000000000	120.5000000000 57.0000000000	121.0000000000 57.0000000000	121.0000000000 56.5000000000	120.5000000000 56.5000000000));0.8341668
1318;POLYGON((121.0000000000 56.5000000000	121.0000000000 57.0000000000	121.5000000000 57.0000000000	121.5000000000 56.5000000000	121.0000000000 56.5000000000));0.9807525
1319;POLYGON((121.5000000000 56.5000000000	121.5000000000 57.0000000000	122.0000000000 57.0000000000	122.0000000000 56.5000000000	121.5000000000 56.5000000000));2.8700135
1320;POLYGON((122.0000000000 56.5000000000	122.0000000000 57.0000000000	122.5000000000 57.0000000000	122.5000000000 56.5000000000	122.0000000000 56.5000000000));2.4629626
1321;POLYGON((122.5000000000 56.5000000000	122.5000000000 57.0000000000	123.0000000000 57.0000000000	123.0000000000 56.5000000000	122.5000000000 56.5000000000));3.3919172
1322;POLYGON((123.0000000000 56.5000000000	123.0000000000 57.0000000000	123.5000000000 57.0000000000	123.5000000000 56.5000000000	123.0000000000 56.5000000000));8.4000206
1323;POLYGON((123.5000000000 56.5000000000	123.5000000000 57.0000000000	124.0000000000 57.0000000000	124.0000000000 56.5000000000	123.5000000000 56.5000000000));8.2753344
1324;POLYGON((124.0000000000 56.5000000000	124.0000000000 57.0000000000	124.5000000000 57.0000000000	124.5000000000 56.5000000000	124.0000000000 56.5000000000));8.2496414
1325;POLYGON((125.0000000000 56.5000000000	125.0000000000 57.0000000000	125.5000000000 57.0000000000	125.5000000000 56.5000000000	125.0000000000 56.5000000000));5.4397669
1326;POLYGON((125.5000000000 56.5000000000	125.5000000000 57.0000000000	126.0000000000 57.0000000000	126.0000000000 56.5000000000	125.5000000000 56.5000000000));7.8489161
1327;POLYGON((126.0000000000 56.5000000000	126.0000000000 57.0000000000	126.5000000000 57.0000000000	126.5000000000 56.5000000000	126.0000000000 56.5000000000));4.8490152
1328;POLYGON((126.5000000000 56.5000000000	126.5000000000 57.0000000000	127.0000000000 57.0000000000	127.0000000000 56.5000000000	126.5000000000 56.5000000000));10.3214207
1329;POLYGON((127.0000000000 56.5000000000	127.0000000000 57.0000000000	127.5000000000 57.0000000000	127.5000000000 56.5000000000	127.0000000000 56.5000000000));15.3503447
1330;POLYGON((127.5000000000 56.5000000000	127.5000000000 57.0000000000	128.0000000000 57.0000000000	128.0000000000 56.5000000000	127.5000000000 56.5000000000));3.5505781
1331;POLYGON((128.0000000000 56.5000000000	128.0000000000 57.0000000000	128.5000000000 57.0000000000	128.5000000000 56.5000000000	128.0000000000 56.5000000000));1.0887661
1332;POLYGON((128.5000000000 56.5000000000	128.5000000000 57.0000000000	129.0000000000 57.0000000000	129.0000000000 56.5000000000	128.5000000000 56.5000000000));6.1261220
1333;POLYGON((129.0000000000 56.5000000000	129.0000000000 57.0000000000	129.5000000000 57.0000000000	129.5000000000 56.5000000000	129.0000000000 56.5000000000));3.2916994
1334;POLYGON((129.5000000000 56.5000000000	129.5000000000 57.0000000000	130.0000000000 57.0000000000	130.0000000000 56.5000000000	129.5000000000 56.5000000000));4.7747264
1335;POLYGON((130.0000000000 56.5000000000	130.0000000000 57.0000000000	130.5000000000 57.0000000000	130.5000000000 56.5000000000	130.0000000000 56.5000000000));9.1550055
1336;POLYGON((130.5000000000 56.5000000000	130.5000000000 57.0000000000	131.0000000000 57.0000000000	131.0000000000 56.5000000000	130.5000000000 56.5000000000));7.1774197
1337;POLYGON((131.0000000000 56.5000000000	131.0000000000 57.0000000000	131.5000000000 57.0000000000	131.5000000000 56.5000000000	131.0000000000 56.5000000000));1.3651338
1338;POLYGON((131.5000000000 56.5000000000	131.5000000000 57.0000000000	132.0000000000 57.0000000000	132.0000000000 56.5000000000	131.5000000000 56.5000000000));0.8935091
1339;POLYGON((132.0000000000 56.5000000000	132.0000000000 57.0000000000	132.5000000000 57.0000000000	132.5000000000 56.5000000000	132.0000000000 56.5000000000));0.6001102
1340;POLYGON((132.5000000000 56.5000000000	132.5000000000 57.0000000000	133.0000000000 57.0000000000	133.0000000000 56.5000000000	132.5000000000 56.5000000000));8.0101881
1341;POLYGON((133.0000000000 56.5000000000	133.0000000000 57.0000000000	133.5000000000 57.0000000000	133.5000000000 56.5000000000	133.0000000000 56.5000000000));2.0946860
1342;POLYGON((133.5000000000 56.5000000000	133.5000000000 57.0000000000	134.0000000000 57.0000000000	134.0000000000 56.5000000000	133.5000000000 56.5000000000));2.3232481
1343;POLYGON((134.0000000000 56.5000000000	134.0000000000 57.0000000000	134.5000000000 57.0000000000	134.5000000000 56.5000000000	134.0000000000 56.5000000000));0.4424215
1344;POLYGON((134.5000000000 56.5000000000	134.5000000000 57.0000000000	135.0000000000 57.0000000000	135.0000000000 56.5000000000	134.5000000000 56.5000000000));0.6071997
1345;POLYGON((135.0000000000 56.5000000000	135.0000000000 57.0000000000	135.5000000000 57.0000000000	135.5000000000 56.5000000000	135.0000000000 56.5000000000));0.4320840
1346;POLYGON((135.5000000000 56.5000000000	135.5000000000 57.0000000000	136.0000000000 57.0000000000	136.0000000000 56.5000000000	135.5000000000 56.5000000000));0.7799730
1347;POLYGON((136.0000000000 56.5000000000	136.0000000000 57.0000000000	136.5000000000 57.0000000000	136.5000000000 56.5000000000	136.0000000000 56.5000000000));0.9926885
1348;POLYGON((136.5000000000 56.5000000000	136.5000000000 57.0000000000	137.0000000000 57.0000000000	137.0000000000 56.5000000000	136.5000000000 56.5000000000));5.3176522
1349;POLYGON((137.0000000000 56.5000000000	137.0000000000 57.0000000000	137.5000000000 57.0000000000	137.5000000000 56.5000000000	137.0000000000 56.5000000000));8.6499443
1350;POLYGON((137.5000000000 56.5000000000	137.5000000000 57.0000000000	138.0000000000 57.0000000000	138.0000000000 56.5000000000	137.5000000000 56.5000000000));6.3821115
1351;POLYGON((159.5000000000 56.5000000000	159.5000000000 57.0000000000	160.0000000000 57.0000000000	160.0000000000 56.5000000000	159.5000000000 56.5000000000));0.0000000
1352;POLYGON((-97.5000000000 57.0000000000	-97.5000000000 57.5000000000	-97.0000000000 57.5000000000	-97.0000000000 57.0000000000	-97.5000000000 57.0000000000));9.5295687
1353;POLYGON((-97.0000000000 57.0000000000	-97.0000000000 57.5000000000	-96.5000000000 57.5000000000	-96.5000000000 57.0000000000	-97.0000000000 57.0000000000));32.1304092
1354;POLYGON((-96.5000000000 57.0000000000	-96.5000000000 57.5000000000	-96.0000000000 57.5000000000	-96.0000000000 57.0000000000	-96.5000000000 57.0000000000));43.0616493
1355;POLYGON((-96.0000000000 57.0000000000	-96.0000000000 57.5000000000	-95.5000000000 57.5000000000	-95.5000000000 57.0000000000	-96.0000000000 57.0000000000));41.8381653
1356;POLYGON((-95.5000000000 57.0000000000	-95.5000000000 57.5000000000	-95.0000000000 57.5000000000	-95.0000000000 57.0000000000	-95.5000000000 57.0000000000));0.0000000
1357;POLYGON((-95.0000000000 57.0000000000	-95.0000000000 57.5000000000	-94.5000000000 57.5000000000	-94.5000000000 57.0000000000	-95.0000000000 57.0000000000));0.0053729
1358;POLYGON((-94.5000000000 57.0000000000	-94.5000000000 57.5000000000	-94.0000000000 57.5000000000	-94.0000000000 57.0000000000	-94.5000000000 57.0000000000));31.2991505
1359;POLYGON((-94.0000000000 57.0000000000	-94.0000000000 57.5000000000	-93.5000000000 57.5000000000	-93.5000000000 57.0000000000	-94.0000000000 57.0000000000));0.0000000
1360;POLYGON((-93.5000000000 57.0000000000	-93.5000000000 57.5000000000	-93.0000000000 57.5000000000	-93.0000000000 57.0000000000	-93.5000000000 57.0000000000));0.0000020
1361;POLYGON((-93.0000000000 57.0000000000	-93.0000000000 57.5000000000	-92.5000000000 57.5000000000	-92.5000000000 57.0000000000	-93.0000000000 57.0000000000));0.0000000
1362;POLYGON((-76.5000000000 57.0000000000	-76.5000000000 57.5000000000	-76.0000000000 57.5000000000	-76.0000000000 57.0000000000	-76.5000000000 57.0000000000));0.0000020
1363;POLYGON((-76.0000000000 57.0000000000	-76.0000000000 57.5000000000	-75.5000000000 57.5000000000	-75.5000000000 57.0000000000	-76.0000000000 57.0000000000));0.0001666
1364;POLYGON((-75.5000000000 57.0000000000	-75.5000000000 57.5000000000	-75.0000000000 57.5000000000	-75.0000000000 57.0000000000	-75.5000000000 57.0000000000));0.0000000
1365;POLYGON((-75.0000000000 57.0000000000	-75.0000000000 57.5000000000	-74.5000000000 57.5000000000	-74.5000000000 57.0000000000	-75.0000000000 57.0000000000));0.0000000
1366;POLYGON((-74.5000000000 57.0000000000	-74.5000000000 57.5000000000	-74.0000000000 57.5000000000	-74.0000000000 57.0000000000	-74.5000000000 57.0000000000));0.0000018
1367;POLYGON((-74.0000000000 57.0000000000	-74.0000000000 57.5000000000	-73.5000000000 57.5000000000	-73.5000000000 57.0000000000	-74.0000000000 57.0000000000));0.0000169
1368;POLYGON((-73.5000000000 57.0000000000	-73.5000000000 57.5000000000	-73.0000000000 57.5000000000	-73.0000000000 57.0000000000	-73.5000000000 57.0000000000));0.0002484
1369;POLYGON((-73.0000000000 57.0000000000	-73.0000000000 57.5000000000	-72.5000000000 57.5000000000	-72.5000000000 57.0000000000	-73.0000000000 57.0000000000));0.0000000
1370;POLYGON((-65.5000000000 57.0000000000	-65.5000000000 57.5000000000	-65.0000000000 57.5000000000	-65.0000000000 57.0000000000	-65.5000000000 57.0000000000));0.0000457
1371;POLYGON((-65.0000000000 57.0000000000	-65.0000000000 57.5000000000	-64.5000000000 57.5000000000	-64.5000000000 57.0000000000	-65.0000000000 57.0000000000));0.0000000
1372;POLYGON((-64.5000000000 57.0000000000	-64.5000000000 57.5000000000	-64.0000000000 57.5000000000	-64.0000000000 57.0000000000	-64.5000000000 57.0000000000));0.0000000
1373;POLYGON((-64.0000000000 57.0000000000	-64.0000000000 57.5000000000	-63.5000000000 57.5000000000	-63.5000000000 57.0000000000	-64.0000000000 57.0000000000));0.0001043
1374;POLYGON((-63.5000000000 57.0000000000	-63.5000000000 57.5000000000	-63.0000000000 57.5000000000	-63.0000000000 57.0000000000	-63.5000000000 57.0000000000));0.0000184
1375;POLYGON((-63.0000000000 57.0000000000	-63.0000000000 57.5000000000	-62.5000000000 57.5000000000	-62.5000000000 57.0000000000	-63.0000000000 57.0000000000));0.0000000
1376;POLYGON((-62.5000000000 57.0000000000	-62.5000000000 57.5000000000	-62.0000000000 57.5000000000	-62.0000000000 57.0000000000	-62.5000000000 57.0000000000));0.0000000
1377;POLYGON((109.0000000000 57.0000000000	109.0000000000 57.5000000000	109.5000000000 57.5000000000	109.5000000000 57.0000000000	109.0000000000 57.0000000000));15.1722193
1378;POLYGON((109.5000000000 57.0000000000	109.5000000000 57.5000000000	110.0000000000 57.5000000000	110.0000000000 57.0000000000	109.5000000000 57.0000000000));0.0000000
1379;POLYGON((110.0000000000 57.0000000000	110.0000000000 57.5000000000	110.5000000000 57.5000000000	110.5000000000 57.0000000000	110.0000000000 57.0000000000));21.2431145
1380;POLYGON((110.5000000000 57.0000000000	110.5000000000 57.5000000000	111.0000000000 57.5000000000	111.0000000000 57.0000000000	110.5000000000 57.0000000000));2.8468611
1381;POLYGON((111.0000000000 57.0000000000	111.0000000000 57.5000000000	111.5000000000 57.5000000000	111.5000000000 57.0000000000	111.0000000000 57.0000000000));10.0393867
1382;POLYGON((111.5000000000 57.0000000000	111.5000000000 57.5000000000	112.0000000000 57.5000000000	112.0000000000 57.0000000000	111.5000000000 57.0000000000));1.3271747
1383;POLYGON((112.0000000000 57.0000000000	112.0000000000 57.5000000000	112.5000000000 57.5000000000	112.5000000000 57.0000000000	112.0000000000 57.0000000000));6.2070699
1384;POLYGON((112.5000000000 57.0000000000	112.5000000000 57.5000000000	113.0000000000 57.5000000000	113.0000000000 57.0000000000	112.5000000000 57.0000000000));6.8734102
1385;POLYGON((113.0000000000 57.0000000000	113.0000000000 57.5000000000	113.5000000000 57.5000000000	113.5000000000 57.0000000000	113.0000000000 57.0000000000));11.9456320
1386;POLYGON((113.5000000000 57.0000000000	113.5000000000 57.5000000000	114.0000000000 57.5000000000	114.0000000000 57.0000000000	113.5000000000 57.0000000000));6.6582189
1387;POLYGON((114.0000000000 57.0000000000	114.0000000000 57.5000000000	114.5000000000 57.5000000000	114.5000000000 57.0000000000	114.0000000000 57.0000000000));9.6797371
1388;POLYGON((114.5000000000 57.0000000000	114.5000000000 57.5000000000	115.0000000000 57.5000000000	115.0000000000 57.0000000000	114.5000000000 57.0000000000));2.2169092
1389;POLYGON((115.0000000000 57.0000000000	115.0000000000 57.5000000000	115.5000000000 57.5000000000	115.5000000000 57.0000000000	115.0000000000 57.0000000000));1.2430770
1390;POLYGON((115.5000000000 57.0000000000	115.5000000000 57.5000000000	116.0000000000 57.5000000000	116.0000000000 57.0000000000	115.5000000000 57.0000000000));1.9258633
1391;POLYGON((116.0000000000 57.0000000000	116.0000000000 57.5000000000	116.5000000000 57.5000000000	116.5000000000 57.0000000000	116.0000000000 57.0000000000));5.1650605
1392;POLYGON((116.5000000000 57.0000000000	116.5000000000 57.5000000000	117.0000000000 57.5000000000	117.0000000000 57.0000000000	116.5000000000 57.0000000000));4.8769093
1393;POLYGON((117.0000000000 57.0000000000	117.0000000000 57.5000000000	117.5000000000 57.5000000000	117.5000000000 57.0000000000	117.0000000000 57.0000000000));1.4690783
1394;POLYGON((117.5000000000 57.0000000000	117.5000000000 57.5000000000	118.0000000000 57.5000000000	118.0000000000 57.0000000000	117.5000000000 57.0000000000));0.5359378
1395;POLYGON((118.0000000000 57.0000000000	118.0000000000 57.5000000000	118.5000000000 57.5000000000	118.5000000000 57.0000000000	118.0000000000 57.0000000000));0.4417121
1396;POLYGON((118.5000000000 57.0000000000	118.5000000000 57.5000000000	119.0000000000 57.5000000000	119.0000000000 57.0000000000	118.5000000000 57.0000000000));0.1423226
1397;POLYGON((119.0000000000 57.0000000000	119.0000000000 57.5000000000	119.5000000000 57.5000000000	119.5000000000 57.0000000000	119.0000000000 57.0000000000));0.9831421
1398;POLYGON((119.5000000000 57.0000000000	119.5000000000 57.5000000000	120.0000000000 57.5000000000	120.0000000000 57.0000000000	119.5000000000 57.0000000000));2.5209901
1399;POLYGON((120.0000000000 57.0000000000	120.0000000000 57.5000000000	120.5000000000 57.5000000000	120.5000000000 57.0000000000	120.0000000000 57.0000000000));7.3462253
1400;POLYGON((120.5000000000 57.0000000000	120.5000000000 57.5000000000	121.0000000000 57.5000000000	121.0000000000 57.0000000000	120.5000000000 57.0000000000));5.9252534
1401;POLYGON((121.0000000000 57.0000000000	121.0000000000 57.5000000000	121.5000000000 57.5000000000	121.5000000000 57.0000000000	121.0000000000 57.0000000000));4.1087213
1402;POLYGON((121.5000000000 57.0000000000	121.5000000000 57.5000000000	122.0000000000 57.5000000000	122.0000000000 57.0000000000	121.5000000000 57.0000000000));11.6483994
1403;POLYGON((122.0000000000 57.0000000000	122.0000000000 57.5000000000	122.5000000000 57.5000000000	122.5000000000 57.0000000000	122.0000000000 57.0000000000));5.6621008
1404;POLYGON((122.5000000000 57.0000000000	122.5000000000 57.5000000000	123.0000000000 57.5000000000	123.0000000000 57.0000000000	122.5000000000 57.0000000000));2.2282054
1405;POLYGON((123.0000000000 57.0000000000	123.0000000000 57.5000000000	123.5000000000 57.5000000000	123.5000000000 57.0000000000	123.0000000000 57.0000000000));2.7592533
1406;POLYGON((123.5000000000 57.0000000000	123.5000000000 57.5000000000	124.0000000000 57.5000000000	124.0000000000 57.0000000000	123.5000000000 57.0000000000));5.1797366
1407;POLYGON((124.0000000000 57.0000000000	124.0000000000 57.5000000000	124.5000000000 57.5000000000	124.5000000000 57.0000000000	124.0000000000 57.0000000000));2.2290652
1408;POLYGON((125.0000000000 57.0000000000	125.0000000000 57.5000000000	125.5000000000 57.5000000000	125.5000000000 57.0000000000	125.0000000000 57.0000000000));3.2507169
1409;POLYGON((125.5000000000 57.0000000000	125.5000000000 57.5000000000	126.0000000000 57.5000000000	126.0000000000 57.0000000000	125.5000000000 57.0000000000));0.9180481
1410;POLYGON((126.0000000000 57.0000000000	126.0000000000 57.5000000000	126.5000000000 57.5000000000	126.5000000000 57.0000000000	126.0000000000 57.0000000000));2.3537011
1411;POLYGON((126.5000000000 57.0000000000	126.5000000000 57.5000000000	127.0000000000 57.5000000000	127.0000000000 57.0000000000	126.5000000000 57.0000000000));4.2432413
1412;POLYGON((127.0000000000 57.0000000000	127.0000000000 57.5000000000	127.5000000000 57.5000000000	127.5000000000 57.0000000000	127.0000000000 57.0000000000));4.1194496
1413;POLYGON((127.5000000000 57.0000000000	127.5000000000 57.5000000000	128.0000000000 57.5000000000	128.0000000000 57.0000000000	127.5000000000 57.0000000000));7.2970243
1414;POLYGON((128.0000000000 57.0000000000	128.0000000000 57.5000000000	128.5000000000 57.5000000000	128.5000000000 57.0000000000	128.0000000000 57.0000000000));2.8131626
1415;POLYGON((128.5000000000 57.0000000000	128.5000000000 57.5000000000	129.0000000000 57.5000000000	129.0000000000 57.0000000000	128.5000000000 57.0000000000));7.0763807
1416;POLYGON((129.0000000000 57.0000000000	129.0000000000 57.5000000000	129.5000000000 57.5000000000	129.5000000000 57.0000000000	129.0000000000 57.0000000000));3.8703792
1417;POLYGON((129.5000000000 57.0000000000	129.5000000000 57.5000000000	130.0000000000 57.5000000000	130.0000000000 57.0000000000	129.5000000000 57.0000000000));5.8701639
1418;POLYGON((130.0000000000 57.0000000000	130.0000000000 57.5000000000	130.5000000000 57.5000000000	130.5000000000 57.0000000000	130.0000000000 57.0000000000));4.5674772
1419;POLYGON((130.5000000000 57.0000000000	130.5000000000 57.5000000000	131.0000000000 57.5000000000	131.0000000000 57.0000000000	130.5000000000 57.0000000000));3.4673040
1420;POLYGON((131.0000000000 57.0000000000	131.0000000000 57.5000000000	131.5000000000 57.5000000000	131.5000000000 57.0000000000	131.0000000000 57.0000000000));2.7023599
1421;POLYGON((131.5000000000 57.0000000000	131.5000000000 57.5000000000	132.0000000000 57.5000000000	132.0000000000 57.0000000000	131.5000000000 57.0000000000));0.5355852
1422;POLYGON((132.0000000000 57.0000000000	132.0000000000 57.5000000000	132.5000000000 57.5000000000	132.5000000000 57.0000000000	132.0000000000 57.0000000000));0.9372542
1423;POLYGON((132.5000000000 57.0000000000	132.5000000000 57.5000000000	133.0000000000 57.5000000000	133.0000000000 57.0000000000	132.5000000000 57.0000000000));0.9112014
1424;POLYGON((133.0000000000 57.0000000000	133.0000000000 57.5000000000	133.5000000000 57.5000000000	133.5000000000 57.0000000000	133.0000000000 57.0000000000));1.0067958
1425;POLYGON((133.5000000000 57.0000000000	133.5000000000 57.5000000000	134.0000000000 57.5000000000	134.0000000000 57.0000000000	133.5000000000 57.0000000000));2.3490992
1426;POLYGON((134.0000000000 57.0000000000	134.0000000000 57.5000000000	134.5000000000 57.5000000000	134.5000000000 57.0000000000	134.0000000000 57.0000000000));2.2469327
1427;POLYGON((134.5000000000 57.0000000000	134.5000000000 57.5000000000	135.0000000000 57.5000000000	135.0000000000 57.0000000000	134.5000000000 57.0000000000));2.4149444
1428;POLYGON((135.0000000000 57.0000000000	135.0000000000 57.5000000000	135.5000000000 57.5000000000	135.5000000000 57.0000000000	135.0000000000 57.0000000000));3.1964924
1429;POLYGON((135.5000000000 57.0000000000	135.5000000000 57.5000000000	136.0000000000 57.5000000000	136.0000000000 57.0000000000	135.5000000000 57.0000000000));2.4989569
1430;POLYGON((136.0000000000 57.0000000000	136.0000000000 57.5000000000	136.5000000000 57.5000000000	136.5000000000 57.0000000000	136.0000000000 57.0000000000));1.2745323
1431;POLYGON((136.5000000000 57.0000000000	136.5000000000 57.5000000000	137.0000000000 57.5000000000	137.0000000000 57.0000000000	136.5000000000 57.0000000000));1.6709994
1432;POLYGON((137.0000000000 57.0000000000	137.0000000000 57.5000000000	137.5000000000 57.5000000000	137.5000000000 57.0000000000	137.0000000000 57.0000000000));1.0838614
1433;POLYGON((137.5000000000 57.0000000000	137.5000000000 57.5000000000	138.0000000000 57.5000000000	138.0000000000 57.0000000000	137.5000000000 57.0000000000));5.2861700
1434;POLYGON((138.0000000000 57.0000000000	138.0000000000 57.5000000000	138.5000000000 57.5000000000	138.5000000000 57.0000000000	138.0000000000 57.0000000000));3.9839699
1435;POLYGON((159.5000000000 57.0000000000	159.5000000000 57.5000000000	160.0000000000 57.5000000000	160.0000000000 57.0000000000	159.5000000000 57.0000000000));0.0000000
1436;POLYGON((160.0000000000 57.0000000000	160.0000000000 57.5000000000	160.5000000000 57.5000000000	160.5000000000 57.0000000000	160.0000000000 57.0000000000));0.0000018
1437;POLYGON((-99.0000000000 57.5000000000	-99.0000000000 58.0000000000	-98.5000000000 58.0000000000	-98.5000000000 57.5000000000	-99.0000000000 57.5000000000));16.4920273
1438;POLYGON((-98.5000000000 57.5000000000	-98.5000000000 58.0000000000	-98.0000000000 58.0000000000	-98.0000000000 57.5000000000	-98.5000000000 57.5000000000));20.3320522
1439;POLYGON((-98.0000000000 57.5000000000	-98.0000000000 58.0000000000	-97.5000000000 58.0000000000	-97.5000000000 57.5000000000	-98.0000000000 57.5000000000));35.9640198
1440;POLYGON((-97.5000000000 57.5000000000	-97.5000000000 58.0000000000	-97.0000000000 58.0000000000	-97.0000000000 57.5000000000	-97.5000000000 57.5000000000));23.0988922
1441;POLYGON((-97.0000000000 57.5000000000	-97.0000000000 58.0000000000	-96.5000000000 58.0000000000	-96.5000000000 57.5000000000	-97.0000000000 57.5000000000));25.5369549
1442;POLYGON((-96.5000000000 57.5000000000	-96.5000000000 58.0000000000	-96.0000000000 58.0000000000	-96.0000000000 57.5000000000	-96.5000000000 57.5000000000));42.2821693
1443;POLYGON((-96.0000000000 57.5000000000	-96.0000000000 58.0000000000	-95.5000000000 58.0000000000	-95.5000000000 57.5000000000	-96.0000000000 57.5000000000));0.0000000
1444;POLYGON((-95.5000000000 57.5000000000	-95.5000000000 58.0000000000	-95.0000000000 58.0000000000	-95.0000000000 57.5000000000	-95.5000000000 57.5000000000));0.0000000
1445;POLYGON((-95.0000000000 57.5000000000	-95.0000000000 58.0000000000	-94.5000000000 58.0000000000	-94.5000000000 57.5000000000	-95.0000000000 57.5000000000));0.0000000
1446;POLYGON((-94.5000000000 57.5000000000	-94.5000000000 58.0000000000	-94.0000000000 58.0000000000	-94.0000000000 57.5000000000	-94.5000000000 57.5000000000));1.0928688
1447;POLYGON((-94.0000000000 57.5000000000	-94.0000000000 58.0000000000	-93.5000000000 58.0000000000	-93.5000000000 57.5000000000	-94.0000000000 57.5000000000));0.0000000
1448;POLYGON((-93.5000000000 57.5000000000	-93.5000000000 58.0000000000	-93.0000000000 58.0000000000	-93.0000000000 57.5000000000	-93.5000000000 57.5000000000));0.0018561
1449;POLYGON((-93.0000000000 57.5000000000	-93.0000000000 58.0000000000	-92.5000000000 58.0000000000	-92.5000000000 57.5000000000	-93.0000000000 57.5000000000));0.0012638
1450;POLYGON((-77.0000000000 57.5000000000	-77.0000000000 58.0000000000	-76.5000000000 58.0000000000	-76.5000000000 57.5000000000	-77.0000000000 57.5000000000));0.0001944
1451;POLYGON((-76.5000000000 57.5000000000	-76.5000000000 58.0000000000	-76.0000000000 58.0000000000	-76.0000000000 57.5000000000	-76.5000000000 57.5000000000));0.0000051
1452;POLYGON((-76.0000000000 57.5000000000	-76.0000000000 58.0000000000	-75.5000000000 58.0000000000	-75.5000000000 57.5000000000	-76.0000000000 57.5000000000));0.0000000
1453;POLYGON((-75.5000000000 57.5000000000	-75.5000000000 58.0000000000	-75.0000000000 58.0000000000	-75.0000000000 57.5000000000	-75.5000000000 57.5000000000));0.0000029
1454;POLYGON((-75.0000000000 57.5000000000	-75.0000000000 58.0000000000	-74.5000000000 58.0000000000	-74.5000000000 57.5000000000	-75.0000000000 57.5000000000));0.0000030
1455;POLYGON((-74.5000000000 57.5000000000	-74.5000000000 58.0000000000	-74.0000000000 58.0000000000	-74.0000000000 57.5000000000	-74.5000000000 57.5000000000));0.0000030
1456;POLYGON((-74.0000000000 57.5000000000	-74.0000000000 58.0000000000	-73.5000000000 58.0000000000	-73.5000000000 57.5000000000	-74.0000000000 57.5000000000));0.0000023
1457;POLYGON((-73.5000000000 57.5000000000	-73.5000000000 58.0000000000	-73.0000000000 58.0000000000	-73.0000000000 57.5000000000	-73.5000000000 57.5000000000));0.0000020
1458;POLYGON((-73.0000000000 57.5000000000	-73.0000000000 58.0000000000	-72.5000000000 58.0000000000	-72.5000000000 57.5000000000	-73.0000000000 57.5000000000));0.0000000
1459;POLYGON((-72.5000000000 57.5000000000	-72.5000000000 58.0000000000	-72.0000000000 58.0000000000	-72.0000000000 57.5000000000	-72.5000000000 57.5000000000));0.0000025
1460;POLYGON((-72.0000000000 57.5000000000	-72.0000000000 58.0000000000	-71.5000000000 58.0000000000	-71.5000000000 57.5000000000	-72.0000000000 57.5000000000));0.0000021
1461;POLYGON((-71.5000000000 57.5000000000	-71.5000000000 58.0000000000	-71.0000000000 58.0000000000	-71.0000000000 57.5000000000	-71.5000000000 57.5000000000));0.0000000
1462;POLYGON((-71.0000000000 57.5000000000	-71.0000000000 58.0000000000	-70.5000000000 58.0000000000	-70.5000000000 57.5000000000	-71.0000000000 57.5000000000));0.0000020
1463;POLYGON((-66.0000000000 57.5000000000	-66.0000000000 58.0000000000	-65.5000000000 58.0000000000	-65.5000000000 57.5000000000	-66.0000000000 57.5000000000));0.0000242
1464;POLYGON((-65.5000000000 57.5000000000	-65.5000000000 58.0000000000	-65.0000000000 58.0000000000	-65.0000000000 57.5000000000	-65.5000000000 57.5000000000));0.0000000
1465;POLYGON((-65.0000000000 57.5000000000	-65.0000000000 58.0000000000	-64.5000000000 58.0000000000	-64.5000000000 57.5000000000	-65.0000000000 57.5000000000));0.0000000
1466;POLYGON((-64.5000000000 57.5000000000	-64.5000000000 58.0000000000	-64.0000000000 58.0000000000	-64.0000000000 57.5000000000	-64.5000000000 57.5000000000));0.0000000
1467;POLYGON((-64.0000000000 57.5000000000	-64.0000000000 58.0000000000	-63.5000000000 58.0000000000	-63.5000000000 57.5000000000	-64.0000000000 57.5000000000));0.0000591
1468;POLYGON((-63.5000000000 57.5000000000	-63.5000000000 58.0000000000	-63.0000000000 58.0000000000	-63.0000000000 57.5000000000	-63.5000000000 57.5000000000));0.0000000
1469;POLYGON((-63.0000000000 57.5000000000	-63.0000000000 58.0000000000	-62.5000000000 58.0000000000	-62.5000000000 57.5000000000	-63.0000000000 57.5000000000));0.0000000
1470;POLYGON((-62.5000000000 57.5000000000	-62.5000000000 58.0000000000	-62.0000000000 58.0000000000	-62.0000000000 57.5000000000	-62.5000000000 57.5000000000));0.0000000
1471;POLYGON((110.5000000000 57.5000000000	110.5000000000 58.0000000000	111.0000000000 58.0000000000	111.0000000000 57.5000000000	110.5000000000 57.5000000000));5.9118094
1472;POLYGON((111.0000000000 57.5000000000	111.0000000000 58.0000000000	111.5000000000 58.0000000000	111.5000000000 57.5000000000	111.0000000000 57.5000000000));6.1298232
1473;POLYGON((111.5000000000 57.5000000000	111.5000000000 58.0000000000	112.0000000000 58.0000000000	112.0000000000 57.5000000000	111.5000000000 57.5000000000));4.7983866
1474;POLYGON((112.0000000000 57.5000000000	112.0000000000 58.0000000000	112.5000000000 58.0000000000	112.5000000000 57.5000000000	112.0000000000 57.5000000000));3.2534552
1475;POLYGON((112.5000000000 57.5000000000	112.5000000000 58.0000000000	113.0000000000 58.0000000000	113.0000000000 57.5000000000	112.5000000000 57.5000000000));4.9934340
1476;POLYGON((113.0000000000 57.5000000000	113.0000000000 58.0000000000	113.5000000000 58.0000000000	113.5000000000 57.5000000000	113.0000000000 57.5000000000));4.9913478
1477;POLYGON((113.5000000000 57.5000000000	113.5000000000 58.0000000000	114.0000000000 58.0000000000	114.0000000000 57.5000000000	113.5000000000 57.5000000000));3.1529799
1478;POLYGON((114.0000000000 57.5000000000	114.0000000000 58.0000000000	114.5000000000 58.0000000000	114.5000000000 57.5000000000	114.0000000000 57.5000000000));0.7701661
1479;POLYGON((114.5000000000 57.5000000000	114.5000000000 58.0000000000	115.0000000000 58.0000000000	115.0000000000 57.5000000000	114.5000000000 57.5000000000));1.3944066
1480;POLYGON((115.0000000000 57.5000000000	115.0000000000 58.0000000000	115.5000000000 58.0000000000	115.5000000000 57.5000000000	115.0000000000 57.5000000000));3.2994096
1481;POLYGON((115.5000000000 57.5000000000	115.5000000000 58.0000000000	116.0000000000 58.0000000000	116.0000000000 57.5000000000	115.5000000000 57.5000000000));7.0689268
1482;POLYGON((116.0000000000 57.5000000000	116.0000000000 58.0000000000	116.5000000000 58.0000000000	116.5000000000 57.5000000000	116.0000000000 57.5000000000));2.3965640
1483;POLYGON((116.5000000000 57.5000000000	116.5000000000 58.0000000000	117.0000000000 58.0000000000	117.0000000000 57.5000000000	116.5000000000 57.5000000000));5.2191501
1484;POLYGON((117.0000000000 57.5000000000	117.0000000000 58.0000000000	117.5000000000 58.0000000000	117.5000000000 57.5000000000	117.0000000000 57.5000000000));5.8881826
1485;POLYGON((117.5000000000 57.5000000000	117.5000000000 58.0000000000	118.0000000000 58.0000000000	118.0000000000 57.5000000000	117.5000000000 57.5000000000));4.1177974
1486;POLYGON((118.0000000000 57.5000000000	118.0000000000 58.0000000000	118.5000000000 58.0000000000	118.5000000000 57.5000000000	118.0000000000 57.5000000000));3.2251315
1487;POLYGON((118.5000000000 57.5000000000	118.5000000000 58.0000000000	119.0000000000 58.0000000000	119.0000000000 57.5000000000	118.5000000000 57.5000000000));2.9349239
1488;POLYGON((119.0000000000 57.5000000000	119.0000000000 58.0000000000	119.5000000000 58.0000000000	119.5000000000 57.5000000000	119.0000000000 57.5000000000));10.5290947
1489;POLYGON((119.5000000000 57.5000000000	119.5000000000 58.0000000000	120.0000000000 58.0000000000	120.0000000000 57.5000000000	119.5000000000 57.5000000000));14.7089748
1490;POLYGON((120.0000000000 57.5000000000	120.0000000000 58.0000000000	120.5000000000 58.0000000000	120.5000000000 57.5000000000	120.0000000000 57.5000000000));17.7428951
1491;POLYGON((120.5000000000 57.5000000000	120.5000000000 58.0000000000	121.0000000000 58.0000000000	121.0000000000 57.5000000000	120.5000000000 57.5000000000));23.0397491
1492;POLYGON((121.0000000000 57.5000000000	121.0000000000 58.0000000000	121.5000000000 58.0000000000	121.5000000000 57.5000000000	121.0000000000 57.5000000000));23.1931953
1493;POLYGON((121.5000000000 57.5000000000	121.5000000000 58.0000000000	122.0000000000 58.0000000000	122.0000000000 57.5000000000	121.5000000000 57.5000000000));3.5516295
1494;POLYGON((122.0000000000 57.5000000000	122.0000000000 58.0000000000	122.5000000000 58.0000000000	122.5000000000 57.5000000000	122.0000000000 57.5000000000));7.6659293
1495;POLYGON((122.5000000000 57.5000000000	122.5000000000 58.0000000000	123.0000000000 58.0000000000	123.0000000000 57.5000000000	122.5000000000 57.5000000000));6.0603256
1496;POLYGON((123.0000000000 57.5000000000	123.0000000000 58.0000000000	123.5000000000 58.0000000000	123.5000000000 57.5000000000	123.0000000000 57.5000000000));3.6413732
1497;POLYGON((123.5000000000 57.5000000000	123.5000000000 58.0000000000	124.0000000000 58.0000000000	124.0000000000 57.5000000000	123.5000000000 57.5000000000));2.6740696
1498;POLYGON((124.0000000000 57.5000000000	124.0000000000 58.0000000000	124.5000000000 58.0000000000	124.5000000000 57.5000000000	124.0000000000 57.5000000000));7.2183976
1499;POLYGON((124.5000000000 57.5000000000	124.5000000000 58.0000000000	125.0000000000 58.0000000000	125.0000000000 57.5000000000	124.5000000000 57.5000000000));4.5792317
1500;POLYGON((125.0000000000 57.5000000000	125.0000000000 58.0000000000	125.5000000000 58.0000000000	125.5000000000 57.5000000000	125.0000000000 57.5000000000));7.0062089
1501;POLYGON((125.5000000000 57.5000000000	125.5000000000 58.0000000000	126.0000000000 58.0000000000	126.0000000000 57.5000000000	125.5000000000 57.5000000000));22.7843552
1502;POLYGON((126.0000000000 57.5000000000	126.0000000000 58.0000000000	126.5000000000 58.0000000000	126.5000000000 57.5000000000	126.0000000000 57.5000000000));8.7159929
1503;POLYGON((126.5000000000 57.5000000000	126.5000000000 58.0000000000	127.0000000000 58.0000000000	127.0000000000 57.5000000000	126.5000000000 57.5000000000));1.1862682
1504;POLYGON((127.0000000000 57.5000000000	127.0000000000 58.0000000000	127.5000000000 58.0000000000	127.5000000000 57.5000000000	127.0000000000 57.5000000000));3.4543307
1505;POLYGON((127.5000000000 57.5000000000	127.5000000000 58.0000000000	128.0000000000 58.0000000000	128.0000000000 57.5000000000	127.5000000000 57.5000000000));3.8990490
1506;POLYGON((128.0000000000 57.5000000000	128.0000000000 58.0000000000	128.5000000000 58.0000000000	128.5000000000 57.5000000000	128.0000000000 57.5000000000));10.1898232
1507;POLYGON((128.5000000000 57.5000000000	128.5000000000 58.0000000000	129.0000000000 58.0000000000	129.0000000000 57.5000000000	128.5000000000 57.5000000000));0.6939744
1508;POLYGON((129.0000000000 57.5000000000	129.0000000000 58.0000000000	129.5000000000 58.0000000000	129.5000000000 57.5000000000	129.0000000000 57.5000000000));1.6536967
1509;POLYGON((129.5000000000 57.5000000000	129.5000000000 58.0000000000	130.0000000000 58.0000000000	130.0000000000 57.5000000000	129.5000000000 57.5000000000));1.0929617
1510;POLYGON((130.0000000000 57.5000000000	130.0000000000 58.0000000000	130.5000000000 58.0000000000	130.5000000000 57.5000000000	130.0000000000 57.5000000000));2.2537301
1511;POLYGON((130.5000000000 57.5000000000	130.5000000000 58.0000000000	131.0000000000 58.0000000000	131.0000000000 57.5000000000	130.5000000000 57.5000000000));3.9504871
1512;POLYGON((131.0000000000 57.5000000000	131.0000000000 58.0000000000	131.5000000000 58.0000000000	131.5000000000 57.5000000000	131.0000000000 57.5000000000));5.8270636
1513;POLYGON((131.5000000000 57.5000000000	131.5000000000 58.0000000000	132.0000000000 58.0000000000	132.0000000000 57.5000000000	131.5000000000 57.5000000000));1.1930218
1514;POLYGON((132.0000000000 57.5000000000	132.0000000000 58.0000000000	132.5000000000 58.0000000000	132.5000000000 57.5000000000	132.0000000000 57.5000000000));1.6066186
1515;POLYGON((132.5000000000 57.5000000000	132.5000000000 58.0000000000	133.0000000000 58.0000000000	133.0000000000 57.5000000000	132.5000000000 57.5000000000));1.0683196
1516;POLYGON((133.0000000000 57.5000000000	133.0000000000 58.0000000000	133.5000000000 58.0000000000	133.5000000000 57.5000000000	133.0000000000 57.5000000000));2.0428681
1517;POLYGON((133.5000000000 57.5000000000	133.5000000000 58.0000000000	134.0000000000 58.0000000000	134.0000000000 57.5000000000	133.5000000000 57.5000000000));9.9215918
1518;POLYGON((134.0000000000 57.5000000000	134.0000000000 58.0000000000	134.5000000000 58.0000000000	134.5000000000 57.5000000000	134.0000000000 57.5000000000));2.1825249
1519;POLYGON((134.5000000000 57.5000000000	134.5000000000 58.0000000000	135.0000000000 58.0000000000	135.0000000000 57.5000000000	134.5000000000 57.5000000000));1.9486524
1520;POLYGON((135.0000000000 57.5000000000	135.0000000000 58.0000000000	135.5000000000 58.0000000000	135.5000000000 57.5000000000	135.0000000000 57.5000000000));1.8374584
1521;POLYGON((135.5000000000 57.5000000000	135.5000000000 58.0000000000	136.0000000000 58.0000000000	136.0000000000 57.5000000000	135.5000000000 57.5000000000));3.2699718
1522;POLYGON((136.0000000000 57.5000000000	136.0000000000 58.0000000000	136.5000000000 58.0000000000	136.5000000000 57.5000000000	136.0000000000 57.5000000000));3.5920298
1523;POLYGON((136.5000000000 57.5000000000	136.5000000000 58.0000000000	137.0000000000 58.0000000000	137.0000000000 57.5000000000	136.5000000000 57.5000000000));2.1814241
1524;POLYGON((137.0000000000 57.5000000000	137.0000000000 58.0000000000	137.5000000000 58.0000000000	137.5000000000 57.5000000000	137.0000000000 57.5000000000));4.0630522
1525;POLYGON((137.5000000000 57.5000000000	137.5000000000 58.0000000000	138.0000000000 58.0000000000	138.0000000000 57.5000000000	137.5000000000 57.5000000000));4.1411438
1526;POLYGON((138.0000000000 57.5000000000	138.0000000000 58.0000000000	138.5000000000 58.0000000000	138.5000000000 57.5000000000	138.0000000000 57.5000000000));1.1295696
1527;POLYGON((138.5000000000 57.5000000000	138.5000000000 58.0000000000	139.0000000000 58.0000000000	139.0000000000 57.5000000000	138.5000000000 57.5000000000));4.2724876
1528;POLYGON((139.0000000000 57.5000000000	139.0000000000 58.0000000000	139.5000000000 58.0000000000	139.5000000000 57.5000000000	139.0000000000 57.5000000000));4.8336725
1529;POLYGON((160.5000000000 57.5000000000	160.5000000000 58.0000000000	161.0000000000 58.0000000000	161.0000000000 57.5000000000	160.5000000000 57.5000000000));0.0000033
1530;POLYGON((-101.0000000000 58.0000000000	-101.0000000000 58.5000000000	-100.5000000000 58.5000000000	-100.5000000000 58.0000000000	-101.0000000000 58.0000000000));0.0033670
1531;POLYGON((-100.5000000000 58.0000000000	-100.5000000000 58.5000000000	-100.0000000000 58.5000000000	-100.0000000000 58.0000000000	-100.5000000000 58.0000000000));9.9184570
1532;POLYGON((-100.0000000000 58.0000000000	-100.0000000000 58.5000000000	-99.5000000000 58.5000000000	-99.5000000000 58.0000000000	-100.0000000000 58.0000000000));0.0000000
1533;POLYGON((-99.5000000000 58.0000000000	-99.5000000000 58.5000000000	-99.0000000000 58.5000000000	-99.0000000000 58.0000000000	-99.5000000000 58.0000000000));0.0003631
1534;POLYGON((-99.0000000000 58.0000000000	-99.0000000000 58.5000000000	-98.5000000000 58.5000000000	-98.5000000000 58.0000000000	-99.0000000000 58.0000000000));13.2746248
1535;POLYGON((-98.5000000000 58.0000000000	-98.5000000000 58.5000000000	-98.0000000000 58.5000000000	-98.0000000000 58.0000000000	-98.5000000000 58.0000000000));8.7520838
1536;POLYGON((-98.0000000000 58.0000000000	-98.0000000000 58.5000000000	-97.5000000000 58.5000000000	-97.5000000000 58.0000000000	-98.0000000000 58.0000000000));16.3707390
1537;POLYGON((-97.5000000000 58.0000000000	-97.5000000000 58.5000000000	-97.0000000000 58.5000000000	-97.0000000000 58.0000000000	-97.5000000000 58.0000000000));27.2617245
1538;POLYGON((-97.0000000000 58.0000000000	-97.0000000000 58.5000000000	-96.5000000000 58.5000000000	-96.5000000000 58.0000000000	-97.0000000000 58.0000000000));9.6651449
1539;POLYGON((-96.5000000000 58.0000000000	-96.5000000000 58.5000000000	-96.0000000000 58.5000000000	-96.0000000000 58.0000000000	-96.5000000000 58.0000000000));21.0010490
1540;POLYGON((-96.0000000000 58.0000000000	-96.0000000000 58.5000000000	-95.5000000000 58.5000000000	-95.5000000000 58.0000000000	-96.0000000000 58.0000000000));0.7988805
1541;POLYGON((-95.5000000000 58.0000000000	-95.5000000000 58.5000000000	-95.0000000000 58.5000000000	-95.0000000000 58.0000000000	-95.5000000000 58.0000000000));0.0000000
1542;POLYGON((-95.0000000000 58.0000000000	-95.0000000000 58.5000000000	-94.5000000000 58.5000000000	-94.5000000000 58.0000000000	-95.0000000000 58.0000000000));0.0000247
1543;POLYGON((-94.5000000000 58.0000000000	-94.5000000000 58.5000000000	-94.0000000000 58.5000000000	-94.0000000000 58.0000000000	-94.5000000000 58.0000000000));0.0034292
1544;POLYGON((-94.0000000000 58.0000000000	-94.0000000000 58.5000000000	-93.5000000000 58.5000000000	-93.5000000000 58.0000000000	-94.0000000000 58.0000000000));0.0000000
1545;POLYGON((-93.5000000000 58.0000000000	-93.5000000000 58.5000000000	-93.0000000000 58.5000000000	-93.0000000000 58.0000000000	-93.5000000000 58.0000000000));0.0000022
1546;POLYGON((-77.5000000000 58.0000000000	-77.5000000000 58.5000000000	-77.0000000000 58.5000000000	-77.0000000000 58.0000000000	-77.5000000000 58.0000000000));0.0000000
1547;POLYGON((-77.0000000000 58.0000000000	-77.0000000000 58.5000000000	-76.5000000000 58.5000000000	-76.5000000000 58.0000000000	-77.0000000000 58.0000000000));0.0000000
1548;POLYGON((-76.5000000000 58.0000000000	-76.5000000000 58.5000000000	-76.0000000000 58.5000000000	-76.0000000000 58.0000000000	-76.5000000000 58.0000000000));0.0013054
1549;POLYGON((-76.0000000000 58.0000000000	-76.0000000000 58.5000000000	-75.5000000000 58.5000000000	-75.5000000000 58.0000000000	-76.0000000000 58.0000000000));1.4283890
1550;POLYGON((-75.5000000000 58.0000000000	-75.5000000000 58.5000000000	-75.0000000000 58.5000000000	-75.0000000000 58.0000000000	-75.5000000000 58.0000000000));0.0000000
1551;POLYGON((-75.0000000000 58.0000000000	-75.0000000000 58.5000000000	-74.5000000000 58.5000000000	-74.5000000000 58.0000000000	-75.0000000000 58.0000000000));0.0000000
1552;POLYGON((-74.5000000000 58.0000000000	-74.5000000000 58.5000000000	-74.0000000000 58.5000000000	-74.0000000000 58.0000000000	-74.5000000000 58.0000000000));0.0000000
1553;POLYGON((-74.0000000000 58.0000000000	-74.0000000000 58.5000000000	-73.5000000000 58.5000000000	-73.5000000000 58.0000000000	-74.0000000000 58.0000000000));0.0000000
1554;POLYGON((-73.5000000000 58.0000000000	-73.5000000000 58.5000000000	-73.0000000000 58.5000000000	-73.0000000000 58.0000000000	-73.5000000000 58.0000000000));0.0000000
1555;POLYGON((-73.0000000000 58.0000000000	-73.0000000000 58.5000000000	-72.5000000000 58.5000000000	-72.5000000000 58.0000000000	-73.0000000000 58.0000000000));0.0000000
1556;POLYGON((-72.5000000000 58.0000000000	-72.5000000000 58.5000000000	-72.0000000000 58.5000000000	-72.0000000000 58.0000000000	-72.5000000000 58.0000000000));0.0000000
1557;POLYGON((-72.0000000000 58.0000000000	-72.0000000000 58.5000000000	-71.5000000000 58.5000000000	-71.5000000000 58.0000000000	-72.0000000000 58.0000000000));0.0000000
1558;POLYGON((-71.5000000000 58.0000000000	-71.5000000000 58.5000000000	-71.0000000000 58.5000000000	-71.0000000000 58.0000000000	-71.5000000000 58.0000000000));0.0000022
1559;POLYGON((-71.0000000000 58.0000000000	-71.0000000000 58.5000000000	-70.5000000000 58.5000000000	-70.5000000000 58.0000000000	-71.0000000000 58.0000000000));0.0000031
1560;POLYGON((-70.5000000000 58.0000000000	-70.5000000000 58.5000000000	-70.0000000000 58.5000000000	-70.0000000000 58.0000000000	-70.5000000000 58.0000000000));0.0000022
1561;POLYGON((-70.0000000000 58.0000000000	-70.0000000000 58.5000000000	-69.5000000000 58.5000000000	-69.5000000000 58.0000000000	-70.0000000000 58.0000000000));0.0000000
1562;POLYGON((-69.5000000000 58.0000000000	-69.5000000000 58.5000000000	-69.0000000000 58.5000000000	-69.0000000000 58.0000000000	-69.5000000000 58.0000000000));0.0000000
1563;POLYGON((-69.0000000000 58.0000000000	-69.0000000000 58.5000000000	-68.5000000000 58.5000000000	-68.5000000000 58.0000000000	-69.0000000000 58.0000000000));0.0234750
1564;POLYGON((-68.5000000000 58.0000000000	-68.5000000000 58.5000000000	-68.0000000000 58.5000000000	-68.0000000000 58.0000000000	-68.5000000000 58.0000000000));0.0011912
1565;POLYGON((-68.0000000000 58.0000000000	-68.0000000000 58.5000000000	-67.5000000000 58.5000000000	-67.5000000000 58.0000000000	-68.0000000000 58.0000000000));0.0000000
1566;POLYGON((-67.5000000000 58.0000000000	-67.5000000000 58.5000000000	-67.0000000000 58.5000000000	-67.0000000000 58.0000000000	-67.5000000000 58.0000000000));0.0000000
1567;POLYGON((-67.0000000000 58.0000000000	-67.0000000000 58.5000000000	-66.5000000000 58.5000000000	-66.5000000000 58.0000000000	-67.0000000000 58.0000000000));0.0000000
1568;POLYGON((-66.5000000000 58.0000000000	-66.5000000000 58.5000000000	-66.0000000000 58.5000000000	-66.0000000000 58.0000000000	-66.5000000000 58.0000000000));0.0000000
1569;POLYGON((-66.0000000000 58.0000000000	-66.0000000000 58.5000000000	-65.5000000000 58.5000000000	-65.5000000000 58.0000000000	-66.0000000000 58.0000000000));0.0000342
1570;POLYGON((-65.5000000000 58.0000000000	-65.5000000000 58.5000000000	-65.0000000000 58.5000000000	-65.0000000000 58.0000000000	-65.5000000000 58.0000000000));0.0000000
1571;POLYGON((-65.0000000000 58.0000000000	-65.0000000000 58.5000000000	-64.5000000000 58.5000000000	-64.5000000000 58.0000000000	-65.0000000000 58.0000000000));0.0000000
1572;POLYGON((-64.5000000000 58.0000000000	-64.5000000000 58.5000000000	-64.0000000000 58.5000000000	-64.0000000000 58.0000000000	-64.5000000000 58.0000000000));0.0000000
1573;POLYGON((-64.0000000000 58.0000000000	-64.0000000000 58.5000000000	-63.5000000000 58.5000000000	-63.5000000000 58.0000000000	-64.0000000000 58.0000000000));0.0013621
1574;POLYGON((-63.5000000000 58.0000000000	-63.5000000000 58.5000000000	-63.0000000000 58.5000000000	-63.0000000000 58.0000000000	-63.5000000000 58.0000000000));0.0000000
1575;POLYGON((-63.0000000000 58.0000000000	-63.0000000000 58.5000000000	-62.5000000000 58.5000000000	-62.5000000000 58.0000000000	-63.0000000000 58.0000000000));0.0000000
1576;POLYGON((111.5000000000 58.0000000000	111.5000000000 58.5000000000	112.0000000000 58.5000000000	112.0000000000 58.0000000000	111.5000000000 58.0000000000));5.0854645
1577;POLYGON((112.0000000000 58.0000000000	112.0000000000 58.5000000000	112.5000000000 58.5000000000	112.5000000000 58.0000000000	112.0000000000 58.0000000000));3.1254635
1578;POLYGON((112.5000000000 58.0000000000	112.5000000000 58.5000000000	113.0000000000 58.5000000000	113.0000000000 58.0000000000	112.5000000000 58.0000000000));2.7570553
1579;POLYGON((113.0000000000 58.0000000000	113.0000000000 58.5000000000	113.5000000000 58.5000000000	113.5000000000 58.0000000000	113.0000000000 58.0000000000));3.3552377
1580;POLYGON((114.5000000000 58.0000000000	114.5000000000 58.5000000000	115.0000000000 58.5000000000	115.0000000000 58.0000000000	114.5000000000 58.0000000000));2.3327446
1581;POLYGON((115.0000000000 58.0000000000	115.0000000000 58.5000000000	115.5000000000 58.5000000000	115.5000000000 58.0000000000	115.0000000000 58.0000000000));1.1353172
1582;POLYGON((115.5000000000 58.0000000000	115.5000000000 58.5000000000	116.0000000000 58.5000000000	116.0000000000 58.0000000000	115.5000000000 58.0000000000));1.9734151
1583;POLYGON((116.0000000000 58.0000000000	116.0000000000 58.5000000000	116.5000000000 58.5000000000	116.5000000000 58.0000000000	116.0000000000 58.0000000000));3.3589270
1584;POLYGON((116.5000000000 58.0000000000	116.5000000000 58.5000000000	117.0000000000 58.5000000000	117.0000000000 58.0000000000	116.5000000000 58.0000000000));6.9548106
1585;POLYGON((117.0000000000 58.0000000000	117.0000000000 58.5000000000	117.5000000000 58.5000000000	117.5000000000 58.0000000000	117.0000000000 58.0000000000));10.0129108
1586;POLYGON((117.5000000000 58.0000000000	117.5000000000 58.5000000000	118.0000000000 58.5000000000	118.0000000000 58.0000000000	117.5000000000 58.0000000000));3.8909266
1587;POLYGON((118.0000000000 58.0000000000	118.0000000000 58.5000000000	118.5000000000 58.5000000000	118.5000000000 58.0000000000	118.0000000000 58.0000000000));2.9092238
1588;POLYGON((118.5000000000 58.0000000000	118.5000000000 58.5000000000	119.0000000000 58.5000000000	119.0000000000 58.0000000000	118.5000000000 58.0000000000));11.5511332
1589;POLYGON((119.0000000000 58.0000000000	119.0000000000 58.5000000000	119.5000000000 58.5000000000	119.5000000000 58.0000000000	119.0000000000 58.0000000000));12.8537951
1590;POLYGON((119.5000000000 58.0000000000	119.5000000000 58.5000000000	120.0000000000 58.5000000000	120.0000000000 58.0000000000	119.5000000000 58.0000000000));11.7407608
1591;POLYGON((120.0000000000 58.0000000000	120.0000000000 58.5000000000	120.5000000000 58.5000000000	120.5000000000 58.0000000000	120.0000000000 58.0000000000));2.9035356
1592;POLYGON((120.5000000000 58.0000000000	120.5000000000 58.5000000000	121.0000000000 58.5000000000	121.0000000000 58.0000000000	120.5000000000 58.0000000000));8.3089609
1593;POLYGON((121.0000000000 58.0000000000	121.0000000000 58.5000000000	121.5000000000 58.5000000000	121.5000000000 58.0000000000	121.0000000000 58.0000000000));1.8118312
1594;POLYGON((121.5000000000 58.0000000000	121.5000000000 58.5000000000	122.0000000000 58.5000000000	122.0000000000 58.0000000000	121.5000000000 58.0000000000));3.4059110
1595;POLYGON((122.0000000000 58.0000000000	122.0000000000 58.5000000000	122.5000000000 58.5000000000	122.5000000000 58.0000000000	122.0000000000 58.0000000000));4.7944884
1596;POLYGON((122.5000000000 58.0000000000	122.5000000000 58.5000000000	123.0000000000 58.5000000000	123.0000000000 58.0000000000	122.5000000000 58.0000000000));3.6340699
1597;POLYGON((123.0000000000 58.0000000000	123.0000000000 58.5000000000	123.5000000000 58.5000000000	123.5000000000 58.0000000000	123.0000000000 58.0000000000));5.6820049
1598;POLYGON((123.5000000000 58.0000000000	123.5000000000 58.5000000000	124.0000000000 58.5000000000	124.0000000000 58.0000000000	123.5000000000 58.0000000000));6.8101392
1599;POLYGON((124.0000000000 58.0000000000	124.0000000000 58.5000000000	124.5000000000 58.5000000000	124.5000000000 58.0000000000	124.0000000000 58.0000000000));3.8457358
1600;POLYGON((124.5000000000 58.0000000000	124.5000000000 58.5000000000	125.0000000000 58.5000000000	125.0000000000 58.0000000000	124.5000000000 58.0000000000));8.7191172
1601;POLYGON((125.0000000000 58.0000000000	125.0000000000 58.5000000000	125.5000000000 58.5000000000	125.5000000000 58.0000000000	125.0000000000 58.0000000000));0.0000000
1602;POLYGON((125.5000000000 58.0000000000	125.5000000000 58.5000000000	126.0000000000 58.5000000000	126.0000000000 58.0000000000	125.5000000000 58.0000000000));0.0012975
1603;POLYGON((126.0000000000 58.0000000000	126.0000000000 58.5000000000	126.5000000000 58.5000000000	126.5000000000 58.0000000000	126.0000000000 58.0000000000));4.3560247
1604;POLYGON((126.5000000000 58.0000000000	126.5000000000 58.5000000000	127.0000000000 58.5000000000	127.0000000000 58.0000000000	126.5000000000 58.0000000000));2.7446294
1605;POLYGON((127.0000000000 58.0000000000	127.0000000000 58.5000000000	127.5000000000 58.5000000000	127.5000000000 58.0000000000	127.0000000000 58.0000000000));2.4209950
1606;POLYGON((127.5000000000 58.0000000000	127.5000000000 58.5000000000	128.0000000000 58.5000000000	128.0000000000 58.0000000000	127.5000000000 58.0000000000));6.3442860
1607;POLYGON((128.0000000000 58.0000000000	128.0000000000 58.5000000000	128.5000000000 58.5000000000	128.5000000000 58.0000000000	128.0000000000 58.0000000000));3.0727057
1608;POLYGON((128.5000000000 58.0000000000	128.5000000000 58.5000000000	129.0000000000 58.5000000000	129.0000000000 58.0000000000	128.5000000000 58.0000000000));5.5041528
1609;POLYGON((129.0000000000 58.0000000000	129.0000000000 58.5000000000	129.5000000000 58.5000000000	129.5000000000 58.0000000000	129.0000000000 58.0000000000));0.5843648
1610;POLYGON((129.5000000000 58.0000000000	129.5000000000 58.5000000000	130.0000000000 58.5000000000	130.0000000000 58.0000000000	129.5000000000 58.0000000000));1.6783959
1611;POLYGON((130.0000000000 58.0000000000	130.0000000000 58.5000000000	130.5000000000 58.5000000000	130.5000000000 58.0000000000	130.0000000000 58.0000000000));8.2714005
1612;POLYGON((130.5000000000 58.0000000000	130.5000000000 58.5000000000	131.0000000000 58.5000000000	131.0000000000 58.0000000000	130.5000000000 58.0000000000));7.2516570
1613;POLYGON((131.0000000000 58.0000000000	131.0000000000 58.5000000000	131.5000000000 58.5000000000	131.5000000000 58.0000000000	131.0000000000 58.0000000000));0.9294783
1614;POLYGON((131.5000000000 58.0000000000	131.5000000000 58.5000000000	132.0000000000 58.5000000000	132.0000000000 58.0000000000	131.5000000000 58.0000000000));1.7711754
1615;POLYGON((132.0000000000 58.0000000000	132.0000000000 58.5000000000	132.5000000000 58.5000000000	132.5000000000 58.0000000000	132.0000000000 58.0000000000));1.8223752
1616;POLYGON((132.5000000000 58.0000000000	132.5000000000 58.5000000000	133.0000000000 58.5000000000	133.0000000000 58.0000000000	132.5000000000 58.0000000000));8.7589607
1617;POLYGON((133.0000000000 58.0000000000	133.0000000000 58.5000000000	133.5000000000 58.5000000000	133.5000000000 58.0000000000	133.0000000000 58.0000000000));1.7448313
1618;POLYGON((133.5000000000 58.0000000000	133.5000000000 58.5000000000	134.0000000000 58.5000000000	134.0000000000 58.0000000000	133.5000000000 58.0000000000));22.5564499
1619;POLYGON((134.0000000000 58.0000000000	134.0000000000 58.5000000000	134.5000000000 58.5000000000	134.5000000000 58.0000000000	134.0000000000 58.0000000000));20.7079601
1620;POLYGON((134.5000000000 58.0000000000	134.5000000000 58.5000000000	135.0000000000 58.5000000000	135.0000000000 58.0000000000	134.5000000000 58.0000000000));2.0193880
1621;POLYGON((135.0000000000 58.0000000000	135.0000000000 58.5000000000	135.5000000000 58.5000000000	135.5000000000 58.0000000000	135.0000000000 58.0000000000));1.3723050
1622;POLYGON((135.5000000000 58.0000000000	135.5000000000 58.5000000000	136.0000000000 58.5000000000	136.0000000000 58.0000000000	135.5000000000 58.0000000000));1.8637439
1623;POLYGON((136.0000000000 58.0000000000	136.0000000000 58.5000000000	136.5000000000 58.5000000000	136.5000000000 58.0000000000	136.0000000000 58.0000000000));4.9194880
1624;POLYGON((136.5000000000 58.0000000000	136.5000000000 58.5000000000	137.0000000000 58.5000000000	137.0000000000 58.0000000000	136.5000000000 58.0000000000));1.8277998
1625;POLYGON((137.0000000000 58.0000000000	137.0000000000 58.5000000000	137.5000000000 58.5000000000	137.5000000000 58.0000000000	137.0000000000 58.0000000000));1.9929570
1626;POLYGON((137.5000000000 58.0000000000	137.5000000000 58.5000000000	138.0000000000 58.5000000000	138.0000000000 58.0000000000	137.5000000000 58.0000000000));1.8665850
1627;POLYGON((138.0000000000 58.0000000000	138.0000000000 58.5000000000	138.5000000000 58.5000000000	138.5000000000 58.0000000000	138.0000000000 58.0000000000));2.7768533
1628;POLYGON((138.5000000000 58.0000000000	138.5000000000 58.5000000000	139.0000000000 58.5000000000	139.0000000000 58.0000000000	138.5000000000 58.0000000000));9.3486023
1629;POLYGON((139.0000000000 58.0000000000	139.0000000000 58.5000000000	139.5000000000 58.5000000000	139.5000000000 58.0000000000	139.0000000000 58.0000000000));4.0428586
1630;POLYGON((139.5000000000 58.0000000000	139.5000000000 58.5000000000	140.0000000000 58.5000000000	140.0000000000 58.0000000000	139.5000000000 58.0000000000));11.2457123
1631;POLYGON((140.0000000000 58.0000000000	140.0000000000 58.5000000000	140.5000000000 58.5000000000	140.5000000000 58.0000000000	140.0000000000 58.0000000000));4.6290202
1632;POLYGON((161.0000000000 58.0000000000	161.0000000000 58.5000000000	161.5000000000 58.5000000000	161.5000000000 58.0000000000	161.0000000000 58.0000000000));0.0000027
1633;POLYGON((-103.0000000000 58.5000000000	-103.0000000000 59.0000000000	-102.5000000000 59.0000000000	-102.5000000000 58.5000000000	-103.0000000000 58.5000000000));0.0026819
1634;POLYGON((-102.5000000000 58.5000000000	-102.5000000000 59.0000000000	-102.0000000000 59.0000000000	-102.0000000000 58.5000000000	-102.5000000000 58.5000000000));0.0028511
1635;POLYGON((-102.0000000000 58.5000000000	-102.0000000000 59.0000000000	-101.5000000000 59.0000000000	-101.5000000000 58.5000000000	-102.0000000000 58.5000000000));0.0025582
1636;POLYGON((-101.5000000000 58.5000000000	-101.5000000000 59.0000000000	-101.0000000000 59.0000000000	-101.0000000000 58.5000000000	-101.5000000000 58.5000000000));0.0029491
1637;POLYGON((-101.0000000000 58.5000000000	-101.0000000000 59.0000000000	-100.5000000000 59.0000000000	-100.5000000000 58.5000000000	-101.0000000000 58.5000000000));0.0000000
1638;POLYGON((-100.5000000000 58.5000000000	-100.5000000000 59.0000000000	-100.0000000000 59.0000000000	-100.0000000000 58.5000000000	-100.5000000000 58.5000000000));9.4566441
1639;POLYGON((-100.0000000000 58.5000000000	-100.0000000000 59.0000000000	-99.5000000000 59.0000000000	-99.5000000000 58.5000000000	-100.0000000000 58.5000000000));8.4811554
1640;POLYGON((-99.5000000000 58.5000000000	-99.5000000000 59.0000000000	-99.0000000000 59.0000000000	-99.0000000000 58.5000000000	-99.5000000000 58.5000000000));8.0055208
1641;POLYGON((-99.0000000000 58.5000000000	-99.0000000000 59.0000000000	-98.5000000000 59.0000000000	-98.5000000000 58.5000000000	-99.0000000000 58.5000000000));0.0000000
1642;POLYGON((-98.5000000000 58.5000000000	-98.5000000000 59.0000000000	-98.0000000000 59.0000000000	-98.0000000000 58.5000000000	-98.5000000000 58.5000000000));0.0000000
1643;POLYGON((-98.0000000000 58.5000000000	-98.0000000000 59.0000000000	-97.5000000000 59.0000000000	-97.5000000000 58.5000000000	-98.0000000000 58.5000000000));0.0000000
1644;POLYGON((-97.5000000000 58.5000000000	-97.5000000000 59.0000000000	-97.0000000000 59.0000000000	-97.0000000000 58.5000000000	-97.5000000000 58.5000000000));0.0000000
1645;POLYGON((-97.0000000000 58.5000000000	-97.0000000000 59.0000000000	-96.5000000000 59.0000000000	-96.5000000000 58.5000000000	-97.0000000000 58.5000000000));0.0000000
1646;POLYGON((-96.5000000000 58.5000000000	-96.5000000000 59.0000000000	-96.0000000000 59.0000000000	-96.0000000000 58.5000000000	-96.5000000000 58.5000000000));0.0000000
1647;POLYGON((-96.0000000000 58.5000000000	-96.0000000000 59.0000000000	-95.5000000000 59.0000000000	-95.5000000000 58.5000000000	-96.0000000000 58.5000000000));0.0000000
1648;POLYGON((-95.5000000000 58.5000000000	-95.5000000000 59.0000000000	-95.0000000000 59.0000000000	-95.0000000000 58.5000000000	-95.5000000000 58.5000000000));0.0000000
1649;POLYGON((-95.0000000000 58.5000000000	-95.0000000000 59.0000000000	-94.5000000000 59.0000000000	-94.5000000000 58.5000000000	-95.0000000000 58.5000000000));0.0000000
1650;POLYGON((-94.0000000000 58.5000000000	-94.0000000000 59.0000000000	-93.5000000000 59.0000000000	-93.5000000000 58.5000000000	-94.0000000000 58.5000000000));0.0000000
1651;POLYGON((-78.5000000000 58.5000000000	-78.5000000000 59.0000000000	-78.0000000000 59.0000000000	-78.0000000000 58.5000000000	-78.5000000000 58.5000000000));0.0000000
1652;POLYGON((-78.0000000000 58.5000000000	-78.0000000000 59.0000000000	-77.5000000000 59.0000000000	-77.5000000000 58.5000000000	-78.0000000000 58.5000000000));0.0000000
1653;POLYGON((-77.5000000000 58.5000000000	-77.5000000000 59.0000000000	-77.0000000000 59.0000000000	-77.0000000000 58.5000000000	-77.5000000000 58.5000000000));0.0000000
1654;POLYGON((-77.0000000000 58.5000000000	-77.0000000000 59.0000000000	-76.5000000000 59.0000000000	-76.5000000000 58.5000000000	-77.0000000000 58.5000000000));9.5796547
1655;POLYGON((-76.5000000000 58.5000000000	-76.5000000000 59.0000000000	-76.0000000000 59.0000000000	-76.0000000000 58.5000000000	-76.5000000000 58.5000000000));20.6676178
1656;POLYGON((-76.0000000000 58.5000000000	-76.0000000000 59.0000000000	-75.5000000000 59.0000000000	-75.5000000000 58.5000000000	-76.0000000000 58.5000000000));0.0000000
1657;POLYGON((-75.5000000000 58.5000000000	-75.5000000000 59.0000000000	-75.0000000000 59.0000000000	-75.0000000000 58.5000000000	-75.5000000000 58.5000000000));0.0000000
1658;POLYGON((-75.0000000000 58.5000000000	-75.0000000000 59.0000000000	-74.5000000000 59.0000000000	-74.5000000000 58.5000000000	-75.0000000000 58.5000000000));12.8495550
1659;POLYGON((-74.5000000000 58.5000000000	-74.5000000000 59.0000000000	-74.0000000000 59.0000000000	-74.0000000000 58.5000000000	-74.5000000000 58.5000000000));12.5824413
1660;POLYGON((-74.0000000000 58.5000000000	-74.0000000000 59.0000000000	-73.5000000000 59.0000000000	-73.5000000000 58.5000000000	-74.0000000000 58.5000000000));10.8229990
1661;POLYGON((-73.5000000000 58.5000000000	-73.5000000000 59.0000000000	-73.0000000000 59.0000000000	-73.0000000000 58.5000000000	-73.5000000000 58.5000000000));11.0600357
1662;POLYGON((-73.0000000000 58.5000000000	-73.0000000000 59.0000000000	-72.5000000000 59.0000000000	-72.5000000000 58.5000000000	-73.0000000000 58.5000000000));0.0000000
1663;POLYGON((-72.5000000000 58.5000000000	-72.5000000000 59.0000000000	-72.0000000000 59.0000000000	-72.0000000000 58.5000000000	-72.5000000000 58.5000000000));0.0000000
1664;POLYGON((-72.0000000000 58.5000000000	-72.0000000000 59.0000000000	-71.5000000000 59.0000000000	-71.5000000000 58.5000000000	-72.0000000000 58.5000000000));0.0000000
1665;POLYGON((-71.5000000000 58.5000000000	-71.5000000000 59.0000000000	-71.0000000000 59.0000000000	-71.0000000000 58.5000000000	-71.5000000000 58.5000000000));0.0000000
1666;POLYGON((-71.0000000000 58.5000000000	-71.0000000000 59.0000000000	-70.5000000000 59.0000000000	-70.5000000000 58.5000000000	-71.0000000000 58.5000000000));0.0000000
1667;POLYGON((-70.5000000000 58.5000000000	-70.5000000000 59.0000000000	-70.0000000000 59.0000000000	-70.0000000000 58.5000000000	-70.5000000000 58.5000000000));0.0000000
1668;POLYGON((-70.0000000000 58.5000000000	-70.0000000000 59.0000000000	-69.5000000000 59.0000000000	-69.5000000000 58.5000000000	-70.0000000000 58.5000000000));0.0000023
1669;POLYGON((-69.5000000000 58.5000000000	-69.5000000000 59.0000000000	-69.0000000000 59.0000000000	-69.0000000000 58.5000000000	-69.5000000000 58.5000000000));0.0000020
1670;POLYGON((-69.0000000000 58.5000000000	-69.0000000000 59.0000000000	-68.5000000000 59.0000000000	-68.5000000000 58.5000000000	-69.0000000000 58.5000000000));0.0004231
1671;POLYGON((-66.5000000000 58.5000000000	-66.5000000000 59.0000000000	-66.0000000000 59.0000000000	-66.0000000000 58.5000000000	-66.5000000000 58.5000000000));0.0000000
1672;POLYGON((-66.0000000000 58.5000000000	-66.0000000000 59.0000000000	-65.5000000000 59.0000000000	-65.5000000000 58.5000000000	-66.0000000000 58.5000000000));0.0000000
1673;POLYGON((-65.5000000000 58.5000000000	-65.5000000000 59.0000000000	-65.0000000000 59.0000000000	-65.0000000000 58.5000000000	-65.5000000000 58.5000000000));0.0000000
1674;POLYGON((-65.0000000000 58.5000000000	-65.0000000000 59.0000000000	-64.5000000000 59.0000000000	-64.5000000000 58.5000000000	-65.0000000000 58.5000000000));0.0000000
1675;POLYGON((-64.5000000000 58.5000000000	-64.5000000000 59.0000000000	-64.0000000000 59.0000000000	-64.0000000000 58.5000000000	-64.5000000000 58.5000000000));0.0000000
1676;POLYGON((-64.0000000000 58.5000000000	-64.0000000000 59.0000000000	-63.5000000000 59.0000000000	-63.5000000000 58.5000000000	-64.0000000000 58.5000000000));0.0001059
1677;POLYGON((-63.5000000000 58.5000000000	-63.5000000000 59.0000000000	-63.0000000000 59.0000000000	-63.0000000000 58.5000000000	-63.5000000000 58.5000000000));0.0000000
1678;POLYGON((112.0000000000 58.5000000000	112.0000000000 59.0000000000	112.5000000000 59.0000000000	112.5000000000 58.5000000000	112.0000000000 58.5000000000));4.4949951
1679;POLYGON((112.5000000000 58.5000000000	112.5000000000 59.0000000000	113.0000000000 59.0000000000	113.0000000000 58.5000000000	112.5000000000 58.5000000000));2.8954725
1680;POLYGON((114.0000000000 58.5000000000	114.0000000000 59.0000000000	114.5000000000 59.0000000000	114.5000000000 58.5000000000	114.0000000000 58.5000000000));3.5180433
1681;POLYGON((114.5000000000 58.5000000000	114.5000000000 59.0000000000	115.0000000000 59.0000000000	115.0000000000 58.5000000000	114.5000000000 58.5000000000));4.7846565
1682;POLYGON((115.0000000000 58.5000000000	115.0000000000 59.0000000000	115.5000000000 59.0000000000	115.5000000000 58.5000000000	115.0000000000 58.5000000000));8.4854813
1683;POLYGON((115.5000000000 58.5000000000	115.5000000000 59.0000000000	116.0000000000 59.0000000000	116.0000000000 58.5000000000	115.5000000000 58.5000000000));1.4476268
1684;POLYGON((116.0000000000 58.5000000000	116.0000000000 59.0000000000	116.5000000000 59.0000000000	116.5000000000 58.5000000000	116.0000000000 58.5000000000));5.1166911
1685;POLYGON((116.5000000000 58.5000000000	116.5000000000 59.0000000000	117.0000000000 59.0000000000	117.0000000000 58.5000000000	116.5000000000 58.5000000000));2.9997120
1686;POLYGON((117.0000000000 58.5000000000	117.0000000000 59.0000000000	117.5000000000 59.0000000000	117.5000000000 58.5000000000	117.0000000000 58.5000000000));6.5965848
1687;POLYGON((117.5000000000 58.5000000000	117.5000000000 59.0000000000	118.0000000000 59.0000000000	118.0000000000 58.5000000000	117.5000000000 58.5000000000));4.3986201
1688;POLYGON((118.0000000000 58.5000000000	118.0000000000 59.0000000000	118.5000000000 59.0000000000	118.5000000000 58.5000000000	118.0000000000 58.5000000000));3.9055612
1689;POLYGON((118.5000000000 58.5000000000	118.5000000000 59.0000000000	119.0000000000 59.0000000000	119.0000000000 58.5000000000	118.5000000000 58.5000000000));15.4599838
1690;POLYGON((119.0000000000 58.5000000000	119.0000000000 59.0000000000	119.5000000000 59.0000000000	119.5000000000 58.5000000000	119.0000000000 58.5000000000));14.9760895
1691;POLYGON((119.5000000000 58.5000000000	119.5000000000 59.0000000000	120.0000000000 59.0000000000	120.0000000000 58.5000000000	119.5000000000 58.5000000000));7.0269027
1692;POLYGON((120.0000000000 58.5000000000	120.0000000000 59.0000000000	120.5000000000 59.0000000000	120.5000000000 58.5000000000	120.0000000000 58.5000000000));6.4257288
1693;POLYGON((120.5000000000 58.5000000000	120.5000000000 59.0000000000	121.0000000000 59.0000000000	121.0000000000 58.5000000000	120.5000000000 58.5000000000));5.2013135
1694;POLYGON((121.0000000000 58.5000000000	121.0000000000 59.0000000000	121.5000000000 59.0000000000	121.5000000000 58.5000000000	121.0000000000 58.5000000000));6.1685691
1695;POLYGON((121.5000000000 58.5000000000	121.5000000000 59.0000000000	122.0000000000 59.0000000000	122.0000000000 58.5000000000	121.5000000000 58.5000000000));7.9573803
1696;POLYGON((122.0000000000 58.5000000000	122.0000000000 59.0000000000	122.5000000000 59.0000000000	122.5000000000 58.5000000000	122.0000000000 58.5000000000));8.4237061
1697;POLYGON((122.5000000000 58.5000000000	122.5000000000 59.0000000000	123.0000000000 59.0000000000	123.0000000000 58.5000000000	122.5000000000 58.5000000000));3.8551583
1698;POLYGON((123.0000000000 58.5000000000	123.0000000000 59.0000000000	123.5000000000 59.0000000000	123.5000000000 58.5000000000	123.0000000000 58.5000000000));21.0895157
1699;POLYGON((123.5000000000 58.5000000000	123.5000000000 59.0000000000	124.0000000000 59.0000000000	124.0000000000 58.5000000000	123.5000000000 58.5000000000));19.6614056
1700;POLYGON((124.0000000000 58.5000000000	124.0000000000 59.0000000000	124.5000000000 59.0000000000	124.5000000000 58.5000000000	124.0000000000 58.5000000000));20.3258190
1701;POLYGON((124.5000000000 58.5000000000	124.5000000000 59.0000000000	125.0000000000 59.0000000000	125.0000000000 58.5000000000	124.5000000000 58.5000000000));10.3436499
1702;POLYGON((125.0000000000 58.5000000000	125.0000000000 59.0000000000	125.5000000000 59.0000000000	125.5000000000 58.5000000000	125.0000000000 58.5000000000));10.7516727
1703;POLYGON((126.0000000000 58.5000000000	126.0000000000 59.0000000000	126.5000000000 59.0000000000	126.5000000000 58.5000000000	126.0000000000 58.5000000000));7.1015720
1704;POLYGON((126.5000000000 58.5000000000	126.5000000000 59.0000000000	127.0000000000 59.0000000000	127.0000000000 58.5000000000	126.5000000000 58.5000000000));5.7525520
1705;POLYGON((127.0000000000 58.5000000000	127.0000000000 59.0000000000	127.5000000000 59.0000000000	127.5000000000 58.5000000000	127.0000000000 58.5000000000));4.6904345
1706;POLYGON((127.5000000000 58.5000000000	127.5000000000 59.0000000000	128.0000000000 59.0000000000	128.0000000000 58.5000000000	127.5000000000 58.5000000000));4.5988359
1707;POLYGON((128.0000000000 58.5000000000	128.0000000000 59.0000000000	128.5000000000 59.0000000000	128.5000000000 58.5000000000	128.0000000000 58.5000000000));3.5760560
1708;POLYGON((128.5000000000 58.5000000000	128.5000000000 59.0000000000	129.0000000000 59.0000000000	129.0000000000 58.5000000000	128.5000000000 58.5000000000));2.9484091
1709;POLYGON((129.0000000000 58.5000000000	129.0000000000 59.0000000000	129.5000000000 59.0000000000	129.5000000000 58.5000000000	129.0000000000 58.5000000000));3.4289277
1710;POLYGON((129.5000000000 58.5000000000	129.5000000000 59.0000000000	130.0000000000 59.0000000000	130.0000000000 58.5000000000	129.5000000000 58.5000000000));2.7181184
1711;POLYGON((130.0000000000 58.5000000000	130.0000000000 59.0000000000	130.5000000000 59.0000000000	130.5000000000 58.5000000000	130.0000000000 58.5000000000));1.3781968
1712;POLYGON((130.5000000000 58.5000000000	130.5000000000 59.0000000000	131.0000000000 59.0000000000	131.0000000000 58.5000000000	130.5000000000 58.5000000000));2.0953724
1713;POLYGON((131.0000000000 58.5000000000	131.0000000000 59.0000000000	131.5000000000 59.0000000000	131.5000000000 58.5000000000	131.0000000000 58.5000000000));2.0050268
1714;POLYGON((131.5000000000 58.5000000000	131.5000000000 59.0000000000	132.0000000000 59.0000000000	132.0000000000 58.5000000000	131.5000000000 58.5000000000));1.9637332
1715;POLYGON((132.0000000000 58.5000000000	132.0000000000 59.0000000000	132.5000000000 59.0000000000	132.5000000000 58.5000000000	132.0000000000 58.5000000000));2.0946636
1716;POLYGON((132.5000000000 58.5000000000	132.5000000000 59.0000000000	133.0000000000 59.0000000000	133.0000000000 58.5000000000	132.5000000000 58.5000000000));23.7766991
1717;POLYGON((133.0000000000 58.5000000000	133.0000000000 59.0000000000	133.5000000000 59.0000000000	133.5000000000 58.5000000000	133.0000000000 58.5000000000));30.7570076
1718;POLYGON((133.5000000000 58.5000000000	133.5000000000 59.0000000000	134.0000000000 59.0000000000	134.0000000000 58.5000000000	133.5000000000 58.5000000000));35.9794388
1719;POLYGON((134.0000000000 58.5000000000	134.0000000000 59.0000000000	134.5000000000 59.0000000000	134.5000000000 58.5000000000	134.0000000000 58.5000000000));8.8218651
1720;POLYGON((134.5000000000 58.5000000000	134.5000000000 59.0000000000	135.0000000000 59.0000000000	135.0000000000 58.5000000000	134.5000000000 58.5000000000));2.1023779
1721;POLYGON((135.0000000000 58.5000000000	135.0000000000 59.0000000000	135.5000000000 59.0000000000	135.5000000000 58.5000000000	135.0000000000 58.5000000000));4.9773431
1722;POLYGON((135.5000000000 58.5000000000	135.5000000000 59.0000000000	136.0000000000 59.0000000000	136.0000000000 58.5000000000	135.5000000000 58.5000000000));4.8430386
1723;POLYGON((136.0000000000 58.5000000000	136.0000000000 59.0000000000	136.5000000000 59.0000000000	136.5000000000 58.5000000000	136.0000000000 58.5000000000));3.2818387
1724;POLYGON((136.5000000000 58.5000000000	136.5000000000 59.0000000000	137.0000000000 59.0000000000	137.0000000000 58.5000000000	136.5000000000 58.5000000000));1.5780625
1725;POLYGON((137.0000000000 58.5000000000	137.0000000000 59.0000000000	137.5000000000 59.0000000000	137.5000000000 58.5000000000	137.0000000000 58.5000000000));1.3942842
1726;POLYGON((137.5000000000 58.5000000000	137.5000000000 59.0000000000	138.0000000000 59.0000000000	138.0000000000 58.5000000000	137.5000000000 58.5000000000));2.4563394
1727;POLYGON((138.0000000000 58.5000000000	138.0000000000 59.0000000000	138.5000000000 59.0000000000	138.5000000000 58.5000000000	138.0000000000 58.5000000000));3.0509856
1728;POLYGON((138.5000000000 58.5000000000	138.5000000000 59.0000000000	139.0000000000 59.0000000000	139.0000000000 58.5000000000	138.5000000000 58.5000000000));3.1106584
1729;POLYGON((139.0000000000 58.5000000000	139.0000000000 59.0000000000	139.5000000000 59.0000000000	139.5000000000 58.5000000000	139.0000000000 58.5000000000));2.3909628
1730;POLYGON((139.5000000000 58.5000000000	139.5000000000 59.0000000000	140.0000000000 59.0000000000	140.0000000000 58.5000000000	139.5000000000 58.5000000000));2.7319019
1731;POLYGON((140.0000000000 58.5000000000	140.0000000000 59.0000000000	140.5000000000 59.0000000000	140.5000000000 58.5000000000	140.0000000000 58.5000000000));3.1680541
1732;POLYGON((140.5000000000 58.5000000000	140.5000000000 59.0000000000	141.0000000000 59.0000000000	141.0000000000 58.5000000000	140.5000000000 58.5000000000));10.0425825
1733;POLYGON((161.5000000000 58.5000000000	161.5000000000 59.0000000000	162.0000000000 59.0000000000	162.0000000000 58.5000000000	161.5000000000 58.5000000000));18.8887253
1734;POLYGON((-105.5000000000 59.0000000000	-105.5000000000 59.5000000000	-105.0000000000 59.5000000000	-105.0000000000 59.0000000000	-105.5000000000 59.0000000000));0.0075384
1735;POLYGON((-105.0000000000 59.0000000000	-105.0000000000 59.5000000000	-104.5000000000 59.5000000000	-104.5000000000 59.0000000000	-105.0000000000 59.0000000000));6.1295671
1736;POLYGON((-104.5000000000 59.0000000000	-104.5000000000 59.5000000000	-104.0000000000 59.5000000000	-104.0000000000 59.0000000000	-104.5000000000 59.0000000000));6.3058429
1737;POLYGON((-104.0000000000 59.0000000000	-104.0000000000 59.5000000000	-103.5000000000 59.5000000000	-103.5000000000 59.0000000000	-104.0000000000 59.0000000000));16.6081181
1738;POLYGON((-103.5000000000 59.0000000000	-103.5000000000 59.5000000000	-103.0000000000 59.5000000000	-103.0000000000 59.0000000000	-103.5000000000 59.0000000000));0.1143472
1739;POLYGON((-103.0000000000 59.0000000000	-103.0000000000 59.5000000000	-102.5000000000 59.5000000000	-102.5000000000 59.0000000000	-103.0000000000 59.0000000000));27.1317596
1740;POLYGON((-102.5000000000 59.0000000000	-102.5000000000 59.5000000000	-102.0000000000 59.5000000000	-102.0000000000 59.0000000000	-102.5000000000 59.0000000000));13.8476181
1741;POLYGON((-102.0000000000 59.0000000000	-102.0000000000 59.5000000000	-101.5000000000 59.5000000000	-101.5000000000 59.0000000000	-102.0000000000 59.0000000000));15.2213678
1742;POLYGON((-101.5000000000 59.0000000000	-101.5000000000 59.5000000000	-101.0000000000 59.5000000000	-101.0000000000 59.0000000000	-101.5000000000 59.0000000000));0.0007169
1743;POLYGON((-101.0000000000 59.0000000000	-101.0000000000 59.5000000000	-100.5000000000 59.5000000000	-100.5000000000 59.0000000000	-101.0000000000 59.0000000000));3.8028512
1744;POLYGON((-100.5000000000 59.0000000000	-100.5000000000 59.5000000000	-100.0000000000 59.5000000000	-100.0000000000 59.0000000000	-100.5000000000 59.0000000000));0.0994394
1745;POLYGON((-100.0000000000 59.0000000000	-100.0000000000 59.5000000000	-99.5000000000 59.5000000000	-99.5000000000 59.0000000000	-100.0000000000 59.0000000000));0.0000000
1746;POLYGON((-99.5000000000 59.0000000000	-99.5000000000 59.5000000000	-99.0000000000 59.5000000000	-99.0000000000 59.0000000000	-99.5000000000 59.0000000000));0.0000000
1747;POLYGON((-99.0000000000 59.0000000000	-99.0000000000 59.5000000000	-98.5000000000 59.5000000000	-98.5000000000 59.0000000000	-99.0000000000 59.0000000000));0.0264224
1748;POLYGON((-98.5000000000 59.0000000000	-98.5000000000 59.5000000000	-98.0000000000 59.5000000000	-98.0000000000 59.0000000000	-98.5000000000 59.0000000000));4.9687648
1749;POLYGON((-98.0000000000 59.0000000000	-98.0000000000 59.5000000000	-97.5000000000 59.5000000000	-97.5000000000 59.0000000000	-98.0000000000 59.0000000000));0.0413450
1750;POLYGON((-97.5000000000 59.0000000000	-97.5000000000 59.5000000000	-97.0000000000 59.5000000000	-97.0000000000 59.0000000000	-97.5000000000 59.0000000000));23.7154675
1751;POLYGON((-97.0000000000 59.0000000000	-97.0000000000 59.5000000000	-96.5000000000 59.5000000000	-96.5000000000 59.0000000000	-97.0000000000 59.0000000000));6.5493884
1752;POLYGON((-96.5000000000 59.0000000000	-96.5000000000 59.5000000000	-96.0000000000 59.5000000000	-96.0000000000 59.0000000000	-96.5000000000 59.0000000000));10.4152956
1753;POLYGON((-96.0000000000 59.0000000000	-96.0000000000 59.5000000000	-95.5000000000 59.5000000000	-95.5000000000 59.0000000000	-96.0000000000 59.0000000000));6.2341175
1754;POLYGON((-95.5000000000 59.0000000000	-95.5000000000 59.5000000000	-95.0000000000 59.5000000000	-95.0000000000 59.0000000000	-95.5000000000 59.0000000000));13.1849070
1755;POLYGON((-78.0000000000 59.0000000000	-78.0000000000 59.5000000000	-77.5000000000 59.5000000000	-77.5000000000 59.0000000000	-78.0000000000 59.0000000000));18.1990490
1756;POLYGON((-77.5000000000 59.0000000000	-77.5000000000 59.5000000000	-77.0000000000 59.5000000000	-77.0000000000 59.0000000000	-77.5000000000 59.0000000000));9.5200396
1757;POLYGON((-77.0000000000 59.0000000000	-77.0000000000 59.5000000000	-76.5000000000 59.5000000000	-76.5000000000 59.0000000000	-77.0000000000 59.0000000000));11.8124123
1758;POLYGON((-76.5000000000 59.0000000000	-76.5000000000 59.5000000000	-76.0000000000 59.5000000000	-76.0000000000 59.0000000000	-76.5000000000 59.0000000000));12.3263779
1759;POLYGON((-76.0000000000 59.0000000000	-76.0000000000 59.5000000000	-75.5000000000 59.5000000000	-75.5000000000 59.0000000000	-76.0000000000 59.0000000000));6.1414423
1760;POLYGON((-75.5000000000 59.0000000000	-75.5000000000 59.5000000000	-75.0000000000 59.5000000000	-75.0000000000 59.0000000000	-75.5000000000 59.0000000000));6.4343162
1761;POLYGON((-75.0000000000 59.0000000000	-75.0000000000 59.5000000000	-74.5000000000 59.5000000000	-74.5000000000 59.0000000000	-75.0000000000 59.0000000000));2.9370825
1762;POLYGON((-74.5000000000 59.0000000000	-74.5000000000 59.5000000000	-74.0000000000 59.5000000000	-74.0000000000 59.0000000000	-74.5000000000 59.0000000000));9.6826582
1763;POLYGON((-74.0000000000 59.0000000000	-74.0000000000 59.5000000000	-73.5000000000 59.5000000000	-73.5000000000 59.0000000000	-74.0000000000 59.0000000000));10.3857174
1764;POLYGON((-73.5000000000 59.0000000000	-73.5000000000 59.5000000000	-73.0000000000 59.5000000000	-73.0000000000 59.0000000000	-73.5000000000 59.0000000000));8.1102047
1765;POLYGON((-73.0000000000 59.0000000000	-73.0000000000 59.5000000000	-72.5000000000 59.5000000000	-72.5000000000 59.0000000000	-73.0000000000 59.0000000000));11.3757305
1766;POLYGON((-72.5000000000 59.0000000000	-72.5000000000 59.5000000000	-72.0000000000 59.5000000000	-72.0000000000 59.0000000000	-72.5000000000 59.0000000000));2.5059090
1767;POLYGON((-72.0000000000 59.0000000000	-72.0000000000 59.5000000000	-71.5000000000 59.5000000000	-71.5000000000 59.0000000000	-72.0000000000 59.0000000000));2.5753043
1768;POLYGON((-71.5000000000 59.0000000000	-71.5000000000 59.5000000000	-71.0000000000 59.5000000000	-71.0000000000 59.0000000000	-71.5000000000 59.0000000000));2.6794691
1769;POLYGON((-71.0000000000 59.0000000000	-71.0000000000 59.5000000000	-70.5000000000 59.5000000000	-70.5000000000 59.0000000000	-71.0000000000 59.0000000000));4.3777833
1770;POLYGON((-70.5000000000 59.0000000000	-70.5000000000 59.5000000000	-70.0000000000 59.5000000000	-70.0000000000 59.0000000000	-70.5000000000 59.0000000000));2.4859762
1771;POLYGON((-70.0000000000 59.0000000000	-70.0000000000 59.5000000000	-69.5000000000 59.5000000000	-69.5000000000 59.0000000000	-70.0000000000 59.0000000000));2.3092010
1772;POLYGON((-65.5000000000 59.0000000000	-65.5000000000 59.5000000000	-65.0000000000 59.5000000000	-65.0000000000 59.0000000000	-65.5000000000 59.0000000000));0.0000000
1773;POLYGON((-65.0000000000 59.0000000000	-65.0000000000 59.5000000000	-64.5000000000 59.5000000000	-64.5000000000 59.0000000000	-65.0000000000 59.0000000000));0.0000000
1774;POLYGON((-64.5000000000 59.0000000000	-64.5000000000 59.5000000000	-64.0000000000 59.5000000000	-64.0000000000 59.0000000000	-64.5000000000 59.0000000000));0.0000000
1775;POLYGON((-64.0000000000 59.0000000000	-64.0000000000 59.5000000000	-63.5000000000 59.5000000000	-63.5000000000 59.0000000000	-64.0000000000 59.0000000000));0.0000000
1776;POLYGON((110.5000000000 59.0000000000	110.5000000000 59.5000000000	111.0000000000 59.5000000000	111.0000000000 59.0000000000	110.5000000000 59.0000000000));8.5957870
1777;POLYGON((111.0000000000 59.0000000000	111.0000000000 59.5000000000	111.5000000000 59.5000000000	111.5000000000 59.0000000000	111.0000000000 59.0000000000));7.2340722
1778;POLYGON((113.5000000000 59.0000000000	113.5000000000 59.5000000000	114.0000000000 59.5000000000	114.0000000000 59.0000000000	113.5000000000 59.0000000000));6.1718326
1779;POLYGON((114.0000000000 59.0000000000	114.0000000000 59.5000000000	114.5000000000 59.5000000000	114.5000000000 59.0000000000	114.0000000000 59.0000000000));2.9448340
1780;POLYGON((114.5000000000 59.0000000000	114.5000000000 59.5000000000	115.0000000000 59.5000000000	115.0000000000 59.0000000000	114.5000000000 59.0000000000));3.3468192
1781;POLYGON((115.0000000000 59.0000000000	115.0000000000 59.5000000000	115.5000000000 59.5000000000	115.5000000000 59.0000000000	115.0000000000 59.0000000000));4.6260881
1782;POLYGON((115.5000000000 59.0000000000	115.5000000000 59.5000000000	116.0000000000 59.5000000000	116.0000000000 59.0000000000	115.5000000000 59.0000000000));5.2921419
1783;POLYGON((116.0000000000 59.0000000000	116.0000000000 59.5000000000	116.5000000000 59.5000000000	116.5000000000 59.0000000000	116.0000000000 59.0000000000));3.7560229
1784;POLYGON((116.5000000000 59.0000000000	116.5000000000 59.5000000000	117.0000000000 59.5000000000	117.0000000000 59.0000000000	116.5000000000 59.0000000000));6.4825935
1785;POLYGON((117.0000000000 59.0000000000	117.0000000000 59.5000000000	117.5000000000 59.5000000000	117.5000000000 59.0000000000	117.0000000000 59.0000000000));8.2130728
1786;POLYGON((117.5000000000 59.0000000000	117.5000000000 59.5000000000	118.0000000000 59.5000000000	118.0000000000 59.0000000000	117.5000000000 59.0000000000));0.9543165
1787;POLYGON((118.0000000000 59.0000000000	118.0000000000 59.5000000000	118.5000000000 59.5000000000	118.5000000000 59.0000000000	118.0000000000 59.0000000000));38.0252571
1788;POLYGON((118.5000000000 59.0000000000	118.5000000000 59.5000000000	119.0000000000 59.5000000000	119.0000000000 59.0000000000	118.5000000000 59.0000000000));6.5391111
1789;POLYGON((119.0000000000 59.0000000000	119.0000000000 59.5000000000	119.5000000000 59.5000000000	119.5000000000 59.0000000000	119.0000000000 59.0000000000));6.2483611
1790;POLYGON((119.5000000000 59.0000000000	119.5000000000 59.5000000000	120.0000000000 59.5000000000	120.0000000000 59.0000000000	119.5000000000 59.0000000000));12.1796837
1791;POLYGON((120.0000000000 59.0000000000	120.0000000000 59.5000000000	120.5000000000 59.5000000000	120.5000000000 59.0000000000	120.0000000000 59.0000000000));14.6876345
1792;POLYGON((120.5000000000 59.0000000000	120.5000000000 59.5000000000	121.0000000000 59.5000000000	121.0000000000 59.0000000000	120.5000000000 59.0000000000));12.0057154
1793;POLYGON((121.0000000000 59.0000000000	121.0000000000 59.5000000000	121.5000000000 59.5000000000	121.5000000000 59.0000000000	121.0000000000 59.0000000000));14.1138945
1794;POLYGON((121.5000000000 59.0000000000	121.5000000000 59.5000000000	122.0000000000 59.5000000000	122.0000000000 59.0000000000	121.5000000000 59.0000000000));12.6101484
1795;POLYGON((122.0000000000 59.0000000000	122.0000000000 59.5000000000	122.5000000000 59.5000000000	122.5000000000 59.0000000000	122.0000000000 59.0000000000));4.8799782
1796;POLYGON((122.5000000000 59.0000000000	122.5000000000 59.5000000000	123.0000000000 59.5000000000	123.0000000000 59.0000000000	122.5000000000 59.0000000000));11.2244167
1797;POLYGON((123.0000000000 59.0000000000	123.0000000000 59.5000000000	123.5000000000 59.5000000000	123.5000000000 59.0000000000	123.0000000000 59.0000000000));6.6023278
1798;POLYGON((123.5000000000 59.0000000000	123.5000000000 59.5000000000	124.0000000000 59.5000000000	124.0000000000 59.0000000000	123.5000000000 59.0000000000));17.5355530
1799;POLYGON((124.0000000000 59.0000000000	124.0000000000 59.5000000000	124.5000000000 59.5000000000	124.5000000000 59.0000000000	124.0000000000 59.0000000000));14.8061438
1800;POLYGON((124.5000000000 59.0000000000	124.5000000000 59.5000000000	125.0000000000 59.5000000000	125.0000000000 59.0000000000	124.5000000000 59.0000000000));7.5313096
1801;POLYGON((125.0000000000 59.0000000000	125.0000000000 59.5000000000	125.5000000000 59.5000000000	125.5000000000 59.0000000000	125.0000000000 59.0000000000));7.8214169
1802;POLYGON((126.0000000000 59.0000000000	126.0000000000 59.5000000000	126.5000000000 59.5000000000	126.5000000000 59.0000000000	126.0000000000 59.0000000000));5.3974442
1803;POLYGON((126.5000000000 59.0000000000	126.5000000000 59.5000000000	127.0000000000 59.5000000000	127.0000000000 59.0000000000	126.5000000000 59.0000000000));3.9238698
1804;POLYGON((127.0000000000 59.0000000000	127.0000000000 59.5000000000	127.5000000000 59.5000000000	127.5000000000 59.0000000000	127.0000000000 59.0000000000));7.3352437
1805;POLYGON((127.5000000000 59.0000000000	127.5000000000 59.5000000000	128.0000000000 59.5000000000	128.0000000000 59.0000000000	127.5000000000 59.0000000000));5.4211698
1806;POLYGON((128.0000000000 59.0000000000	128.0000000000 59.5000000000	128.5000000000 59.5000000000	128.5000000000 59.0000000000	128.0000000000 59.0000000000));5.0069966
1807;POLYGON((128.5000000000 59.0000000000	128.5000000000 59.5000000000	129.0000000000 59.5000000000	129.0000000000 59.0000000000	128.5000000000 59.0000000000));3.3672640
1808;POLYGON((129.0000000000 59.0000000000	129.0000000000 59.5000000000	129.5000000000 59.5000000000	129.5000000000 59.0000000000	129.0000000000 59.0000000000));1.5511611
1809;POLYGON((129.5000000000 59.0000000000	129.5000000000 59.5000000000	130.0000000000 59.5000000000	130.0000000000 59.0000000000	129.5000000000 59.0000000000));1.4924383
1810;POLYGON((130.0000000000 59.0000000000	130.0000000000 59.5000000000	130.5000000000 59.5000000000	130.5000000000 59.0000000000	130.0000000000 59.0000000000));1.0811942
1811;POLYGON((130.5000000000 59.0000000000	130.5000000000 59.5000000000	131.0000000000 59.5000000000	131.0000000000 59.0000000000	130.5000000000 59.0000000000));1.7632867
1812;POLYGON((131.0000000000 59.0000000000	131.0000000000 59.5000000000	131.5000000000 59.5000000000	131.5000000000 59.0000000000	131.0000000000 59.0000000000));1.7801574
1813;POLYGON((131.5000000000 59.0000000000	131.5000000000 59.5000000000	132.0000000000 59.5000000000	132.0000000000 59.0000000000	131.5000000000 59.0000000000));1.8370459
1814;POLYGON((132.0000000000 59.0000000000	132.0000000000 59.5000000000	132.5000000000 59.5000000000	132.5000000000 59.0000000000	132.0000000000 59.0000000000));4.2029867
1815;POLYGON((132.5000000000 59.0000000000	132.5000000000 59.5000000000	133.0000000000 59.5000000000	133.0000000000 59.0000000000	132.5000000000 59.0000000000));6.9882092
1816;POLYGON((133.0000000000 59.0000000000	133.0000000000 59.5000000000	133.5000000000 59.5000000000	133.5000000000 59.0000000000	133.0000000000 59.0000000000));6.9048629
1817;POLYGON((133.5000000000 59.0000000000	133.5000000000 59.5000000000	134.0000000000 59.5000000000	134.0000000000 59.0000000000	133.5000000000 59.0000000000));7.6394100
1818;POLYGON((134.0000000000 59.0000000000	134.0000000000 59.5000000000	134.5000000000 59.5000000000	134.5000000000 59.0000000000	134.0000000000 59.0000000000));7.8722949
1819;POLYGON((134.5000000000 59.0000000000	134.5000000000 59.5000000000	135.0000000000 59.5000000000	135.0000000000 59.0000000000	134.5000000000 59.0000000000));5.5414457
1820;POLYGON((135.0000000000 59.0000000000	135.0000000000 59.5000000000	135.5000000000 59.5000000000	135.5000000000 59.0000000000	135.0000000000 59.0000000000));8.9194126
1821;POLYGON((135.5000000000 59.0000000000	135.5000000000 59.5000000000	136.0000000000 59.5000000000	136.0000000000 59.0000000000	135.5000000000 59.0000000000));24.8082371
1822;POLYGON((136.0000000000 59.0000000000	136.0000000000 59.5000000000	136.5000000000 59.5000000000	136.5000000000 59.0000000000	136.0000000000 59.0000000000));2.8579342
1823;POLYGON((136.5000000000 59.0000000000	136.5000000000 59.5000000000	137.0000000000 59.5000000000	137.0000000000 59.0000000000	136.5000000000 59.0000000000));2.2981358
1824;POLYGON((137.0000000000 59.0000000000	137.0000000000 59.5000000000	137.5000000000 59.5000000000	137.5000000000 59.0000000000	137.0000000000 59.0000000000));3.9280059
1825;POLYGON((137.5000000000 59.0000000000	137.5000000000 59.5000000000	138.0000000000 59.5000000000	138.0000000000 59.0000000000	137.5000000000 59.0000000000));1.8098993
1826;POLYGON((138.0000000000 59.0000000000	138.0000000000 59.5000000000	138.5000000000 59.5000000000	138.5000000000 59.0000000000	138.0000000000 59.0000000000));0.9964127
1827;POLYGON((138.5000000000 59.0000000000	138.5000000000 59.5000000000	139.0000000000 59.5000000000	139.0000000000 59.0000000000	138.5000000000 59.0000000000));2.1794374
1828;POLYGON((139.0000000000 59.0000000000	139.0000000000 59.5000000000	139.5000000000 59.5000000000	139.5000000000 59.0000000000	139.0000000000 59.0000000000));3.3523238
1829;POLYGON((139.5000000000 59.0000000000	139.5000000000 59.5000000000	140.0000000000 59.5000000000	140.0000000000 59.0000000000	139.5000000000 59.0000000000));2.5042951
1830;POLYGON((140.0000000000 59.0000000000	140.0000000000 59.5000000000	140.5000000000 59.5000000000	140.5000000000 59.0000000000	140.0000000000 59.0000000000));1.3449891
1831;POLYGON((140.5000000000 59.0000000000	140.5000000000 59.5000000000	141.0000000000 59.5000000000	141.0000000000 59.0000000000	140.5000000000 59.0000000000));2.8971217
1832;POLYGON((141.0000000000 59.0000000000	141.0000000000 59.5000000000	141.5000000000 59.5000000000	141.5000000000 59.0000000000	141.0000000000 59.0000000000));1.2276105
1833;POLYGON((141.5000000000 59.0000000000	141.5000000000 59.5000000000	142.0000000000 59.5000000000	142.0000000000 59.0000000000	141.5000000000 59.0000000000));2.1474447
1834;POLYGON((151.5000000000 59.0000000000	151.5000000000 59.5000000000	152.0000000000 59.5000000000	152.0000000000 59.0000000000	151.5000000000 59.0000000000));0.0000000
1835;POLYGON((152.0000000000 59.0000000000	152.0000000000 59.5000000000	152.5000000000 59.5000000000	152.5000000000 59.0000000000	152.0000000000 59.0000000000));9.2412300
1836;POLYGON((152.5000000000 59.0000000000	152.5000000000 59.5000000000	153.0000000000 59.5000000000	153.0000000000 59.0000000000	152.5000000000 59.0000000000));0.0000000
1837;POLYGON((153.0000000000 59.0000000000	153.0000000000 59.5000000000	153.5000000000 59.5000000000	153.5000000000 59.0000000000	153.0000000000 59.0000000000));0.0000000
1838;POLYGON((153.5000000000 59.0000000000	153.5000000000 59.5000000000	154.0000000000 59.5000000000	154.0000000000 59.0000000000	153.5000000000 59.0000000000));0.0000000
1839;POLYGON((154.0000000000 59.0000000000	154.0000000000 59.5000000000	154.5000000000 59.5000000000	154.5000000000 59.0000000000	154.0000000000 59.0000000000));0.0008218
1840;POLYGON((154.5000000000 59.0000000000	154.5000000000 59.5000000000	155.0000000000 59.5000000000	155.0000000000 59.0000000000	154.5000000000 59.0000000000));0.0000000
1841;POLYGON((-162.0000000000 59.5000000000	-162.0000000000 60.0000000000	-161.5000000000 60.0000000000	-161.5000000000 59.5000000000	-162.0000000000 59.5000000000));3.7085161
1842;POLYGON((-126.5000000000 59.5000000000	-126.5000000000 60.0000000000	-126.0000000000 60.0000000000	-126.0000000000 59.5000000000	-126.5000000000 59.5000000000));3.0646882
1843;POLYGON((-126.0000000000 59.5000000000	-126.0000000000 60.0000000000	-125.5000000000 60.0000000000	-125.5000000000 59.5000000000	-126.0000000000 59.5000000000));4.0623660
1844;POLYGON((-125.5000000000 59.5000000000	-125.5000000000 60.0000000000	-125.0000000000 60.0000000000	-125.0000000000 59.5000000000	-125.5000000000 59.5000000000));8.1761522
1845;POLYGON((-125.0000000000 59.5000000000	-125.0000000000 60.0000000000	-124.5000000000 60.0000000000	-124.5000000000 59.5000000000	-125.0000000000 59.5000000000));20.3666363
1846;POLYGON((-108.0000000000 59.5000000000	-108.0000000000 60.0000000000	-107.5000000000 60.0000000000	-107.5000000000 59.5000000000	-108.0000000000 59.5000000000));2.7370899
1847;POLYGON((-107.5000000000 59.5000000000	-107.5000000000 60.0000000000	-107.0000000000 60.0000000000	-107.0000000000 59.5000000000	-107.5000000000 59.5000000000));2.7341459
1848;POLYGON((-107.0000000000 59.5000000000	-107.0000000000 60.0000000000	-106.5000000000 60.0000000000	-106.5000000000 59.5000000000	-107.0000000000 59.5000000000));1.8229424
1849;POLYGON((-106.5000000000 59.5000000000	-106.5000000000 60.0000000000	-106.0000000000 60.0000000000	-106.0000000000 59.5000000000	-106.5000000000 59.5000000000));3.9862533
1850;POLYGON((-106.0000000000 59.5000000000	-106.0000000000 60.0000000000	-105.5000000000 60.0000000000	-105.5000000000 59.5000000000	-106.0000000000 59.5000000000));2.3595650
1851;POLYGON((-105.5000000000 59.5000000000	-105.5000000000 60.0000000000	-105.0000000000 60.0000000000	-105.0000000000 59.5000000000	-105.5000000000 59.5000000000));2.3729999
1852;POLYGON((-105.0000000000 59.5000000000	-105.0000000000 60.0000000000	-104.5000000000 60.0000000000	-104.5000000000 59.5000000000	-105.0000000000 59.5000000000));6.2694082
1853;POLYGON((-104.5000000000 59.5000000000	-104.5000000000 60.0000000000	-104.0000000000 60.0000000000	-104.0000000000 59.5000000000	-104.5000000000 59.5000000000));4.1353893
1854;POLYGON((-104.0000000000 59.5000000000	-104.0000000000 60.0000000000	-103.5000000000 60.0000000000	-103.5000000000 59.5000000000	-104.0000000000 59.5000000000));0.0000000
1855;POLYGON((-103.5000000000 59.5000000000	-103.5000000000 60.0000000000	-103.0000000000 60.0000000000	-103.0000000000 59.5000000000	-103.5000000000 59.5000000000));0.0000000
1856;POLYGON((-103.0000000000 59.5000000000	-103.0000000000 60.0000000000	-102.5000000000 60.0000000000	-102.5000000000 59.5000000000	-103.0000000000 59.5000000000));0.0000000
1857;POLYGON((-102.5000000000 59.5000000000	-102.5000000000 60.0000000000	-102.0000000000 60.0000000000	-102.0000000000 59.5000000000	-102.5000000000 59.5000000000));28.3442459
1858;POLYGON((-102.0000000000 59.5000000000	-102.0000000000 60.0000000000	-101.5000000000 60.0000000000	-101.5000000000 59.5000000000	-102.0000000000 59.5000000000));0.0000000
1859;POLYGON((-101.5000000000 59.5000000000	-101.5000000000 60.0000000000	-101.0000000000 60.0000000000	-101.0000000000 59.5000000000	-101.5000000000 59.5000000000));0.0000000
1860;POLYGON((-101.0000000000 59.5000000000	-101.0000000000 60.0000000000	-100.5000000000 60.0000000000	-100.5000000000 59.5000000000	-101.0000000000 59.5000000000));4.3204856
1861;POLYGON((-100.5000000000 59.5000000000	-100.5000000000 60.0000000000	-100.0000000000 60.0000000000	-100.0000000000 59.5000000000	-100.5000000000 59.5000000000));0.0000000
1862;POLYGON((-100.0000000000 59.5000000000	-100.0000000000 60.0000000000	-99.5000000000 60.0000000000	-99.5000000000 59.5000000000	-100.0000000000 59.5000000000));0.0000000
1863;POLYGON((-99.5000000000 59.5000000000	-99.5000000000 60.0000000000	-99.0000000000 60.0000000000	-99.0000000000 59.5000000000	-99.5000000000 59.5000000000));0.0000000
1864;POLYGON((-99.0000000000 59.5000000000	-99.0000000000 60.0000000000	-98.5000000000 60.0000000000	-98.5000000000 59.5000000000	-99.0000000000 59.5000000000));0.9322196
1865;POLYGON((-98.5000000000 59.5000000000	-98.5000000000 60.0000000000	-98.0000000000 60.0000000000	-98.0000000000 59.5000000000	-98.5000000000 59.5000000000));3.4202638
1866;POLYGON((-98.0000000000 59.5000000000	-98.0000000000 60.0000000000	-97.5000000000 60.0000000000	-97.5000000000 59.5000000000	-98.0000000000 59.5000000000));2.7802143
1867;POLYGON((-97.5000000000 59.5000000000	-97.5000000000 60.0000000000	-97.0000000000 60.0000000000	-97.0000000000 59.5000000000	-97.5000000000 59.5000000000));6.6405487
1868;POLYGON((-97.0000000000 59.5000000000	-97.0000000000 60.0000000000	-96.5000000000 60.0000000000	-96.5000000000 59.5000000000	-97.0000000000 59.5000000000));15.2823029
1869;POLYGON((-96.5000000000 59.5000000000	-96.5000000000 60.0000000000	-96.0000000000 60.0000000000	-96.0000000000 59.5000000000	-96.5000000000 59.5000000000));3.8556836
1870;POLYGON((-96.0000000000 59.5000000000	-96.0000000000 60.0000000000	-95.5000000000 60.0000000000	-95.5000000000 59.5000000000	-96.0000000000 59.5000000000));4.0976305
1871;POLYGON((-95.5000000000 59.5000000000	-95.5000000000 60.0000000000	-95.0000000000 60.0000000000	-95.0000000000 59.5000000000	-95.5000000000 59.5000000000));5.6006651
1872;POLYGON((-77.5000000000 59.5000000000	-77.5000000000 60.0000000000	-77.0000000000 60.0000000000	-77.0000000000 59.5000000000	-77.5000000000 59.5000000000));12.0056171
1873;POLYGON((-77.0000000000 59.5000000000	-77.0000000000 60.0000000000	-76.5000000000 60.0000000000	-76.5000000000 59.5000000000	-77.0000000000 59.5000000000));12.1583776
1874;POLYGON((-76.5000000000 59.5000000000	-76.5000000000 60.0000000000	-76.0000000000 60.0000000000	-76.0000000000 59.5000000000	-76.5000000000 59.5000000000));5.8435888
1875;POLYGON((-76.0000000000 59.5000000000	-76.0000000000 60.0000000000	-75.5000000000 60.0000000000	-75.5000000000 59.5000000000	-76.0000000000 59.5000000000));5.4512949
1876;POLYGON((-75.5000000000 59.5000000000	-75.5000000000 60.0000000000	-75.0000000000 60.0000000000	-75.0000000000 59.5000000000	-75.5000000000 59.5000000000));0.0022240
1877;POLYGON((-75.0000000000 59.5000000000	-75.0000000000 60.0000000000	-74.5000000000 60.0000000000	-74.5000000000 59.5000000000	-75.0000000000 59.5000000000));1.1700077
1878;POLYGON((-74.5000000000 59.5000000000	-74.5000000000 60.0000000000	-74.0000000000 60.0000000000	-74.0000000000 59.5000000000	-74.5000000000 59.5000000000));4.9728942
1879;POLYGON((-74.0000000000 59.5000000000	-74.0000000000 60.0000000000	-73.5000000000 60.0000000000	-73.5000000000 59.5000000000	-74.0000000000 59.5000000000));3.1291063
1880;POLYGON((-73.5000000000 59.5000000000	-73.5000000000 60.0000000000	-73.0000000000 60.0000000000	-73.0000000000 59.5000000000	-73.5000000000 59.5000000000));6.3409033
1881;POLYGON((-73.0000000000 59.5000000000	-73.0000000000 60.0000000000	-72.5000000000 60.0000000000	-72.5000000000 59.5000000000	-73.0000000000 59.5000000000));6.4112420
1882;POLYGON((-72.5000000000 59.5000000000	-72.5000000000 60.0000000000	-72.0000000000 60.0000000000	-72.0000000000 59.5000000000	-72.5000000000 59.5000000000));3.6745753
1883;POLYGON((-72.0000000000 59.5000000000	-72.0000000000 60.0000000000	-71.5000000000 60.0000000000	-71.5000000000 59.5000000000	-72.0000000000 59.5000000000));2.0206752
1884;POLYGON((-71.5000000000 59.5000000000	-71.5000000000 60.0000000000	-71.0000000000 60.0000000000	-71.0000000000 59.5000000000	-71.5000000000 59.5000000000));3.6615753
1885;POLYGON((-71.0000000000 59.5000000000	-71.0000000000 60.0000000000	-70.5000000000 60.0000000000	-70.5000000000 59.5000000000	-71.0000000000 59.5000000000));3.5658305
1886;POLYGON((-70.5000000000 59.5000000000	-70.5000000000 60.0000000000	-70.0000000000 60.0000000000	-70.0000000000 59.5000000000	-70.5000000000 59.5000000000));3.0052147
1887;POLYGON((-70.0000000000 59.5000000000	-70.0000000000 60.0000000000	-69.5000000000 60.0000000000	-69.5000000000 59.5000000000	-70.0000000000 59.5000000000));4.2648959
1888;POLYGON((-65.5000000000 59.5000000000	-65.5000000000 60.0000000000	-65.0000000000 60.0000000000	-65.0000000000 59.5000000000	-65.5000000000 59.5000000000));0.0000000
1889;POLYGON((-65.0000000000 59.5000000000	-65.0000000000 60.0000000000	-64.5000000000 60.0000000000	-64.5000000000 59.5000000000	-65.0000000000 59.5000000000));0.0000000
1890;POLYGON((-64.5000000000 59.5000000000	-64.5000000000 60.0000000000	-64.0000000000 60.0000000000	-64.0000000000 59.5000000000	-64.5000000000 59.5000000000));0.0000000
1891;POLYGON((106.5000000000 59.5000000000	106.5000000000 60.0000000000	107.0000000000 60.0000000000	107.0000000000 59.5000000000	106.5000000000 59.5000000000));12.4064579
1892;POLYGON((107.0000000000 59.5000000000	107.0000000000 60.0000000000	107.5000000000 60.0000000000	107.5000000000 59.5000000000	107.0000000000 59.5000000000));17.4302979
1893;POLYGON((107.5000000000 59.5000000000	107.5000000000 60.0000000000	108.0000000000 60.0000000000	108.0000000000 59.5000000000	107.5000000000 59.5000000000));43.0861092
1894;POLYGON((108.0000000000 59.5000000000	108.0000000000 60.0000000000	108.5000000000 60.0000000000	108.5000000000 59.5000000000	108.0000000000 59.5000000000));9.4977121
1895;POLYGON((108.5000000000 59.5000000000	108.5000000000 60.0000000000	109.0000000000 60.0000000000	109.0000000000 59.5000000000	108.5000000000 59.5000000000));8.1218214
1896;POLYGON((109.0000000000 59.5000000000	109.0000000000 60.0000000000	109.5000000000 60.0000000000	109.5000000000 59.5000000000	109.0000000000 59.5000000000));8.0559044
1897;POLYGON((109.5000000000 59.5000000000	109.5000000000 60.0000000000	110.0000000000 60.0000000000	110.0000000000 59.5000000000	109.5000000000 59.5000000000));10.0937548
1898;POLYGON((110.0000000000 59.5000000000	110.0000000000 60.0000000000	110.5000000000 60.0000000000	110.5000000000 59.5000000000	110.0000000000 59.5000000000));16.8144264
1899;POLYGON((110.5000000000 59.5000000000	110.5000000000 60.0000000000	111.0000000000 60.0000000000	111.0000000000 59.5000000000	110.5000000000 59.5000000000));9.6500101
1900;POLYGON((114.0000000000 59.5000000000	114.0000000000 60.0000000000	114.5000000000 60.0000000000	114.5000000000 59.5000000000	114.0000000000 59.5000000000));4.9494710
1901;POLYGON((114.5000000000 59.5000000000	114.5000000000 60.0000000000	115.0000000000 60.0000000000	115.0000000000 59.5000000000	114.5000000000 59.5000000000));2.9482064
1902;POLYGON((115.0000000000 59.5000000000	115.0000000000 60.0000000000	115.5000000000 60.0000000000	115.5000000000 59.5000000000	115.0000000000 59.5000000000));6.3330245
1903;POLYGON((115.5000000000 59.5000000000	115.5000000000 60.0000000000	116.0000000000 60.0000000000	116.0000000000 59.5000000000	115.5000000000 59.5000000000));10.1655340
1904;POLYGON((116.0000000000 59.5000000000	116.0000000000 60.0000000000	116.5000000000 60.0000000000	116.5000000000 59.5000000000	116.0000000000 59.5000000000));7.7707205
1905;POLYGON((116.5000000000 59.5000000000	116.5000000000 60.0000000000	117.0000000000 60.0000000000	117.0000000000 59.5000000000	116.5000000000 59.5000000000));1.8009307
1906;POLYGON((117.0000000000 59.5000000000	117.0000000000 60.0000000000	117.5000000000 60.0000000000	117.5000000000 59.5000000000	117.0000000000 59.5000000000));0.0807910
1907;POLYGON((117.5000000000 59.5000000000	117.5000000000 60.0000000000	118.0000000000 60.0000000000	118.0000000000 59.5000000000	117.5000000000 59.5000000000));4.6514993
1908;POLYGON((118.0000000000 59.5000000000	118.0000000000 60.0000000000	118.5000000000 60.0000000000	118.5000000000 59.5000000000	118.0000000000 59.5000000000));9.7086668
1909;POLYGON((118.5000000000 59.5000000000	118.5000000000 60.0000000000	119.0000000000 60.0000000000	119.0000000000 59.5000000000	118.5000000000 59.5000000000));9.3177509
1910;POLYGON((119.0000000000 59.5000000000	119.0000000000 60.0000000000	119.5000000000 60.0000000000	119.5000000000 59.5000000000	119.0000000000 59.5000000000));6.4901423
1911;POLYGON((119.5000000000 59.5000000000	119.5000000000 60.0000000000	120.0000000000 60.0000000000	120.0000000000 59.5000000000	119.5000000000 59.5000000000));5.7362933
1912;POLYGON((120.0000000000 59.5000000000	120.0000000000 60.0000000000	120.5000000000 60.0000000000	120.5000000000 59.5000000000	120.0000000000 59.5000000000));4.2370195
1913;POLYGON((120.5000000000 59.5000000000	120.5000000000 60.0000000000	121.0000000000 60.0000000000	121.0000000000 59.5000000000	120.5000000000 59.5000000000));5.2106705
1914;POLYGON((121.0000000000 59.5000000000	121.0000000000 60.0000000000	121.5000000000 60.0000000000	121.5000000000 59.5000000000	121.0000000000 59.5000000000));11.9981327
1915;POLYGON((121.5000000000 59.5000000000	121.5000000000 60.0000000000	122.0000000000 60.0000000000	122.0000000000 59.5000000000	121.5000000000 59.5000000000));13.0710297
1916;POLYGON((122.0000000000 59.5000000000	122.0000000000 60.0000000000	122.5000000000 60.0000000000	122.5000000000 59.5000000000	122.0000000000 59.5000000000));4.3177423
1917;POLYGON((122.5000000000 59.5000000000	122.5000000000 60.0000000000	123.0000000000 60.0000000000	123.0000000000 59.5000000000	122.5000000000 59.5000000000));5.4282990
1918;POLYGON((123.0000000000 59.5000000000	123.0000000000 60.0000000000	123.5000000000 60.0000000000	123.5000000000 59.5000000000	123.0000000000 59.5000000000));14.1745453
1919;POLYGON((123.5000000000 59.5000000000	123.5000000000 60.0000000000	124.0000000000 60.0000000000	124.0000000000 59.5000000000	123.5000000000 59.5000000000));12.3986435
1920;POLYGON((124.0000000000 59.5000000000	124.0000000000 60.0000000000	124.5000000000 60.0000000000	124.5000000000 59.5000000000	124.0000000000 59.5000000000));9.2550936
1921;POLYGON((124.5000000000 59.5000000000	124.5000000000 60.0000000000	125.0000000000 60.0000000000	125.0000000000 59.5000000000	124.5000000000 59.5000000000));7.1523261
1922;POLYGON((125.0000000000 59.5000000000	125.0000000000 60.0000000000	125.5000000000 60.0000000000	125.5000000000 59.5000000000	125.0000000000 59.5000000000));11.1136503
1923;POLYGON((125.5000000000 59.5000000000	125.5000000000 60.0000000000	126.0000000000 60.0000000000	126.0000000000 59.5000000000	125.5000000000 59.5000000000));4.8072901
1924;POLYGON((126.0000000000 59.5000000000	126.0000000000 60.0000000000	126.5000000000 60.0000000000	126.5000000000 59.5000000000	126.0000000000 59.5000000000));4.0369754
1925;POLYGON((126.5000000000 59.5000000000	126.5000000000 60.0000000000	127.0000000000 60.0000000000	127.0000000000 59.5000000000	126.5000000000 59.5000000000));6.2375355
1926;POLYGON((127.0000000000 59.5000000000	127.0000000000 60.0000000000	127.5000000000 60.0000000000	127.5000000000 59.5000000000	127.0000000000 59.5000000000));6.3192315
1927;POLYGON((127.5000000000 59.5000000000	127.5000000000 60.0000000000	128.0000000000 60.0000000000	128.0000000000 59.5000000000	127.5000000000 59.5000000000));5.2580271
1928;POLYGON((128.0000000000 59.5000000000	128.0000000000 60.0000000000	128.5000000000 60.0000000000	128.5000000000 59.5000000000	128.0000000000 59.5000000000));2.9947221
1929;POLYGON((128.5000000000 59.5000000000	128.5000000000 60.0000000000	129.0000000000 60.0000000000	129.0000000000 59.5000000000	128.5000000000 59.5000000000));1.6424267
1930;POLYGON((129.0000000000 59.5000000000	129.0000000000 60.0000000000	129.5000000000 60.0000000000	129.5000000000 59.5000000000	129.0000000000 59.5000000000));1.2157288
1931;POLYGON((129.5000000000 59.5000000000	129.5000000000 60.0000000000	130.0000000000 60.0000000000	130.0000000000 59.5000000000	129.5000000000 59.5000000000));0.6555962
1932;POLYGON((130.0000000000 59.5000000000	130.0000000000 60.0000000000	130.5000000000 60.0000000000	130.5000000000 59.5000000000	130.0000000000 59.5000000000));1.1410829
1933;POLYGON((130.5000000000 59.5000000000	130.5000000000 60.0000000000	131.0000000000 60.0000000000	131.0000000000 59.5000000000	130.5000000000 59.5000000000));1.2881483
1934;POLYGON((131.0000000000 59.5000000000	131.0000000000 60.0000000000	131.5000000000 60.0000000000	131.5000000000 59.5000000000	131.0000000000 59.5000000000));2.3867846
1935;POLYGON((131.5000000000 59.5000000000	131.5000000000 60.0000000000	132.0000000000 60.0000000000	132.0000000000 59.5000000000	131.5000000000 59.5000000000));1.7788413
1936;POLYGON((132.0000000000 59.5000000000	132.0000000000 60.0000000000	132.5000000000 60.0000000000	132.5000000000 59.5000000000	132.0000000000 59.5000000000));3.4787493
1937;POLYGON((132.5000000000 59.5000000000	132.5000000000 60.0000000000	133.0000000000 60.0000000000	133.0000000000 59.5000000000	132.5000000000 59.5000000000));9.6852007
1938;POLYGON((133.0000000000 59.5000000000	133.0000000000 60.0000000000	133.5000000000 60.0000000000	133.5000000000 59.5000000000	133.0000000000 59.5000000000));6.3154144
1939;POLYGON((133.5000000000 59.5000000000	133.5000000000 60.0000000000	134.0000000000 60.0000000000	134.0000000000 59.5000000000	133.5000000000 59.5000000000));4.4361682
1940;POLYGON((134.0000000000 59.5000000000	134.0000000000 60.0000000000	134.5000000000 60.0000000000	134.5000000000 59.5000000000	134.0000000000 59.5000000000));4.7656231
1941;POLYGON((134.5000000000 59.5000000000	134.5000000000 60.0000000000	135.0000000000 60.0000000000	135.0000000000 59.5000000000	134.5000000000 59.5000000000));6.3631067
1942;POLYGON((135.0000000000 59.5000000000	135.0000000000 60.0000000000	135.5000000000 60.0000000000	135.5000000000 59.5000000000	135.0000000000 59.5000000000));7.4973865
1943;POLYGON((135.5000000000 59.5000000000	135.5000000000 60.0000000000	136.0000000000 60.0000000000	136.0000000000 59.5000000000	135.5000000000 59.5000000000));1.2920800
1944;POLYGON((136.0000000000 59.5000000000	136.0000000000 60.0000000000	136.5000000000 60.0000000000	136.5000000000 59.5000000000	136.0000000000 59.5000000000));2.3411319
1945;POLYGON((136.5000000000 59.5000000000	136.5000000000 60.0000000000	137.0000000000 60.0000000000	137.0000000000 59.5000000000	136.5000000000 59.5000000000));1.8112125
1946;POLYGON((137.0000000000 59.5000000000	137.0000000000 60.0000000000	137.5000000000 60.0000000000	137.5000000000 59.5000000000	137.0000000000 59.5000000000));1.4566506
1947;POLYGON((137.5000000000 59.5000000000	137.5000000000 60.0000000000	138.0000000000 60.0000000000	138.0000000000 59.5000000000	137.5000000000 59.5000000000));2.9673934
1948;POLYGON((138.0000000000 59.5000000000	138.0000000000 60.0000000000	138.5000000000 60.0000000000	138.5000000000 59.5000000000	138.0000000000 59.5000000000));1.5896596
1949;POLYGON((138.5000000000 59.5000000000	138.5000000000 60.0000000000	139.0000000000 60.0000000000	139.0000000000 59.5000000000	138.5000000000 59.5000000000));1.8449603
1950;POLYGON((139.0000000000 59.5000000000	139.0000000000 60.0000000000	139.5000000000 60.0000000000	139.5000000000 59.5000000000	139.0000000000 59.5000000000));3.1624708
1951;POLYGON((139.5000000000 59.5000000000	139.5000000000 60.0000000000	140.0000000000 60.0000000000	140.0000000000 59.5000000000	139.5000000000 59.5000000000));1.8632565
1952;POLYGON((140.0000000000 59.5000000000	140.0000000000 60.0000000000	140.5000000000 60.0000000000	140.5000000000 59.5000000000	140.0000000000 59.5000000000));2.1049058
1953;POLYGON((140.5000000000 59.5000000000	140.5000000000 60.0000000000	141.0000000000 60.0000000000	141.0000000000 59.5000000000	140.5000000000 59.5000000000));3.1130404
1954;POLYGON((141.0000000000 59.5000000000	141.0000000000 60.0000000000	141.5000000000 60.0000000000	141.5000000000 59.5000000000	141.0000000000 59.5000000000));0.7102836
1955;POLYGON((141.5000000000 59.5000000000	141.5000000000 60.0000000000	142.0000000000 60.0000000000	142.0000000000 59.5000000000	141.5000000000 59.5000000000));2.2621174
1956;POLYGON((142.0000000000 59.5000000000	142.0000000000 60.0000000000	142.5000000000 60.0000000000	142.5000000000 59.5000000000	142.0000000000 59.5000000000));3.8668609
1957;POLYGON((144.5000000000 59.5000000000	144.5000000000 60.0000000000	145.0000000000 60.0000000000	145.0000000000 59.5000000000	144.5000000000 59.5000000000));5.4360914
1958;POLYGON((145.0000000000 59.5000000000	145.0000000000 60.0000000000	145.5000000000 60.0000000000	145.5000000000 59.5000000000	145.0000000000 59.5000000000));8.4754343
1959;POLYGON((145.5000000000 59.5000000000	145.5000000000 60.0000000000	146.0000000000 60.0000000000	146.0000000000 59.5000000000	145.5000000000 59.5000000000));9.3101645
1960;POLYGON((146.0000000000 59.5000000000	146.0000000000 60.0000000000	146.5000000000 60.0000000000	146.5000000000 59.5000000000	146.0000000000 59.5000000000));10.1343269
1961;POLYGON((146.5000000000 59.5000000000	146.5000000000 60.0000000000	147.0000000000 60.0000000000	147.0000000000 59.5000000000	146.5000000000 59.5000000000));14.4524364
1962;POLYGON((147.0000000000 59.5000000000	147.0000000000 60.0000000000	147.5000000000 60.0000000000	147.5000000000 59.5000000000	147.0000000000 59.5000000000));7.7265859
1963;POLYGON((147.5000000000 59.5000000000	147.5000000000 60.0000000000	148.0000000000 60.0000000000	148.0000000000 59.5000000000	147.5000000000 59.5000000000));12.8186064
1964;POLYGON((148.0000000000 59.5000000000	148.0000000000 60.0000000000	148.5000000000 60.0000000000	148.5000000000 59.5000000000	148.0000000000 59.5000000000));4.1834440
1965;POLYGON((148.5000000000 59.5000000000	148.5000000000 60.0000000000	149.0000000000 60.0000000000	149.0000000000 59.5000000000	148.5000000000 59.5000000000));7.7679362
1966;POLYGON((149.0000000000 59.5000000000	149.0000000000 60.0000000000	149.5000000000 60.0000000000	149.5000000000 59.5000000000	149.0000000000 59.5000000000));0.0000000
1967;POLYGON((150.0000000000 59.5000000000	150.0000000000 60.0000000000	150.5000000000 60.0000000000	150.5000000000 59.5000000000	150.0000000000 59.5000000000));13.5836515
1968;POLYGON((150.5000000000 59.5000000000	150.5000000000 60.0000000000	151.0000000000 60.0000000000	151.0000000000 59.5000000000	150.5000000000 59.5000000000));11.5815210
1969;POLYGON((151.0000000000 59.5000000000	151.0000000000 60.0000000000	151.5000000000 60.0000000000	151.5000000000 59.5000000000	151.0000000000 59.5000000000));6.1067023
1970;POLYGON((151.5000000000 59.5000000000	151.5000000000 60.0000000000	152.0000000000 60.0000000000	152.0000000000 59.5000000000	151.5000000000 59.5000000000));10.8994942
1971;POLYGON((152.0000000000 59.5000000000	152.0000000000 60.0000000000	152.5000000000 60.0000000000	152.5000000000 59.5000000000	152.0000000000 59.5000000000));8.1535454
1972;POLYGON((152.5000000000 59.5000000000	152.5000000000 60.0000000000	153.0000000000 60.0000000000	153.0000000000 59.5000000000	152.5000000000 59.5000000000));9.0161867
1973;POLYGON((153.0000000000 59.5000000000	153.0000000000 60.0000000000	153.5000000000 60.0000000000	153.5000000000 59.5000000000	153.0000000000 59.5000000000));37.7668190
1974;POLYGON((153.5000000000 59.5000000000	153.5000000000 60.0000000000	154.0000000000 60.0000000000	154.0000000000 59.5000000000	153.5000000000 59.5000000000));23.2683163
1975;POLYGON((154.0000000000 59.5000000000	154.0000000000 60.0000000000	154.5000000000 60.0000000000	154.5000000000 59.5000000000	154.0000000000 59.5000000000));0.0000000
1976;POLYGON((-167.0000000000 60.0000000000	-167.0000000000 60.5000000000	-166.5000000000 60.5000000000	-166.5000000000 60.0000000000	-167.0000000000 60.0000000000));0.0000000
1977;POLYGON((-166.5000000000 60.0000000000	-166.5000000000 60.5000000000	-166.0000000000 60.5000000000	-166.0000000000 60.0000000000	-166.5000000000 60.0000000000));0.0000000
1978;POLYGON((-164.5000000000 60.0000000000	-164.5000000000 60.5000000000	-164.0000000000 60.5000000000	-164.0000000000 60.0000000000	-164.5000000000 60.0000000000));0.0000000
1979;POLYGON((-164.0000000000 60.0000000000	-164.0000000000 60.5000000000	-163.5000000000 60.5000000000	-163.5000000000 60.0000000000	-164.0000000000 60.0000000000));0.0000000
1980;POLYGON((-163.5000000000 60.0000000000	-163.5000000000 60.5000000000	-163.0000000000 60.5000000000	-163.0000000000 60.0000000000	-163.5000000000 60.0000000000));0.0000024
1981;POLYGON((-163.0000000000 60.0000000000	-163.0000000000 60.5000000000	-162.5000000000 60.5000000000	-162.5000000000 60.0000000000	-163.0000000000 60.0000000000));31.2857170
1982;POLYGON((-162.5000000000 60.0000000000	-162.5000000000 60.5000000000	-162.0000000000 60.5000000000	-162.0000000000 60.0000000000	-162.5000000000 60.0000000000));33.7764511
1983;POLYGON((-162.0000000000 60.0000000000	-162.0000000000 60.5000000000	-161.5000000000 60.5000000000	-161.5000000000 60.0000000000	-162.0000000000 60.0000000000));61.0998688
1984;POLYGON((-138.0000000000 60.0000000000	-138.0000000000 60.5000000000	-137.5000000000 60.5000000000	-137.5000000000 60.0000000000	-138.0000000000 60.0000000000));0.0000000
1985;POLYGON((-137.5000000000 60.0000000000	-137.5000000000 60.5000000000	-137.0000000000 60.5000000000	-137.0000000000 60.0000000000	-137.5000000000 60.0000000000));3.9952550
1986;POLYGON((-137.0000000000 60.0000000000	-137.0000000000 60.5000000000	-136.5000000000 60.5000000000	-136.5000000000 60.0000000000	-137.0000000000 60.0000000000));0.0037589
1987;POLYGON((-136.5000000000 60.0000000000	-136.5000000000 60.5000000000	-136.0000000000 60.5000000000	-136.0000000000 60.0000000000	-136.5000000000 60.0000000000));0.0000717
1988;POLYGON((-136.0000000000 60.0000000000	-136.0000000000 60.5000000000	-135.5000000000 60.5000000000	-135.5000000000 60.0000000000	-136.0000000000 60.0000000000));0.0000000
1989;POLYGON((-128.0000000000 60.0000000000	-128.0000000000 60.5000000000	-127.5000000000 60.5000000000	-127.5000000000 60.0000000000	-128.0000000000 60.0000000000));3.8407238
1990;POLYGON((-127.5000000000 60.0000000000	-127.5000000000 60.5000000000	-127.0000000000 60.5000000000	-127.0000000000 60.0000000000	-127.5000000000 60.0000000000));2.8329809
1991;POLYGON((-127.0000000000 60.0000000000	-127.0000000000 60.5000000000	-126.5000000000 60.5000000000	-126.5000000000 60.0000000000	-127.0000000000 60.0000000000));3.1088963
1992;POLYGON((-126.5000000000 60.0000000000	-126.5000000000 60.5000000000	-126.0000000000 60.5000000000	-126.0000000000 60.0000000000	-126.5000000000 60.0000000000));3.3897805
1993;POLYGON((-126.0000000000 60.0000000000	-126.0000000000 60.5000000000	-125.5000000000 60.5000000000	-125.5000000000 60.0000000000	-126.0000000000 60.0000000000));2.8639605
1994;POLYGON((-125.5000000000 60.0000000000	-125.5000000000 60.5000000000	-125.0000000000 60.5000000000	-125.0000000000 60.0000000000	-125.5000000000 60.0000000000));4.5121503
1995;POLYGON((-125.0000000000 60.0000000000	-125.0000000000 60.5000000000	-124.5000000000 60.5000000000	-124.5000000000 60.0000000000	-125.0000000000 60.0000000000));0.7134564
1996;POLYGON((-124.5000000000 60.0000000000	-124.5000000000 60.5000000000	-124.0000000000 60.5000000000	-124.0000000000 60.0000000000	-124.5000000000 60.0000000000));1.5436008
1997;POLYGON((-109.5000000000 60.0000000000	-109.5000000000 60.5000000000	-109.0000000000 60.5000000000	-109.0000000000 60.0000000000	-109.5000000000 60.0000000000));8.8748913
1998;POLYGON((-109.0000000000 60.0000000000	-109.0000000000 60.5000000000	-108.5000000000 60.5000000000	-108.5000000000 60.0000000000	-109.0000000000 60.0000000000));4.0887594
1999;POLYGON((-108.5000000000 60.0000000000	-108.5000000000 60.5000000000	-108.0000000000 60.5000000000	-108.0000000000 60.0000000000	-108.5000000000 60.0000000000));15.4909258
[truncated: 9,455 more rows]
