# Supplementary material for: Potential impacts of mercury released from thawing permafrost
Source: Nat Commun. 2020 Sep 16;11:4650. doi: 10.1038/s41467-020-18398-5 (PMC7494925; doi:10.1038/s41467-020-18398-5)
Supplement: Supplementary file 2 — Supplementary Data [file 41467_2020_18398_MOESM2_ESM.zip › out_data_files/Supp_Fig_05_85.csv]

ID	WKT	Hg_flux_(-)
1	POLYGON((87.5000000000 27.5000000000,87.5000000000 28.0000000000,88.0000000000 28.0000000000,88.0000000000 27.5000000000,87.5000000000 27.5000000000))	0.0000000
2	POLYGON((88.0000000000 27.5000000000,88.0000000000 28.0000000000,88.5000000000 28.0000000000,88.5000000000 27.5000000000,88.0000000000 27.5000000000))	0.0000000
3	POLYGON((86.0000000000 28.0000000000,86.0000000000 28.5000000000,86.5000000000 28.5000000000,86.5000000000 28.0000000000,86.0000000000 28.0000000000))	23.7539406
4	POLYGON((86.5000000000 28.0000000000,86.5000000000 28.5000000000,87.0000000000 28.5000000000,87.0000000000 28.0000000000,86.5000000000 28.0000000000))	0.0000000
5	POLYGON((87.0000000000 28.0000000000,87.0000000000 28.5000000000,87.5000000000 28.5000000000,87.5000000000 28.0000000000,87.0000000000 28.0000000000))	0.0000000
6	POLYGON((87.5000000000 28.0000000000,87.5000000000 28.5000000000,88.0000000000 28.5000000000,88.0000000000 28.0000000000,87.5000000000 28.0000000000))	0.0000000
7	POLYGON((88.0000000000 28.0000000000,88.0000000000 28.5000000000,88.5000000000 28.5000000000,88.5000000000 28.0000000000,88.0000000000 28.0000000000))	0.0000000
8	POLYGON((88.5000000000 28.0000000000,88.5000000000 28.5000000000,89.0000000000 28.5000000000,89.0000000000 28.0000000000,88.5000000000 28.0000000000))	0.0000000
9	POLYGON((89.5000000000 28.0000000000,89.5000000000 28.5000000000,90.0000000000 28.5000000000,90.0000000000 28.0000000000,89.5000000000 28.0000000000))	0.0000000
10	POLYGON((90.0000000000 28.0000000000,90.0000000000 28.5000000000,90.5000000000 28.5000000000,90.5000000000 28.0000000000,90.0000000000 28.0000000000))	0.0000000
11	POLYGON((90.5000000000 28.0000000000,90.5000000000 28.5000000000,91.0000000000 28.5000000000,91.0000000000 28.0000000000,90.5000000000 28.0000000000))	0.0000000
12	POLYGON((91.0000000000 28.0000000000,91.0000000000 28.5000000000,91.5000000000 28.5000000000,91.5000000000 28.0000000000,91.0000000000 28.0000000000))	0.0000000
13	POLYGON((91.5000000000 28.0000000000,91.5000000000 28.5000000000,92.0000000000 28.5000000000,92.0000000000 28.0000000000,91.5000000000 28.0000000000))	0.0000000
14	POLYGON((92.0000000000 28.0000000000,92.0000000000 28.5000000000,92.5000000000 28.5000000000,92.5000000000 28.0000000000,92.0000000000 28.0000000000))	0.0000000
15	POLYGON((92.5000000000 28.0000000000,92.5000000000 28.5000000000,93.0000000000 28.5000000000,93.0000000000 28.0000000000,92.5000000000 28.0000000000))	0.0000000
16	POLYGON((84.0000000000 28.5000000000,84.0000000000 29.0000000000,84.5000000000 29.0000000000,84.5000000000 28.5000000000,84.0000000000 28.5000000000))	0.0000000
17	POLYGON((85.0000000000 28.5000000000,85.0000000000 29.0000000000,85.5000000000 29.0000000000,85.5000000000 28.5000000000,85.0000000000 28.5000000000))	23.6874962
18	POLYGON((85.5000000000 28.5000000000,85.5000000000 29.0000000000,86.0000000000 29.0000000000,86.0000000000 28.5000000000,85.5000000000 28.5000000000))	23.6885166
19	POLYGON((86.0000000000 28.5000000000,86.0000000000 29.0000000000,86.5000000000 29.0000000000,86.5000000000 28.5000000000,86.0000000000 28.5000000000))	23.7177467
20	POLYGON((86.5000000000 28.5000000000,86.5000000000 29.0000000000,87.0000000000 29.0000000000,87.0000000000 28.5000000000,86.5000000000 28.5000000000))	0.0000000
21	POLYGON((89.5000000000 28.5000000000,89.5000000000 29.0000000000,90.0000000000 29.0000000000,90.0000000000 28.5000000000,89.5000000000 28.5000000000))	0.0000000
22	POLYGON((90.0000000000 28.5000000000,90.0000000000 29.0000000000,90.5000000000 29.0000000000,90.5000000000 28.5000000000,90.0000000000 28.5000000000))	0.0000000
23	POLYGON((90.5000000000 28.5000000000,90.5000000000 29.0000000000,91.0000000000 29.0000000000,91.0000000000 28.5000000000,90.5000000000 28.5000000000))	0.0000000
24	POLYGON((91.0000000000 28.5000000000,91.0000000000 29.0000000000,91.5000000000 29.0000000000,91.5000000000 28.5000000000,91.0000000000 28.5000000000))	0.0000000
25	POLYGON((91.5000000000 28.5000000000,91.5000000000 29.0000000000,92.0000000000 29.0000000000,92.0000000000 28.5000000000,91.5000000000 28.5000000000))	0.0000000
26	POLYGON((92.0000000000 28.5000000000,92.0000000000 29.0000000000,92.5000000000 29.0000000000,92.5000000000 28.5000000000,92.0000000000 28.5000000000))	0.0000000
27	POLYGON((92.5000000000 28.5000000000,92.5000000000 29.0000000000,93.0000000000 29.0000000000,93.0000000000 28.5000000000,92.5000000000 28.5000000000))	0.0000000
28	POLYGON((93.0000000000 28.5000000000,93.0000000000 29.0000000000,93.5000000000 29.0000000000,93.5000000000 28.5000000000,93.0000000000 28.5000000000))	0.0000000
29	POLYGON((83.0000000000 29.0000000000,83.0000000000 29.5000000000,83.5000000000 29.5000000000,83.5000000000 29.0000000000,83.0000000000 29.0000000000))	0.0000000
30	POLYGON((83.5000000000 29.0000000000,83.5000000000 29.5000000000,84.0000000000 29.5000000000,84.0000000000 29.0000000000,83.5000000000 29.0000000000))	0.1896400
31	POLYGON((84.0000000000 29.0000000000,84.0000000000 29.5000000000,84.5000000000 29.5000000000,84.5000000000 29.0000000000,84.0000000000 29.0000000000))	0.0001959
32	POLYGON((84.5000000000 29.0000000000,84.5000000000 29.5000000000,85.0000000000 29.5000000000,85.0000000000 29.0000000000,84.5000000000 29.0000000000))	23.6861877
33	POLYGON((85.0000000000 29.0000000000,85.0000000000 29.5000000000,85.5000000000 29.5000000000,85.5000000000 29.0000000000,85.0000000000 29.0000000000))	23.6879673
34	POLYGON((86.0000000000 29.0000000000,86.0000000000 29.5000000000,86.5000000000 29.5000000000,86.5000000000 29.0000000000,86.0000000000 29.0000000000))	17.4524021
35	POLYGON((86.5000000000 29.0000000000,86.5000000000 29.5000000000,87.0000000000 29.5000000000,87.0000000000 29.0000000000,86.5000000000 29.0000000000))	17.9621429
36	POLYGON((87.0000000000 29.0000000000,87.0000000000 29.5000000000,87.5000000000 29.5000000000,87.5000000000 29.0000000000,87.0000000000 29.0000000000))	31.1280575
37	POLYGON((87.5000000000 29.0000000000,87.5000000000 29.5000000000,88.0000000000 29.5000000000,88.0000000000 29.0000000000,87.5000000000 29.0000000000))	32.9772034
38	POLYGON((88.0000000000 29.0000000000,88.0000000000 29.5000000000,88.5000000000 29.5000000000,88.5000000000 29.0000000000,88.0000000000 29.0000000000))	23.7592754
39	POLYGON((89.5000000000 29.0000000000,89.5000000000 29.5000000000,90.0000000000 29.5000000000,90.0000000000 29.0000000000,89.5000000000 29.0000000000))	18.2503090
40	POLYGON((90.0000000000 29.0000000000,90.0000000000 29.5000000000,90.5000000000 29.5000000000,90.5000000000 29.0000000000,90.0000000000 29.0000000000))	0.0000000
41	POLYGON((91.0000000000 29.0000000000,91.0000000000 29.5000000000,91.5000000000 29.5000000000,91.5000000000 29.0000000000,91.0000000000 29.0000000000))	0.0000000
42	POLYGON((91.5000000000 29.0000000000,91.5000000000 29.5000000000,92.0000000000 29.5000000000,92.0000000000 29.0000000000,91.5000000000 29.0000000000))	0.0000000
43	POLYGON((92.0000000000 29.0000000000,92.0000000000 29.5000000000,92.5000000000 29.5000000000,92.5000000000 29.0000000000,92.0000000000 29.0000000000))	0.0000000
44	POLYGON((92.5000000000 29.0000000000,92.5000000000 29.5000000000,93.0000000000 29.5000000000,93.0000000000 29.0000000000,92.5000000000 29.0000000000))	17.3648510
45	POLYGON((82.5000000000 29.5000000000,82.5000000000 30.0000000000,83.0000000000 30.0000000000,83.0000000000 29.5000000000,82.5000000000 29.5000000000))	0.0000000
46	POLYGON((83.0000000000 29.5000000000,83.0000000000 30.0000000000,83.5000000000 30.0000000000,83.5000000000 29.5000000000,83.0000000000 29.5000000000))	0.0000000
47	POLYGON((83.5000000000 29.5000000000,83.5000000000 30.0000000000,84.0000000000 30.0000000000,84.0000000000 29.5000000000,83.5000000000 29.5000000000))	23.6914368
48	POLYGON((81.0000000000 30.0000000000,81.0000000000 30.5000000000,81.5000000000 30.5000000000,81.5000000000 30.0000000000,81.0000000000 30.0000000000))	0.0000000
49	POLYGON((81.5000000000 30.0000000000,81.5000000000 30.5000000000,82.0000000000 30.5000000000,82.0000000000 30.0000000000,81.5000000000 30.0000000000))	0.0000000
50	POLYGON((82.0000000000 30.0000000000,82.0000000000 30.5000000000,82.5000000000 30.5000000000,82.5000000000 30.0000000000,82.0000000000 30.0000000000))	0.0000000
51	POLYGON((82.5000000000 30.0000000000,82.5000000000 30.5000000000,83.0000000000 30.5000000000,83.0000000000 30.0000000000,82.5000000000 30.0000000000))	23.6952133
52	POLYGON((80.0000000000 30.5000000000,80.0000000000 31.0000000000,80.5000000000 31.0000000000,80.5000000000 30.5000000000,80.0000000000 30.5000000000))	0.0000219
53	POLYGON((80.5000000000 30.5000000000,80.5000000000 31.0000000000,81.0000000000 31.0000000000,81.0000000000 30.5000000000,80.5000000000 30.5000000000))	0.0000000
54	POLYGON((81.5000000000 30.5000000000,81.5000000000 31.0000000000,82.0000000000 31.0000000000,82.0000000000 30.5000000000,81.5000000000 30.5000000000))	23.7316818
55	POLYGON((82.0000000000 30.5000000000,82.0000000000 31.0000000000,82.5000000000 31.0000000000,82.5000000000 30.5000000000,82.0000000000 30.5000000000))	23.6724415
56	POLYGON((79.0000000000 31.0000000000,79.0000000000 31.5000000000,79.5000000000 31.5000000000,79.5000000000 31.0000000000,79.0000000000 31.0000000000))	0.0000000
57	POLYGON((79.5000000000 31.0000000000,79.5000000000 31.5000000000,80.0000000000 31.5000000000,80.0000000000 31.0000000000,79.5000000000 31.0000000000))	0.0000000
58	POLYGON((78.5000000000 31.5000000000,78.5000000000 32.0000000000,79.0000000000 32.0000000000,79.0000000000 31.5000000000,78.5000000000 31.5000000000))	0.0000000
59	POLYGON((79.0000000000 31.5000000000,79.0000000000 32.0000000000,79.5000000000 32.0000000000,79.5000000000 31.5000000000,79.0000000000 31.5000000000))	0.0000000
60	POLYGON((86.0000000000 32.0000000000,86.0000000000 32.5000000000,86.5000000000 32.5000000000,86.5000000000 32.0000000000,86.0000000000 32.0000000000))	29.4581165
61	POLYGON((87.0000000000 32.0000000000,87.0000000000 32.5000000000,87.5000000000 32.5000000000,87.5000000000 32.0000000000,87.0000000000 32.0000000000))	28.8195915
62	POLYGON((87.5000000000 32.0000000000,87.5000000000 32.5000000000,88.0000000000 32.5000000000,88.0000000000 32.0000000000,87.5000000000 32.0000000000))	28.8189259
63	POLYGON((88.0000000000 32.0000000000,88.0000000000 32.5000000000,88.5000000000 32.5000000000,88.5000000000 32.0000000000,88.0000000000 32.0000000000))	28.8184357
64	POLYGON((93.0000000000 32.0000000000,93.0000000000 32.5000000000,93.5000000000 32.5000000000,93.5000000000 32.0000000000,93.0000000000 32.0000000000))	28.8263474
65	POLYGON((83.5000000000 32.5000000000,83.5000000000 33.0000000000,84.0000000000 33.0000000000,84.0000000000 32.5000000000,83.5000000000 32.5000000000))	29.4497547
66	POLYGON((84.0000000000 32.5000000000,84.0000000000 33.0000000000,84.5000000000 33.0000000000,84.5000000000 32.5000000000,84.0000000000 32.5000000000))	28.8118191
67	POLYGON((84.5000000000 32.5000000000,84.5000000000 33.0000000000,85.0000000000 33.0000000000,85.0000000000 32.5000000000,84.5000000000 32.5000000000))	28.8096256
68	POLYGON((85.0000000000 32.5000000000,85.0000000000 33.0000000000,85.5000000000 33.0000000000,85.5000000000 32.5000000000,85.0000000000 32.5000000000))	28.8120270
69	POLYGON((85.5000000000 32.5000000000,85.5000000000 33.0000000000,86.0000000000 33.0000000000,86.0000000000 32.5000000000,85.5000000000 32.5000000000))	28.8303108
70	POLYGON((86.0000000000 32.5000000000,86.0000000000 33.0000000000,86.5000000000 33.0000000000,86.5000000000 32.5000000000,86.0000000000 32.5000000000))	32.9978333
71	POLYGON((86.5000000000 32.5000000000,86.5000000000 33.0000000000,87.0000000000 33.0000000000,87.0000000000 32.5000000000,86.5000000000 32.5000000000))	28.8021450
72	POLYGON((87.0000000000 32.5000000000,87.0000000000 33.0000000000,87.5000000000 33.0000000000,87.5000000000 32.5000000000,87.0000000000 32.5000000000))	32.8438339
73	POLYGON((87.5000000000 32.5000000000,87.5000000000 33.0000000000,88.0000000000 33.0000000000,88.0000000000 32.5000000000,87.5000000000 32.5000000000))	32.8897209
74	POLYGON((88.0000000000 32.5000000000,88.0000000000 33.0000000000,88.5000000000 33.0000000000,88.5000000000 32.5000000000,88.0000000000 32.5000000000))	32.9363213
75	POLYGON((88.5000000000 32.5000000000,88.5000000000 33.0000000000,89.0000000000 33.0000000000,89.0000000000 32.5000000000,88.5000000000 32.5000000000))	32.8198929
76	POLYGON((89.0000000000 32.5000000000,89.0000000000 33.0000000000,89.5000000000 33.0000000000,89.5000000000 32.5000000000,89.0000000000 32.5000000000))	32.8419609
77	POLYGON((89.5000000000 32.5000000000,89.5000000000 33.0000000000,90.0000000000 33.0000000000,90.0000000000 32.5000000000,89.5000000000 32.5000000000))	28.8150711
78	POLYGON((90.0000000000 32.5000000000,90.0000000000 33.0000000000,90.5000000000 33.0000000000,90.5000000000 32.5000000000,90.0000000000 32.5000000000))	28.8156528
79	POLYGON((91.0000000000 32.5000000000,91.0000000000 33.0000000000,91.5000000000 33.0000000000,91.5000000000 32.5000000000,91.0000000000 32.5000000000))	29.3004894
80	POLYGON((91.5000000000 32.5000000000,91.5000000000 33.0000000000,92.0000000000 33.0000000000,92.0000000000 32.5000000000,91.5000000000 32.5000000000))	28.8138065
81	POLYGON((92.0000000000 32.5000000000,92.0000000000 33.0000000000,92.5000000000 33.0000000000,92.5000000000 32.5000000000,92.0000000000 32.5000000000))	28.8217049
82	POLYGON((92.5000000000 32.5000000000,92.5000000000 33.0000000000,93.0000000000 33.0000000000,93.0000000000 32.5000000000,92.5000000000 32.5000000000))	28.8223763
83	POLYGON((93.0000000000 32.5000000000,93.0000000000 33.0000000000,93.5000000000 33.0000000000,93.5000000000 32.5000000000,93.0000000000 32.5000000000))	28.8249855
84	POLYGON((93.5000000000 32.5000000000,93.5000000000 33.0000000000,94.0000000000 33.0000000000,94.0000000000 32.5000000000,93.5000000000 32.5000000000))	32.3854790
85	POLYGON((82.0000000000 33.0000000000,82.0000000000 33.5000000000,82.5000000000 33.5000000000,82.5000000000 33.0000000000,82.0000000000 33.0000000000))	24.0452785
86	POLYGON((82.5000000000 33.0000000000,82.5000000000 33.5000000000,83.0000000000 33.5000000000,83.0000000000 33.0000000000,82.5000000000 33.0000000000))	24.3049889
87	POLYGON((83.0000000000 33.0000000000,83.0000000000 33.5000000000,83.5000000000 33.5000000000,83.5000000000 33.0000000000,83.0000000000 33.0000000000))	24.2110023
88	POLYGON((83.5000000000 33.0000000000,83.5000000000 33.5000000000,84.0000000000 33.5000000000,84.0000000000 33.0000000000,83.5000000000 33.0000000000))	28.7175579
89	POLYGON((84.0000000000 33.0000000000,84.0000000000 33.5000000000,84.5000000000 33.5000000000,84.5000000000 33.0000000000,84.0000000000 33.0000000000))	28.6816406
90	POLYGON((84.5000000000 33.0000000000,84.5000000000 33.5000000000,85.0000000000 33.5000000000,85.0000000000 33.0000000000,84.5000000000 33.0000000000))	28.7924061
91	POLYGON((85.0000000000 33.0000000000,85.0000000000 33.5000000000,85.5000000000 33.5000000000,85.5000000000 33.0000000000,85.0000000000 33.0000000000))	28.8136806
92	POLYGON((85.5000000000 33.0000000000,85.5000000000 33.5000000000,86.0000000000 33.5000000000,86.0000000000 33.0000000000,85.5000000000 33.0000000000))	33.0184708
93	POLYGON((86.0000000000 33.0000000000,86.0000000000 33.5000000000,86.5000000000 33.5000000000,86.5000000000 33.0000000000,86.0000000000 33.0000000000))	32.9980812
94	POLYGON((86.5000000000 33.0000000000,86.5000000000 33.5000000000,87.0000000000 33.5000000000,87.0000000000 33.0000000000,86.5000000000 33.0000000000))	29.9325676
95	POLYGON((87.0000000000 33.0000000000,87.0000000000 33.5000000000,87.5000000000 33.5000000000,87.5000000000 33.0000000000,87.0000000000 33.0000000000))	32.9928703
96	POLYGON((87.5000000000 33.0000000000,87.5000000000 33.5000000000,88.0000000000 33.5000000000,88.0000000000 33.0000000000,87.5000000000 33.0000000000))	34.4533463
97	POLYGON((88.0000000000 33.0000000000,88.0000000000 33.5000000000,88.5000000000 33.5000000000,88.5000000000 33.0000000000,88.0000000000 33.0000000000))	32.8925858
98	POLYGON((88.5000000000 33.0000000000,88.5000000000 33.5000000000,89.0000000000 33.5000000000,89.0000000000 33.0000000000,88.5000000000 33.0000000000))	33.5707970
99	POLYGON((89.0000000000 33.0000000000,89.0000000000 33.5000000000,89.5000000000 33.5000000000,89.5000000000 33.0000000000,89.0000000000 33.0000000000))	36.3330460
100	POLYGON((89.5000000000 33.0000000000,89.5000000000 33.5000000000,90.0000000000 33.5000000000,90.0000000000 33.0000000000,89.5000000000 33.0000000000))	32.8804893
101	POLYGON((90.0000000000 33.0000000000,90.0000000000 33.5000000000,90.5000000000 33.5000000000,90.5000000000 33.0000000000,90.0000000000 33.0000000000))	28.8138218
102	POLYGON((90.5000000000 33.0000000000,90.5000000000 33.5000000000,91.0000000000 33.5000000000,91.0000000000 33.0000000000,90.5000000000 33.0000000000))	29.5215378
103	POLYGON((91.0000000000 33.0000000000,91.0000000000 33.5000000000,91.5000000000 33.5000000000,91.5000000000 33.0000000000,91.0000000000 33.0000000000))	29.8669701
104	POLYGON((91.5000000000 33.0000000000,91.5000000000 33.5000000000,92.0000000000 33.5000000000,92.0000000000 33.0000000000,91.5000000000 33.0000000000))	23.6701584
105	POLYGON((92.0000000000 33.0000000000,92.0000000000 33.5000000000,92.5000000000 33.5000000000,92.5000000000 33.0000000000,92.0000000000 33.0000000000))	23.6706505
106	POLYGON((92.5000000000 33.0000000000,92.5000000000 33.5000000000,93.0000000000 33.5000000000,93.0000000000 33.0000000000,92.5000000000 33.0000000000))	28.6882515
107	POLYGON((93.0000000000 33.0000000000,93.0000000000 33.5000000000,93.5000000000 33.5000000000,93.5000000000 33.0000000000,93.0000000000 33.0000000000))	25.2601433
108	POLYGON((93.5000000000 33.0000000000,93.5000000000 33.5000000000,94.0000000000 33.5000000000,94.0000000000 33.0000000000,93.5000000000 33.0000000000))	25.3911018
109	POLYGON((94.0000000000 33.0000000000,94.0000000000 33.5000000000,94.5000000000 33.5000000000,94.5000000000 33.0000000000,94.0000000000 33.0000000000))	32.9787903
110	POLYGON((94.5000000000 33.0000000000,94.5000000000 33.5000000000,95.0000000000 33.5000000000,95.0000000000 33.0000000000,94.5000000000 33.0000000000))	36.1593857
111	POLYGON((95.5000000000 33.0000000000,95.5000000000 33.5000000000,96.0000000000 33.5000000000,96.0000000000 33.0000000000,95.5000000000 33.0000000000))	28.8278294
112	POLYGON((81.5000000000 33.5000000000,81.5000000000 34.0000000000,82.0000000000 34.0000000000,82.0000000000 33.5000000000,81.5000000000 33.5000000000))	24.2694588
113	POLYGON((82.0000000000 33.5000000000,82.0000000000 34.0000000000,82.5000000000 34.0000000000,82.5000000000 33.5000000000,82.0000000000 33.5000000000))	24.1732101
114	POLYGON((82.5000000000 33.5000000000,82.5000000000 34.0000000000,83.0000000000 34.0000000000,83.0000000000 33.5000000000,82.5000000000 33.5000000000))	24.3336296
115	POLYGON((83.0000000000 33.5000000000,83.0000000000 34.0000000000,83.5000000000 34.0000000000,83.5000000000 33.5000000000,83.0000000000 33.5000000000))	24.1363144
116	POLYGON((83.5000000000 33.5000000000,83.5000000000 34.0000000000,84.0000000000 34.0000000000,84.0000000000 33.5000000000,83.5000000000 33.5000000000))	24.0598717
117	POLYGON((84.0000000000 33.5000000000,84.0000000000 34.0000000000,84.5000000000 34.0000000000,84.5000000000 33.5000000000,84.0000000000 33.5000000000))	24.3272038
118	POLYGON((84.5000000000 33.5000000000,84.5000000000 34.0000000000,85.0000000000 34.0000000000,85.0000000000 33.5000000000,84.5000000000 33.5000000000))	28.6988201
119	POLYGON((85.0000000000 33.5000000000,85.0000000000 34.0000000000,85.5000000000 34.0000000000,85.5000000000 33.5000000000,85.0000000000 33.5000000000))	28.7294292
120	POLYGON((85.5000000000 33.5000000000,85.5000000000 34.0000000000,86.0000000000 34.0000000000,86.0000000000 33.5000000000,85.5000000000 33.5000000000))	32.8305550
121	POLYGON((86.0000000000 33.5000000000,86.0000000000 34.0000000000,86.5000000000 34.0000000000,86.5000000000 33.5000000000,86.0000000000 33.5000000000))	36.1287231
122	POLYGON((86.5000000000 33.5000000000,86.5000000000 34.0000000000,87.0000000000 34.0000000000,87.0000000000 33.5000000000,86.5000000000 33.5000000000))	32.8890228
123	POLYGON((87.0000000000 33.5000000000,87.0000000000 34.0000000000,87.5000000000 34.0000000000,87.5000000000 33.5000000000,87.0000000000 33.5000000000))	32.9173965
124	POLYGON((87.5000000000 33.5000000000,87.5000000000 34.0000000000,88.0000000000 34.0000000000,88.0000000000 33.5000000000,87.5000000000 33.5000000000))	33.9841652
125	POLYGON((88.0000000000 33.5000000000,88.0000000000 34.0000000000,88.5000000000 34.0000000000,88.5000000000 33.5000000000,88.0000000000 33.5000000000))	31.7088165
126	POLYGON((88.5000000000 33.5000000000,88.5000000000 34.0000000000,89.0000000000 34.0000000000,89.0000000000 33.5000000000,88.5000000000 33.5000000000))	31.6308918
127	POLYGON((89.0000000000 33.5000000000,89.0000000000 34.0000000000,89.5000000000 34.0000000000,89.5000000000 33.5000000000,89.0000000000 33.5000000000))	24.3425026
128	POLYGON((89.5000000000 33.5000000000,89.5000000000 34.0000000000,90.0000000000 34.0000000000,90.0000000000 33.5000000000,89.5000000000 33.5000000000))	31.9853420
129	POLYGON((90.0000000000 33.5000000000,90.0000000000 34.0000000000,90.5000000000 34.0000000000,90.5000000000 33.5000000000,90.0000000000 33.5000000000))	32.9559021
130	POLYGON((90.5000000000 33.5000000000,90.5000000000 34.0000000000,91.0000000000 34.0000000000,91.0000000000 33.5000000000,90.5000000000 33.5000000000))	28.7916813
131	POLYGON((91.0000000000 33.5000000000,91.0000000000 34.0000000000,91.5000000000 34.0000000000,91.5000000000 33.5000000000,91.0000000000 33.5000000000))	28.7938881
132	POLYGON((91.5000000000 33.5000000000,91.5000000000 34.0000000000,92.0000000000 34.0000000000,92.0000000000 33.5000000000,91.5000000000 33.5000000000))	28.8099041
133	POLYGON((92.0000000000 33.5000000000,92.0000000000 34.0000000000,92.5000000000 34.0000000000,92.5000000000 33.5000000000,92.0000000000 33.5000000000))	23.6781578
134	POLYGON((92.5000000000 33.5000000000,92.5000000000 34.0000000000,93.0000000000 34.0000000000,93.0000000000 33.5000000000,92.5000000000 33.5000000000))	23.6670380
135	POLYGON((93.0000000000 33.5000000000,93.0000000000 34.0000000000,93.5000000000 34.0000000000,93.5000000000 33.5000000000,93.0000000000 33.5000000000))	23.6597538
136	POLYGON((93.5000000000 33.5000000000,93.5000000000 34.0000000000,94.0000000000 34.0000000000,94.0000000000 33.5000000000,93.5000000000 33.5000000000))	23.7826843
137	POLYGON((94.0000000000 33.5000000000,94.0000000000 34.0000000000,94.5000000000 34.0000000000,94.5000000000 33.5000000000,94.0000000000 33.5000000000))	28.7116566
138	POLYGON((94.5000000000 33.5000000000,94.5000000000 34.0000000000,95.0000000000 34.0000000000,95.0000000000 33.5000000000,94.5000000000 33.5000000000))	28.7998581
139	POLYGON((95.0000000000 33.5000000000,95.0000000000 34.0000000000,95.5000000000 34.0000000000,95.5000000000 33.5000000000,95.0000000000 33.5000000000))	28.7401752
140	POLYGON((95.5000000000 33.5000000000,95.5000000000 34.0000000000,96.0000000000 34.0000000000,96.0000000000 33.5000000000,95.5000000000 33.5000000000))	28.6710339
141	POLYGON((96.0000000000 33.5000000000,96.0000000000 34.0000000000,96.5000000000 34.0000000000,96.5000000000 33.5000000000,96.0000000000 33.5000000000))	33.2366524
142	POLYGON((81.0000000000 34.0000000000,81.0000000000 34.5000000000,81.5000000000 34.5000000000,81.5000000000 34.0000000000,81.0000000000 34.0000000000))	24.2361069
143	POLYGON((81.5000000000 34.0000000000,81.5000000000 34.5000000000,82.0000000000 34.5000000000,82.0000000000 34.0000000000,81.5000000000 34.0000000000))	24.3171082
144	POLYGON((82.0000000000 34.0000000000,82.0000000000 34.5000000000,82.5000000000 34.5000000000,82.5000000000 34.0000000000,82.0000000000 34.0000000000))	24.2651348
145	POLYGON((82.5000000000 34.0000000000,82.5000000000 34.5000000000,83.0000000000 34.5000000000,83.0000000000 34.0000000000,82.5000000000 34.0000000000))	29.1714363
146	POLYGON((83.0000000000 34.0000000000,83.0000000000 34.5000000000,83.5000000000 34.5000000000,83.5000000000 34.0000000000,83.0000000000 34.0000000000))	24.0019627
147	POLYGON((83.5000000000 34.0000000000,83.5000000000 34.5000000000,84.0000000000 34.5000000000,84.0000000000 34.0000000000,83.5000000000 34.0000000000))	23.8570633
148	POLYGON((84.0000000000 34.0000000000,84.0000000000 34.5000000000,84.5000000000 34.5000000000,84.5000000000 34.0000000000,84.0000000000 34.0000000000))	24.1145535
149	POLYGON((84.5000000000 34.0000000000,84.5000000000 34.5000000000,85.0000000000 34.5000000000,85.0000000000 34.0000000000,84.5000000000 34.0000000000))	24.0815105
150	POLYGON((85.0000000000 34.0000000000,85.0000000000 34.5000000000,85.5000000000 34.5000000000,85.5000000000 34.0000000000,85.0000000000 34.0000000000))	24.5068130
151	POLYGON((85.5000000000 34.0000000000,85.5000000000 34.5000000000,86.0000000000 34.5000000000,86.0000000000 34.0000000000,85.5000000000 34.0000000000))	29.6588345
152	POLYGON((86.0000000000 34.0000000000,86.0000000000 34.5000000000,86.5000000000 34.5000000000,86.5000000000 34.0000000000,86.0000000000 34.0000000000))	29.5901146
153	POLYGON((86.5000000000 34.0000000000,86.5000000000 34.5000000000,87.0000000000 34.5000000000,87.0000000000 34.0000000000,86.5000000000 34.0000000000))	33.8837280
154	POLYGON((87.0000000000 34.0000000000,87.0000000000 34.5000000000,87.5000000000 34.5000000000,87.5000000000 34.0000000000,87.0000000000 34.0000000000))	29.7225513
155	POLYGON((87.5000000000 34.0000000000,87.5000000000 34.5000000000,88.0000000000 34.5000000000,88.0000000000 34.0000000000,87.5000000000 34.0000000000))	33.7030525
156	POLYGON((88.0000000000 34.0000000000,88.0000000000 34.5000000000,88.5000000000 34.5000000000,88.5000000000 34.0000000000,88.0000000000 34.0000000000))	29.7042484
157	POLYGON((88.5000000000 34.0000000000,88.5000000000 34.5000000000,89.0000000000 34.5000000000,89.0000000000 34.0000000000,88.5000000000 34.0000000000))	32.8235817
158	POLYGON((89.0000000000 34.0000000000,89.0000000000 34.5000000000,89.5000000000 34.5000000000,89.5000000000 34.0000000000,89.0000000000 34.0000000000))	28.7420349
159	POLYGON((89.5000000000 34.0000000000,89.5000000000 34.5000000000,90.0000000000 34.5000000000,90.0000000000 34.0000000000,89.5000000000 34.0000000000))	29.4569740
160	POLYGON((90.0000000000 34.0000000000,90.0000000000 34.5000000000,90.5000000000 34.5000000000,90.5000000000 34.0000000000,90.0000000000 34.0000000000))	24.1884346
161	POLYGON((90.5000000000 34.0000000000,90.5000000000 34.5000000000,91.0000000000 34.5000000000,91.0000000000 34.0000000000,90.5000000000 34.0000000000))	23.6410465
162	POLYGON((91.0000000000 34.0000000000,91.0000000000 34.5000000000,91.5000000000 34.5000000000,91.5000000000 34.0000000000,91.0000000000 34.0000000000))	28.4069519
163	POLYGON((91.5000000000 34.0000000000,91.5000000000 34.5000000000,92.0000000000 34.5000000000,92.0000000000 34.0000000000,91.5000000000 34.0000000000))	28.5516739
164	POLYGON((92.0000000000 34.0000000000,92.0000000000 34.5000000000,92.5000000000 34.5000000000,92.5000000000 34.0000000000,92.0000000000 34.0000000000))	28.7768230
165	POLYGON((92.5000000000 34.0000000000,92.5000000000 34.5000000000,93.0000000000 34.5000000000,93.0000000000 34.0000000000,92.5000000000 34.0000000000))	28.7862415
166	POLYGON((93.0000000000 34.0000000000,93.0000000000 34.5000000000,93.5000000000 34.5000000000,93.5000000000 34.0000000000,93.0000000000 34.0000000000))	23.6564388
167	POLYGON((93.5000000000 34.0000000000,93.5000000000 34.5000000000,94.0000000000 34.5000000000,94.0000000000 34.0000000000,93.5000000000 34.0000000000))	17.3177643
168	POLYGON((94.0000000000 34.0000000000,94.0000000000 34.5000000000,94.5000000000 34.5000000000,94.5000000000 34.0000000000,94.0000000000 34.0000000000))	19.5742702
169	POLYGON((94.5000000000 34.0000000000,94.5000000000 34.5000000000,95.0000000000 34.5000000000,95.0000000000 34.0000000000,94.5000000000 34.0000000000))	24.6168289
170	POLYGON((95.0000000000 34.0000000000,95.0000000000 34.5000000000,95.5000000000 34.5000000000,95.5000000000 34.0000000000,95.0000000000 34.0000000000))	22.8227215
171	POLYGON((95.5000000000 34.0000000000,95.5000000000 34.5000000000,96.0000000000 34.5000000000,96.0000000000 34.0000000000,95.5000000000 34.0000000000))	24.5701580
172	POLYGON((96.0000000000 34.0000000000,96.0000000000 34.5000000000,96.5000000000 34.5000000000,96.5000000000 34.0000000000,96.0000000000 34.0000000000))	28.7340946
173	POLYGON((96.5000000000 34.0000000000,96.5000000000 34.5000000000,97.0000000000 34.5000000000,97.0000000000 34.0000000000,96.5000000000 34.0000000000))	25.6646500
174	POLYGON((80.5000000000 34.5000000000,80.5000000000 35.0000000000,81.0000000000 35.0000000000,81.0000000000 34.5000000000,80.5000000000 34.5000000000))	23.9643383
175	POLYGON((81.0000000000 34.5000000000,81.0000000000 35.0000000000,81.5000000000 35.0000000000,81.5000000000 34.5000000000,81.0000000000 34.5000000000))	24.2180786
176	POLYGON((81.5000000000 34.5000000000,81.5000000000 35.0000000000,82.0000000000 35.0000000000,82.0000000000 34.5000000000,81.5000000000 34.5000000000))	29.2599239
177	POLYGON((82.0000000000 34.5000000000,82.0000000000 35.0000000000,82.5000000000 35.0000000000,82.5000000000 34.5000000000,82.0000000000 34.5000000000))	30.0675735
178	POLYGON((82.5000000000 34.5000000000,82.5000000000 35.0000000000,83.0000000000 35.0000000000,83.0000000000 34.5000000000,82.5000000000 34.5000000000))	24.1498375
179	POLYGON((83.0000000000 34.5000000000,83.0000000000 35.0000000000,83.5000000000 35.0000000000,83.5000000000 34.5000000000,83.0000000000 34.5000000000))	17.5516872
180	POLYGON((83.5000000000 34.5000000000,83.5000000000 35.0000000000,84.0000000000 35.0000000000,84.0000000000 34.5000000000,83.5000000000 34.5000000000))	17.6527863
181	POLYGON((84.0000000000 34.5000000000,84.0000000000 35.0000000000,84.5000000000 35.0000000000,84.5000000000 34.5000000000,84.0000000000 34.5000000000))	17.5657597
182	POLYGON((84.5000000000 34.5000000000,84.5000000000 35.0000000000,85.0000000000 35.0000000000,85.0000000000 34.5000000000,84.5000000000 34.5000000000))	17.5869675
183	POLYGON((85.0000000000 34.5000000000,85.0000000000 35.0000000000,85.5000000000 35.0000000000,85.5000000000 34.5000000000,85.0000000000 34.5000000000))	23.9852104
184	POLYGON((85.5000000000 34.5000000000,85.5000000000 35.0000000000,86.0000000000 35.0000000000,86.0000000000 34.5000000000,85.5000000000 34.5000000000))	24.2898884
185	POLYGON((86.0000000000 34.5000000000,86.0000000000 35.0000000000,86.5000000000 35.0000000000,86.5000000000 34.5000000000,86.0000000000 34.5000000000))	29.6777706
186	POLYGON((86.5000000000 34.5000000000,86.5000000000 35.0000000000,87.0000000000 35.0000000000,87.0000000000 34.5000000000,86.5000000000 34.5000000000))	29.6933556
187	POLYGON((87.0000000000 34.5000000000,87.0000000000 35.0000000000,87.5000000000 35.0000000000,87.5000000000 34.5000000000,87.0000000000 34.5000000000))	29.6312656
188	POLYGON((87.5000000000 34.5000000000,87.5000000000 35.0000000000,88.0000000000 35.0000000000,88.0000000000 34.5000000000,87.5000000000 34.5000000000))	29.6014004
189	POLYGON((88.0000000000 34.5000000000,88.0000000000 35.0000000000,88.5000000000 35.0000000000,88.5000000000 34.5000000000,88.0000000000 34.5000000000))	33.7952576
190	POLYGON((88.5000000000 34.5000000000,88.5000000000 35.0000000000,89.0000000000 35.0000000000,89.0000000000 34.5000000000,88.5000000000 34.5000000000))	33.7199631
191	POLYGON((89.0000000000 34.5000000000,89.0000000000 35.0000000000,89.5000000000 35.0000000000,89.5000000000 34.5000000000,89.0000000000 34.5000000000))	32.6169815
192	POLYGON((89.5000000000 34.5000000000,89.5000000000 35.0000000000,90.0000000000 35.0000000000,90.0000000000 34.5000000000,89.5000000000 34.5000000000))	29.7347984
193	POLYGON((90.0000000000 34.5000000000,90.0000000000 35.0000000000,90.5000000000 35.0000000000,90.5000000000 34.5000000000,90.0000000000 34.5000000000))	28.7724266
194	POLYGON((90.5000000000 34.5000000000,90.5000000000 35.0000000000,91.0000000000 35.0000000000,91.0000000000 34.5000000000,90.5000000000 34.5000000000))	23.7508793
195	POLYGON((91.0000000000 34.5000000000,91.0000000000 35.0000000000,91.5000000000 35.0000000000,91.5000000000 34.5000000000,91.0000000000 34.5000000000))	24.2680759
196	POLYGON((91.5000000000 34.5000000000,91.5000000000 35.0000000000,92.0000000000 35.0000000000,92.0000000000 34.5000000000,91.5000000000 34.5000000000))	23.6368198
197	POLYGON((92.0000000000 34.5000000000,92.0000000000 35.0000000000,92.5000000000 35.0000000000,92.5000000000 34.5000000000,92.0000000000 34.5000000000))	23.6282406
198	POLYGON((92.5000000000 34.5000000000,92.5000000000 35.0000000000,93.0000000000 35.0000000000,93.0000000000 34.5000000000,92.5000000000 34.5000000000))	23.3791561
199	POLYGON((93.0000000000 34.5000000000,93.0000000000 35.0000000000,93.5000000000 35.0000000000,93.5000000000 34.5000000000,93.0000000000 34.5000000000))	23.5507565
200	POLYGON((93.5000000000 34.5000000000,93.5000000000 35.0000000000,94.0000000000 35.0000000000,94.0000000000 34.5000000000,93.5000000000 34.5000000000))	23.5549641
201	POLYGON((94.0000000000 34.5000000000,94.0000000000 35.0000000000,94.5000000000 35.0000000000,94.5000000000 34.5000000000,94.0000000000 34.5000000000))	23.5033131
202	POLYGON((94.5000000000 34.5000000000,94.5000000000 35.0000000000,95.0000000000 35.0000000000,95.0000000000 34.5000000000,94.5000000000 34.5000000000))	24.2261944
203	POLYGON((95.0000000000 34.5000000000,95.0000000000 35.0000000000,95.5000000000 35.0000000000,95.5000000000 34.5000000000,95.0000000000 34.5000000000))	23.1628475
204	POLYGON((95.5000000000 34.5000000000,95.5000000000 35.0000000000,96.0000000000 35.0000000000,96.0000000000 34.5000000000,95.5000000000 34.5000000000))	24.4817524
205	POLYGON((96.0000000000 34.5000000000,96.0000000000 35.0000000000,96.5000000000 35.0000000000,96.5000000000 34.5000000000,96.0000000000 34.5000000000))	17.4284286
206	POLYGON((79.5000000000 35.0000000000,79.5000000000 35.5000000000,80.0000000000 35.5000000000,80.0000000000 35.0000000000,79.5000000000 35.0000000000))	29.3158283
207	POLYGON((80.0000000000 35.0000000000,80.0000000000 35.5000000000,80.5000000000 35.5000000000,80.5000000000 35.0000000000,80.0000000000 35.0000000000))	24.1178932
208	POLYGON((81.0000000000 35.0000000000,81.0000000000 35.5000000000,81.5000000000 35.5000000000,81.5000000000 35.0000000000,81.0000000000 35.0000000000))	24.0132027
209	POLYGON((81.5000000000 35.0000000000,81.5000000000 35.5000000000,82.0000000000 35.5000000000,82.0000000000 35.0000000000,81.5000000000 35.0000000000))	33.2448273
210	POLYGON((82.0000000000 35.0000000000,82.0000000000 35.5000000000,82.5000000000 35.5000000000,82.5000000000 35.0000000000,82.0000000000 35.0000000000))	29.4865379
211	POLYGON((82.5000000000 35.0000000000,82.5000000000 35.5000000000,83.0000000000 35.5000000000,83.0000000000 35.0000000000,82.5000000000 35.0000000000))	29.5104504
212	POLYGON((83.0000000000 35.0000000000,83.0000000000 35.5000000000,83.5000000000 35.5000000000,83.5000000000 35.0000000000,83.0000000000 35.0000000000))	29.4092522
213	POLYGON((83.5000000000 35.0000000000,83.5000000000 35.5000000000,84.0000000000 35.5000000000,84.0000000000 35.0000000000,83.5000000000 35.0000000000))	28.5789776
214	POLYGON((84.0000000000 35.0000000000,84.0000000000 35.5000000000,84.5000000000 35.5000000000,84.5000000000 35.0000000000,84.0000000000 35.0000000000))	18.0274448
215	POLYGON((84.5000000000 35.0000000000,84.5000000000 35.5000000000,85.0000000000 35.5000000000,85.0000000000 35.0000000000,84.5000000000 35.0000000000))	17.5561523
216	POLYGON((85.0000000000 35.0000000000,85.0000000000 35.5000000000,85.5000000000 35.5000000000,85.5000000000 35.0000000000,85.0000000000 35.0000000000))	23.9788151
217	POLYGON((85.5000000000 35.0000000000,85.5000000000 35.5000000000,86.0000000000 35.5000000000,86.0000000000 35.0000000000,85.5000000000 35.0000000000))	27.4352856
218	POLYGON((86.0000000000 35.0000000000,86.0000000000 35.5000000000,86.5000000000 35.5000000000,86.5000000000 35.0000000000,86.0000000000 35.0000000000))	29.5666027
219	POLYGON((86.5000000000 35.0000000000,86.5000000000 35.5000000000,87.0000000000 35.5000000000,87.0000000000 35.0000000000,86.5000000000 35.0000000000))	29.3039856
220	POLYGON((87.0000000000 35.0000000000,87.0000000000 35.5000000000,87.5000000000 35.5000000000,87.5000000000 35.0000000000,87.0000000000 35.0000000000))	26.9632969
221	POLYGON((87.5000000000 35.0000000000,87.5000000000 35.5000000000,88.0000000000 35.5000000000,88.0000000000 35.0000000000,87.5000000000 35.0000000000))	30.2105637
222	POLYGON((88.0000000000 35.0000000000,88.0000000000 35.5000000000,88.5000000000 35.5000000000,88.5000000000 35.0000000000,88.0000000000 35.0000000000))	31.4052505
223	POLYGON((88.5000000000 35.0000000000,88.5000000000 35.5000000000,89.0000000000 35.5000000000,89.0000000000 35.0000000000,88.5000000000 35.0000000000))	31.4163895
224	POLYGON((89.0000000000 35.0000000000,89.0000000000 35.5000000000,89.5000000000 35.5000000000,89.5000000000 35.0000000000,89.0000000000 35.0000000000))	29.3197060
225	POLYGON((89.5000000000 35.0000000000,89.5000000000 35.5000000000,90.0000000000 35.5000000000,90.0000000000 35.0000000000,89.5000000000 35.0000000000))	29.3722610
226	POLYGON((90.0000000000 35.0000000000,90.0000000000 35.5000000000,90.5000000000 35.5000000000,90.5000000000 35.0000000000,90.0000000000 35.0000000000))	29.4222946
227	POLYGON((90.5000000000 35.0000000000,90.5000000000 35.5000000000,91.0000000000 35.5000000000,91.0000000000 35.0000000000,90.5000000000 35.0000000000))	24.1506023
228	POLYGON((91.0000000000 35.0000000000,91.0000000000 35.5000000000,91.5000000000 35.5000000000,91.5000000000 35.0000000000,91.0000000000 35.0000000000))	24.1637402
229	POLYGON((91.5000000000 35.0000000000,91.5000000000 35.5000000000,92.0000000000 35.5000000000,92.0000000000 35.0000000000,91.5000000000 35.0000000000))	23.0964851
230	POLYGON((92.0000000000 35.0000000000,92.0000000000 35.5000000000,92.5000000000 35.5000000000,92.5000000000 35.0000000000,92.0000000000 35.0000000000))	28.3898849
231	POLYGON((92.5000000000 35.0000000000,92.5000000000 35.5000000000,93.0000000000 35.5000000000,93.0000000000 35.0000000000,92.5000000000 35.0000000000))	23.0245743
232	POLYGON((93.0000000000 35.0000000000,93.0000000000 35.5000000000,93.5000000000 35.5000000000,93.5000000000 35.0000000000,93.0000000000 35.0000000000))	21.0993900
233	POLYGON((93.5000000000 35.0000000000,93.5000000000 35.5000000000,94.0000000000 35.5000000000,94.0000000000 35.0000000000,93.5000000000 35.0000000000))	16.8796329
234	POLYGON((94.0000000000 35.0000000000,94.0000000000 35.5000000000,94.5000000000 35.5000000000,94.5000000000 35.0000000000,94.0000000000 35.0000000000))	17.3159103
235	POLYGON((94.5000000000 35.0000000000,94.5000000000 35.5000000000,95.0000000000 35.5000000000,95.0000000000 35.0000000000,94.5000000000 35.0000000000))	17.3317451
236	POLYGON((95.0000000000 35.0000000000,95.0000000000 35.5000000000,95.5000000000 35.5000000000,95.5000000000 35.0000000000,95.0000000000 35.0000000000))	23.6213398
237	POLYGON((95.5000000000 35.0000000000,95.5000000000 35.5000000000,96.0000000000 35.5000000000,96.0000000000 35.0000000000,95.5000000000 35.0000000000))	23.2183552
238	POLYGON((72.0000000000 35.5000000000,72.0000000000 36.0000000000,72.5000000000 36.0000000000,72.5000000000 35.5000000000,72.0000000000 35.5000000000))	0.0000000
239	POLYGON((78.0000000000 35.5000000000,78.0000000000 36.0000000000,78.5000000000 36.0000000000,78.5000000000 35.5000000000,78.0000000000 35.5000000000))	17.5867462
240	POLYGON((78.5000000000 35.5000000000,78.5000000000 36.0000000000,79.0000000000 36.0000000000,79.0000000000 35.5000000000,78.5000000000 35.5000000000))	17.4604073
241	POLYGON((79.0000000000 35.5000000000,79.0000000000 36.0000000000,79.5000000000 36.0000000000,79.5000000000 35.5000000000,79.0000000000 35.5000000000))	17.5481014
242	POLYGON((79.5000000000 35.5000000000,79.5000000000 36.0000000000,80.0000000000 36.0000000000,80.0000000000 35.5000000000,79.5000000000 35.5000000000))	0.0309974
243	POLYGON((80.0000000000 35.5000000000,80.0000000000 36.0000000000,80.5000000000 36.0000000000,80.5000000000 35.5000000000,80.0000000000 35.5000000000))	0.0271660
244	POLYGON((80.5000000000 35.5000000000,80.5000000000 36.0000000000,81.0000000000 36.0000000000,81.0000000000 35.5000000000,80.5000000000 35.5000000000))	0.0000000
245	POLYGON((81.0000000000 35.5000000000,81.0000000000 36.0000000000,81.5000000000 36.0000000000,81.5000000000 35.5000000000,81.0000000000 35.5000000000))	0.0000000
246	POLYGON((81.5000000000 35.5000000000,81.5000000000 36.0000000000,82.0000000000 36.0000000000,82.0000000000 35.5000000000,81.5000000000 35.5000000000))	0.0307102
247	POLYGON((82.0000000000 35.5000000000,82.0000000000 36.0000000000,82.5000000000 36.0000000000,82.5000000000 35.5000000000,82.0000000000 35.5000000000))	17.5213795
248	POLYGON((82.5000000000 35.5000000000,82.5000000000 36.0000000000,83.0000000000 36.0000000000,83.0000000000 35.5000000000,82.5000000000 35.5000000000))	17.4980431
249	POLYGON((83.0000000000 35.5000000000,83.0000000000 36.0000000000,83.5000000000 36.0000000000,83.5000000000 35.5000000000,83.0000000000 35.5000000000))	29.2665615
250	POLYGON((83.5000000000 35.5000000000,83.5000000000 36.0000000000,84.0000000000 36.0000000000,84.0000000000 35.5000000000,83.5000000000 35.5000000000))	24.1600704
251	POLYGON((84.0000000000 35.5000000000,84.0000000000 36.0000000000,84.5000000000 36.0000000000,84.5000000000 35.5000000000,84.0000000000 35.5000000000))	23.9741325
252	POLYGON((84.5000000000 35.5000000000,84.5000000000 36.0000000000,85.0000000000 36.0000000000,85.0000000000 35.5000000000,84.5000000000 35.5000000000))	24.0797691
253	POLYGON((85.0000000000 35.5000000000,85.0000000000 36.0000000000,85.5000000000 36.0000000000,85.5000000000 35.5000000000,85.0000000000 35.5000000000))	24.0407696
254	POLYGON((85.5000000000 35.5000000000,85.5000000000 36.0000000000,86.0000000000 36.0000000000,86.0000000000 35.5000000000,85.5000000000 35.5000000000))	24.1364574
255	POLYGON((86.0000000000 35.5000000000,86.0000000000 36.0000000000,86.5000000000 36.0000000000,86.5000000000 35.5000000000,86.0000000000 35.5000000000))	23.9618855
256	POLYGON((86.5000000000 35.5000000000,86.5000000000 36.0000000000,87.0000000000 36.0000000000,87.0000000000 35.5000000000,86.5000000000 35.5000000000))	24.0270901
257	POLYGON((87.0000000000 35.5000000000,87.0000000000 36.0000000000,87.5000000000 36.0000000000,87.5000000000 35.5000000000,87.0000000000 35.5000000000))	27.7997227
258	POLYGON((87.5000000000 35.5000000000,87.5000000000 36.0000000000,88.0000000000 36.0000000000,88.0000000000 35.5000000000,87.5000000000 35.5000000000))	26.8768406
259	POLYGON((88.0000000000 35.5000000000,88.0000000000 36.0000000000,88.5000000000 36.0000000000,88.5000000000 35.5000000000,88.0000000000 35.5000000000))	29.3953228
260	POLYGON((88.5000000000 35.5000000000,88.5000000000 36.0000000000,89.0000000000 36.0000000000,89.0000000000 35.5000000000,88.5000000000 35.5000000000))	27.4965076
261	POLYGON((89.0000000000 35.5000000000,89.0000000000 36.0000000000,89.5000000000 36.0000000000,89.5000000000 35.5000000000,89.0000000000 35.5000000000))	29.2559967
262	POLYGON((89.5000000000 35.5000000000,89.5000000000 36.0000000000,90.0000000000 36.0000000000,90.0000000000 35.5000000000,89.5000000000 35.5000000000))	29.0832729
263	POLYGON((90.0000000000 35.5000000000,90.0000000000 36.0000000000,90.5000000000 36.0000000000,90.5000000000 35.5000000000,90.0000000000 35.5000000000))	24.0590553
264	POLYGON((90.5000000000 35.5000000000,90.5000000000 36.0000000000,91.0000000000 36.0000000000,91.0000000000 35.5000000000,90.5000000000 35.5000000000))	30.5661716
265	POLYGON((91.0000000000 35.5000000000,91.0000000000 36.0000000000,91.5000000000 36.0000000000,91.5000000000 35.5000000000,91.0000000000 35.5000000000))	17.5271454
266	POLYGON((91.5000000000 35.5000000000,91.5000000000 36.0000000000,92.0000000000 36.0000000000,92.0000000000 35.5000000000,91.5000000000 35.5000000000))	17.4398384
267	POLYGON((92.0000000000 35.5000000000,92.0000000000 36.0000000000,92.5000000000 36.0000000000,92.5000000000 35.5000000000,92.0000000000 35.5000000000))	17.4445438
268	POLYGON((92.5000000000 35.5000000000,92.5000000000 36.0000000000,93.0000000000 36.0000000000,93.0000000000 35.5000000000,92.5000000000 35.5000000000))	17.4270210
269	POLYGON((93.0000000000 35.5000000000,93.0000000000 36.0000000000,93.5000000000 36.0000000000,93.5000000000 35.5000000000,93.0000000000 35.5000000000))	17.4159260
270	POLYGON((93.5000000000 35.5000000000,93.5000000000 36.0000000000,94.0000000000 36.0000000000,94.0000000000 35.5000000000,93.5000000000 35.5000000000))	17.4225903
271	POLYGON((94.0000000000 35.5000000000,94.0000000000 36.0000000000,94.5000000000 36.0000000000,94.5000000000 35.5000000000,94.0000000000 35.5000000000))	9.5937700
272	POLYGON((94.5000000000 35.5000000000,94.5000000000 36.0000000000,95.0000000000 36.0000000000,95.0000000000 35.5000000000,94.5000000000 35.5000000000))	0.0000000
273	POLYGON((95.0000000000 35.5000000000,95.0000000000 36.0000000000,95.5000000000 36.0000000000,95.5000000000 35.5000000000,95.0000000000 35.5000000000))	0.0398428
274	POLYGON((95.5000000000 35.5000000000,95.5000000000 36.0000000000,96.0000000000 36.0000000000,96.0000000000 35.5000000000,95.5000000000 35.5000000000))	0.0335096
275	POLYGON((96.0000000000 35.5000000000,96.0000000000 36.0000000000,96.5000000000 36.0000000000,96.5000000000 35.5000000000,96.0000000000 35.5000000000))	0.0000000
276	POLYGON((96.5000000000 35.5000000000,96.5000000000 36.0000000000,97.0000000000 36.0000000000,97.0000000000 35.5000000000,96.5000000000 35.5000000000))	0.0000000
277	POLYGON((97.0000000000 35.5000000000,97.0000000000 36.0000000000,97.5000000000 36.0000000000,97.5000000000 35.5000000000,97.0000000000 35.5000000000))	0.0000000
278	POLYGON((97.5000000000 35.5000000000,97.5000000000 36.0000000000,98.0000000000 36.0000000000,98.0000000000 35.5000000000,97.5000000000 35.5000000000))	0.0000000
279	POLYGON((72.5000000000 36.0000000000,72.5000000000 36.5000000000,73.0000000000 36.5000000000,73.0000000000 36.0000000000,72.5000000000 36.0000000000))	0.0000000
280	POLYGON((73.0000000000 36.0000000000,73.0000000000 36.5000000000,73.5000000000 36.5000000000,73.5000000000 36.0000000000,73.0000000000 36.0000000000))	0.0000000
281	POLYGON((73.5000000000 36.0000000000,73.5000000000 36.5000000000,74.0000000000 36.5000000000,74.0000000000 36.0000000000,73.5000000000 36.0000000000))	0.0000000
282	POLYGON((76.5000000000 36.0000000000,76.5000000000 36.5000000000,77.0000000000 36.5000000000,77.0000000000 36.0000000000,76.5000000000 36.0000000000))	9.5828724
283	POLYGON((77.0000000000 36.0000000000,77.0000000000 36.5000000000,77.5000000000 36.5000000000,77.5000000000 36.0000000000,77.0000000000 36.0000000000))	9.5933619
284	POLYGON((77.5000000000 36.0000000000,77.5000000000 36.5000000000,78.0000000000 36.5000000000,78.0000000000 36.0000000000,77.5000000000 36.0000000000))	9.6297264
285	POLYGON((78.0000000000 36.0000000000,78.0000000000 36.5000000000,78.5000000000 36.5000000000,78.5000000000 36.0000000000,78.0000000000 36.0000000000))	0.0000000
286	POLYGON((78.5000000000 36.0000000000,78.5000000000 36.5000000000,79.0000000000 36.5000000000,79.0000000000 36.0000000000,78.5000000000 36.0000000000))	0.0000000
287	POLYGON((79.0000000000 36.0000000000,79.0000000000 36.5000000000,79.5000000000 36.5000000000,79.5000000000 36.0000000000,79.0000000000 36.0000000000))	0.0000000
288	POLYGON((79.5000000000 36.0000000000,79.5000000000 36.5000000000,80.0000000000 36.5000000000,80.0000000000 36.0000000000,79.5000000000 36.0000000000))	0.0000000
289	POLYGON((80.0000000000 36.0000000000,80.0000000000 36.5000000000,80.5000000000 36.5000000000,80.5000000000 36.0000000000,80.0000000000 36.0000000000))	0.0000000
290	POLYGON((80.5000000000 36.0000000000,80.5000000000 36.5000000000,81.0000000000 36.5000000000,81.0000000000 36.0000000000,80.5000000000 36.0000000000))	0.0000000
291	POLYGON((81.0000000000 36.0000000000,81.0000000000 36.5000000000,81.5000000000 36.5000000000,81.5000000000 36.0000000000,81.0000000000 36.0000000000))	0.0000000
292	POLYGON((81.5000000000 36.0000000000,81.5000000000 36.5000000000,82.0000000000 36.5000000000,82.0000000000 36.0000000000,81.5000000000 36.0000000000))	0.0000000
293	POLYGON((82.0000000000 36.0000000000,82.0000000000 36.5000000000,82.5000000000 36.5000000000,82.5000000000 36.0000000000,82.0000000000 36.0000000000))	0.0000000
294	POLYGON((82.5000000000 36.0000000000,82.5000000000 36.5000000000,83.0000000000 36.5000000000,83.0000000000 36.0000000000,82.5000000000 36.0000000000))	0.0000000
295	POLYGON((83.0000000000 36.0000000000,83.0000000000 36.5000000000,83.5000000000 36.5000000000,83.5000000000 36.0000000000,83.0000000000 36.0000000000))	0.0000000
296	POLYGON((83.5000000000 36.0000000000,83.5000000000 36.5000000000,84.0000000000 36.5000000000,84.0000000000 36.0000000000,83.5000000000 36.0000000000))	0.0000000
297	POLYGON((84.0000000000 36.0000000000,84.0000000000 36.5000000000,84.5000000000 36.5000000000,84.5000000000 36.0000000000,84.0000000000 36.0000000000))	9.5737495
298	POLYGON((84.5000000000 36.0000000000,84.5000000000 36.5000000000,85.0000000000 36.5000000000,85.0000000000 36.0000000000,84.5000000000 36.0000000000))	24.1535263
299	POLYGON((85.0000000000 36.0000000000,85.0000000000 36.5000000000,85.5000000000 36.5000000000,85.5000000000 36.0000000000,85.0000000000 36.0000000000))	24.1276302
300	POLYGON((85.5000000000 36.0000000000,85.5000000000 36.5000000000,86.0000000000 36.5000000000,86.0000000000 36.0000000000,85.5000000000 36.0000000000))	17.5172558
301	POLYGON((86.0000000000 36.0000000000,86.0000000000 36.5000000000,86.5000000000 36.5000000000,86.5000000000 36.0000000000,86.0000000000 36.0000000000))	17.5170517
302	POLYGON((86.5000000000 36.0000000000,86.5000000000 36.5000000000,87.0000000000 36.5000000000,87.0000000000 36.0000000000,86.5000000000 36.0000000000))	23.9898224
303	POLYGON((87.0000000000 36.0000000000,87.0000000000 36.5000000000,87.5000000000 36.5000000000,87.5000000000 36.0000000000,87.0000000000 36.0000000000))	24.0265121
304	POLYGON((87.5000000000 36.0000000000,87.5000000000 36.5000000000,88.0000000000 36.5000000000,88.0000000000 36.0000000000,87.5000000000 36.0000000000))	24.0410061
305	POLYGON((88.0000000000 36.0000000000,88.0000000000 36.5000000000,88.5000000000 36.5000000000,88.5000000000 36.0000000000,88.0000000000 36.0000000000))	29.1981506
306	POLYGON((88.5000000000 36.0000000000,88.5000000000 36.5000000000,89.0000000000 36.5000000000,89.0000000000 36.0000000000,88.5000000000 36.0000000000))	29.1770706
307	POLYGON((89.0000000000 36.0000000000,89.0000000000 36.5000000000,89.5000000000 36.5000000000,89.5000000000 36.0000000000,89.0000000000 36.0000000000))	24.0336456
308	POLYGON((89.5000000000 36.0000000000,89.5000000000 36.5000000000,90.0000000000 36.5000000000,90.0000000000 36.0000000000,89.5000000000 36.0000000000))	23.9811554
309	POLYGON((90.0000000000 36.0000000000,90.0000000000 36.5000000000,90.5000000000 36.5000000000,90.5000000000 36.0000000000,90.0000000000 36.0000000000))	17.3560524
310	POLYGON((90.5000000000 36.0000000000,90.5000000000 36.5000000000,91.0000000000 36.5000000000,91.0000000000 36.0000000000,90.5000000000 36.0000000000))	17.5356064
311	POLYGON((91.0000000000 36.0000000000,91.0000000000 36.5000000000,91.5000000000 36.5000000000,91.5000000000 36.0000000000,91.0000000000 36.0000000000))	17.4901180
312	POLYGON((91.5000000000 36.0000000000,91.5000000000 36.5000000000,92.0000000000 36.5000000000,92.0000000000 36.0000000000,91.5000000000 36.0000000000))	9.5861540
313	POLYGON((92.0000000000 36.0000000000,92.0000000000 36.5000000000,92.5000000000 36.5000000000,92.5000000000 36.0000000000,92.0000000000 36.0000000000))	0.7177304
314	POLYGON((92.5000000000 36.0000000000,92.5000000000 36.5000000000,93.0000000000 36.5000000000,93.0000000000 36.0000000000,92.5000000000 36.0000000000))	0.0000000
315	POLYGON((93.0000000000 36.0000000000,93.0000000000 36.5000000000,93.5000000000 36.5000000000,93.5000000000 36.0000000000,93.0000000000 36.0000000000))	0.0000000
316	POLYGON((93.5000000000 36.0000000000,93.5000000000 36.5000000000,94.0000000000 36.5000000000,94.0000000000 36.0000000000,93.5000000000 36.0000000000))	0.0000000
317	POLYGON((95.5000000000 36.0000000000,95.5000000000 36.5000000000,96.0000000000 36.5000000000,96.0000000000 36.0000000000,95.5000000000 36.0000000000))	0.0097351
318	POLYGON((71.5000000000 36.5000000000,71.5000000000 37.0000000000,72.0000000000 37.0000000000,72.0000000000 36.5000000000,71.5000000000 36.5000000000))	0.0000000
319	POLYGON((72.5000000000 36.5000000000,72.5000000000 37.0000000000,73.0000000000 37.0000000000,73.0000000000 36.5000000000,72.5000000000 36.5000000000))	0.0000000
320	POLYGON((73.0000000000 36.5000000000,73.0000000000 37.0000000000,73.5000000000 37.0000000000,73.5000000000 36.5000000000,73.0000000000 36.5000000000))	0.0000000
321	POLYGON((76.5000000000 36.5000000000,76.5000000000 37.0000000000,77.0000000000 37.0000000000,77.0000000000 36.5000000000,76.5000000000 36.5000000000))	0.0000000
322	POLYGON((77.0000000000 36.5000000000,77.0000000000 37.0000000000,77.5000000000 37.0000000000,77.5000000000 36.5000000000,77.0000000000 36.5000000000))	0.0000000
323	POLYGON((77.5000000000 36.5000000000,77.5000000000 37.0000000000,78.0000000000 37.0000000000,78.0000000000 36.5000000000,77.5000000000 36.5000000000))	0.0000000
324	POLYGON((78.0000000000 36.5000000000,78.0000000000 37.0000000000,78.5000000000 37.0000000000,78.5000000000 36.5000000000,78.0000000000 36.5000000000))	0.0000000
325	POLYGON((78.5000000000 36.5000000000,78.5000000000 37.0000000000,79.0000000000 37.0000000000,79.0000000000 36.5000000000,78.5000000000 36.5000000000))	0.0000000
326	POLYGON((79.0000000000 36.5000000000,79.0000000000 37.0000000000,79.5000000000 37.0000000000,79.5000000000 36.5000000000,79.0000000000 36.5000000000))	0.0000000
327	POLYGON((84.0000000000 36.5000000000,84.0000000000 37.0000000000,84.5000000000 37.0000000000,84.5000000000 36.5000000000,84.0000000000 36.5000000000))	0.0000000
328	POLYGON((84.5000000000 36.5000000000,84.5000000000 37.0000000000,85.0000000000 37.0000000000,85.0000000000 36.5000000000,84.5000000000 36.5000000000))	0.0000000
329	POLYGON((85.0000000000 36.5000000000,85.0000000000 37.0000000000,85.5000000000 37.0000000000,85.5000000000 36.5000000000,85.0000000000 36.5000000000))	0.0000000
330	POLYGON((85.5000000000 36.5000000000,85.5000000000 37.0000000000,86.0000000000 37.0000000000,86.0000000000 36.5000000000,85.5000000000 36.5000000000))	9.6037550
331	POLYGON((86.0000000000 36.5000000000,86.0000000000 37.0000000000,86.5000000000 37.0000000000,86.5000000000 36.5000000000,86.0000000000 36.5000000000))	23.9180508
332	POLYGON((86.5000000000 36.5000000000,86.5000000000 37.0000000000,87.0000000000 37.0000000000,87.0000000000 36.5000000000,86.5000000000 36.5000000000))	17.5286808
333	POLYGON((87.0000000000 36.5000000000,87.0000000000 37.0000000000,87.5000000000 37.0000000000,87.5000000000 36.5000000000,87.0000000000 36.5000000000))	23.8772011
334	POLYGON((87.5000000000 36.5000000000,87.5000000000 37.0000000000,88.0000000000 37.0000000000,88.0000000000 36.5000000000,87.5000000000 36.5000000000))	23.8480511
335	POLYGON((88.0000000000 36.5000000000,88.0000000000 37.0000000000,88.5000000000 37.0000000000,88.5000000000 36.5000000000,88.0000000000 36.5000000000))	17.5226173
336	POLYGON((88.5000000000 36.5000000000,88.5000000000 37.0000000000,89.0000000000 37.0000000000,89.0000000000 36.5000000000,88.5000000000 36.5000000000))	17.5737343
337	POLYGON((89.0000000000 36.5000000000,89.0000000000 37.0000000000,89.5000000000 37.0000000000,89.5000000000 36.5000000000,89.0000000000 36.5000000000))	9.6623468
338	POLYGON((89.5000000000 36.5000000000,89.5000000000 37.0000000000,90.0000000000 37.0000000000,90.0000000000 36.5000000000,89.5000000000 36.5000000000))	9.6016331
339	POLYGON((90.0000000000 36.5000000000,90.0000000000 37.0000000000,90.5000000000 37.0000000000,90.5000000000 36.5000000000,90.0000000000 36.5000000000))	17.1205788
340	POLYGON((90.5000000000 36.5000000000,90.5000000000 37.0000000000,91.0000000000 37.0000000000,91.0000000000 36.5000000000,90.5000000000 36.5000000000))	17.5269241
341	POLYGON((91.0000000000 36.5000000000,91.0000000000 37.0000000000,91.5000000000 37.0000000000,91.5000000000 36.5000000000,91.0000000000 36.5000000000))	17.5144024
342	POLYGON((91.5000000000 36.5000000000,91.5000000000 37.0000000000,92.0000000000 37.0000000000,92.0000000000 36.5000000000,91.5000000000 36.5000000000))	9.5839806
343	POLYGON((72.0000000000 37.0000000000,72.0000000000 37.5000000000,72.5000000000 37.5000000000,72.5000000000 37.0000000000,72.0000000000 37.0000000000))	0.0204594
344	POLYGON((72.5000000000 37.0000000000,72.5000000000 37.5000000000,73.0000000000 37.5000000000,73.0000000000 37.0000000000,72.5000000000 37.0000000000))	0.0154858
345	POLYGON((73.0000000000 37.0000000000,73.0000000000 37.5000000000,73.5000000000 37.5000000000,73.5000000000 37.0000000000,73.0000000000 37.0000000000))	0.0135829
346	POLYGON((73.5000000000 37.0000000000,73.5000000000 37.5000000000,74.0000000000 37.5000000000,74.0000000000 37.0000000000,73.5000000000 37.0000000000))	0.0000000
347	POLYGON((74.0000000000 37.0000000000,74.0000000000 37.5000000000,74.5000000000 37.5000000000,74.5000000000 37.0000000000,74.0000000000 37.0000000000))	0.0531477
348	POLYGON((74.5000000000 37.0000000000,74.5000000000 37.5000000000,75.0000000000 37.5000000000,75.0000000000 37.0000000000,74.5000000000 37.0000000000))	9.6039553
349	POLYGON((75.5000000000 37.0000000000,75.5000000000 37.5000000000,76.0000000000 37.5000000000,76.0000000000 37.0000000000,75.5000000000 37.0000000000))	9.5800142
350	POLYGON((76.0000000000 37.0000000000,76.0000000000 37.5000000000,76.5000000000 37.5000000000,76.5000000000 37.0000000000,76.0000000000 37.0000000000))	0.0000000
351	POLYGON((76.5000000000 37.0000000000,76.5000000000 37.5000000000,77.0000000000 37.5000000000,77.0000000000 37.0000000000,76.5000000000 37.0000000000))	0.0000000
352	POLYGON((85.5000000000 37.0000000000,85.5000000000 37.5000000000,86.0000000000 37.5000000000,86.0000000000 37.0000000000,85.5000000000 37.0000000000))	0.0000000
353	POLYGON((86.0000000000 37.0000000000,86.0000000000 37.5000000000,86.5000000000 37.5000000000,86.5000000000 37.0000000000,86.0000000000 37.0000000000))	0.0000000
354	POLYGON((86.5000000000 37.0000000000,86.5000000000 37.5000000000,87.0000000000 37.5000000000,87.0000000000 37.0000000000,86.5000000000 37.0000000000))	17.4055023
355	POLYGON((87.0000000000 37.0000000000,87.0000000000 37.5000000000,87.5000000000 37.5000000000,87.5000000000 37.0000000000,87.0000000000 37.0000000000))	17.5214634
356	POLYGON((87.5000000000 37.0000000000,87.5000000000 37.5000000000,88.0000000000 37.5000000000,88.0000000000 37.0000000000,87.5000000000 37.0000000000))	23.9158020
357	POLYGON((88.0000000000 37.0000000000,88.0000000000 37.5000000000,88.5000000000 37.5000000000,88.5000000000 37.0000000000,88.0000000000 37.0000000000))	23.8825760
358	POLYGON((88.5000000000 37.0000000000,88.5000000000 37.5000000000,89.0000000000 37.5000000000,89.0000000000 37.0000000000,88.5000000000 37.0000000000))	17.4747429
359	POLYGON((90.5000000000 37.0000000000,90.5000000000 37.5000000000,91.0000000000 37.5000000000,91.0000000000 37.0000000000,90.5000000000 37.0000000000))	9.5799885
360	POLYGON((91.0000000000 37.0000000000,91.0000000000 37.5000000000,91.5000000000 37.5000000000,91.5000000000 37.0000000000,91.0000000000 37.0000000000))	0.0000000
361	POLYGON((91.5000000000 37.0000000000,91.5000000000 37.5000000000,92.0000000000 37.5000000000,92.0000000000 37.0000000000,91.5000000000 37.0000000000))	0.0000000
362	POLYGON((72.0000000000 37.5000000000,72.0000000000 38.0000000000,72.5000000000 38.0000000000,72.5000000000 37.5000000000,72.0000000000 37.5000000000))	0.0000000
363	POLYGON((72.5000000000 37.5000000000,72.5000000000 38.0000000000,73.0000000000 38.0000000000,73.0000000000 37.5000000000,72.5000000000 37.5000000000))	0.0000000
364	POLYGON((73.0000000000 37.5000000000,73.0000000000 38.0000000000,73.5000000000 38.0000000000,73.5000000000 37.5000000000,73.0000000000 37.5000000000))	0.0000000
365	POLYGON((73.5000000000 37.5000000000,73.5000000000 38.0000000000,74.0000000000 38.0000000000,74.0000000000 37.5000000000,73.5000000000 37.5000000000))	0.0168836
366	POLYGON((74.0000000000 37.5000000000,74.0000000000 38.0000000000,74.5000000000 38.0000000000,74.5000000000 37.5000000000,74.0000000000 37.5000000000))	0.0000000
367	POLYGON((74.5000000000 37.5000000000,74.5000000000 38.0000000000,75.0000000000 38.0000000000,75.0000000000 37.5000000000,74.5000000000 37.5000000000))	0.0364075
368	POLYGON((75.0000000000 37.5000000000,75.0000000000 38.0000000000,75.5000000000 38.0000000000,75.5000000000 37.5000000000,75.0000000000 37.5000000000))	9.6407795
369	POLYGON((75.5000000000 37.5000000000,75.5000000000 38.0000000000,76.0000000000 38.0000000000,76.0000000000 37.5000000000,75.5000000000 37.5000000000))	0.0000000
370	POLYGON((76.0000000000 37.5000000000,76.0000000000 38.0000000000,76.5000000000 38.0000000000,76.5000000000 37.5000000000,76.0000000000 37.5000000000))	0.0000000
371	POLYGON((87.5000000000 37.5000000000,87.5000000000 38.0000000000,88.0000000000 38.0000000000,88.0000000000 37.5000000000,87.5000000000 37.5000000000))	17.4209881
372	POLYGON((88.0000000000 37.5000000000,88.0000000000 38.0000000000,88.5000000000 38.0000000000,88.5000000000 37.5000000000,88.0000000000 37.5000000000))	9.6016617
373	POLYGON((88.5000000000 37.5000000000,88.5000000000 38.0000000000,89.0000000000 38.0000000000,89.0000000000 37.5000000000,88.5000000000 37.5000000000))	17.5221462
374	POLYGON((90.0000000000 37.5000000000,90.0000000000 38.0000000000,90.5000000000 38.0000000000,90.5000000000 37.5000000000,90.0000000000 37.5000000000))	0.0000000
375	POLYGON((90.5000000000 37.5000000000,90.5000000000 38.0000000000,91.0000000000 38.0000000000,91.0000000000 37.5000000000,90.5000000000 37.5000000000))	0.0000000
376	POLYGON((91.0000000000 37.5000000000,91.0000000000 38.0000000000,91.5000000000 38.0000000000,91.5000000000 37.5000000000,91.0000000000 37.5000000000))	0.0000000
377	POLYGON((73.0000000000 38.0000000000,73.0000000000 38.5000000000,73.5000000000 38.5000000000,73.5000000000 38.0000000000,73.0000000000 38.0000000000))	0.0000000
378	POLYGON((74.0000000000 38.0000000000,74.0000000000 38.5000000000,74.5000000000 38.5000000000,74.5000000000 38.0000000000,74.0000000000 38.0000000000))	0.0108913
379	POLYGON((74.5000000000 38.0000000000,74.5000000000 38.5000000000,75.0000000000 38.5000000000,75.0000000000 38.0000000000,74.5000000000 38.0000000000))	0.0000000
380	POLYGON((75.0000000000 38.0000000000,75.0000000000 38.5000000000,75.5000000000 38.5000000000,75.5000000000 38.0000000000,75.0000000000 38.0000000000))	9.5759678
381	POLYGON((88.0000000000 38.0000000000,88.0000000000 38.5000000000,88.5000000000 38.5000000000,88.5000000000 38.0000000000,88.0000000000 38.0000000000))	0.0000000
382	POLYGON((72.5000000000 38.5000000000,72.5000000000 39.0000000000,73.0000000000 39.0000000000,73.0000000000 38.5000000000,72.5000000000 38.5000000000))	9.6606121
383	POLYGON((73.0000000000 38.5000000000,73.0000000000 39.0000000000,73.5000000000 39.0000000000,73.5000000000 38.5000000000,73.0000000000 38.5000000000))	0.0627461
384	POLYGON((73.5000000000 38.5000000000,73.5000000000 39.0000000000,74.0000000000 39.0000000000,74.0000000000 38.5000000000,73.5000000000 38.5000000000))	17.5210896
385	POLYGON((74.0000000000 38.5000000000,74.0000000000 39.0000000000,74.5000000000 39.0000000000,74.5000000000 38.5000000000,74.0000000000 38.5000000000))	0.0534392
386	POLYGON((74.5000000000 38.5000000000,74.5000000000 39.0000000000,75.0000000000 39.0000000000,75.0000000000 38.5000000000,74.5000000000 38.5000000000))	0.0000000
387	POLYGON((75.0000000000 38.5000000000,75.0000000000 39.0000000000,75.5000000000 39.0000000000,75.5000000000 38.5000000000,75.0000000000 38.5000000000))	0.0000000
388	POLYGON((75.5000000000 38.5000000000,75.5000000000 39.0000000000,76.0000000000 39.0000000000,76.0000000000 38.5000000000,75.5000000000 38.5000000000))	0.0000000
389	POLYGON((72.0000000000 39.0000000000,72.0000000000 39.5000000000,72.5000000000 39.5000000000,72.5000000000 39.0000000000,72.0000000000 39.0000000000))	0.0000000
390	POLYGON((73.0000000000 39.0000000000,73.0000000000 39.5000000000,73.5000000000 39.5000000000,73.5000000000 39.0000000000,73.0000000000 39.0000000000))	0.0000000
391	POLYGON((73.5000000000 39.0000000000,73.5000000000 39.5000000000,74.0000000000 39.5000000000,74.0000000000 39.0000000000,73.5000000000 39.0000000000))	0.0000000
392	POLYGON((74.0000000000 39.0000000000,74.0000000000 39.5000000000,74.5000000000 39.5000000000,74.5000000000 39.0000000000,74.0000000000 39.0000000000))	0.0000000
393	POLYGON((74.5000000000 39.0000000000,74.5000000000 39.5000000000,75.0000000000 39.5000000000,75.0000000000 39.0000000000,74.5000000000 39.0000000000))	0.0000000
394	POLYGON((75.0000000000 39.0000000000,75.0000000000 39.5000000000,75.5000000000 39.5000000000,75.5000000000 39.0000000000,75.0000000000 39.0000000000))	0.0000000
395	POLYGON((73.5000000000 39.5000000000,73.5000000000 40.0000000000,74.0000000000 40.0000000000,74.0000000000 39.5000000000,73.5000000000 39.5000000000))	0.0000000
396	POLYGON((74.5000000000 39.5000000000,74.5000000000 40.0000000000,75.0000000000 40.0000000000,75.0000000000 39.5000000000,74.5000000000 39.5000000000))	0.0000000
397	POLYGON((74.5000000000 40.0000000000,74.5000000000 40.5000000000,75.0000000000 40.5000000000,75.0000000000 40.0000000000,74.5000000000 40.0000000000))	1.0393612
398	POLYGON((75.0000000000 40.0000000000,75.0000000000 40.5000000000,75.5000000000 40.5000000000,75.5000000000 40.0000000000,75.0000000000 40.0000000000))	0.0000000
399	POLYGON((74.5000000000 40.5000000000,74.5000000000 41.0000000000,75.0000000000 41.0000000000,75.0000000000 40.5000000000,74.5000000000 40.5000000000))	0.0000000
400	POLYGON((75.0000000000 40.5000000000,75.0000000000 41.0000000000,75.5000000000 41.0000000000,75.5000000000 40.5000000000,75.0000000000 40.5000000000))	0.0000000
401	POLYGON((75.5000000000 40.5000000000,75.5000000000 41.0000000000,76.0000000000 41.0000000000,76.0000000000 40.5000000000,75.5000000000 40.5000000000))	0.0000000
402	POLYGON((76.0000000000 40.5000000000,76.0000000000 41.0000000000,76.5000000000 41.0000000000,76.5000000000 40.5000000000,76.0000000000 40.5000000000))	0.0000000
403	POLYGON((76.5000000000 40.5000000000,76.5000000000 41.0000000000,77.0000000000 41.0000000000,77.0000000000 40.5000000000,76.5000000000 40.5000000000))	0.0679299
404	POLYGON((77.0000000000 40.5000000000,77.0000000000 41.0000000000,77.5000000000 41.0000000000,77.5000000000 40.5000000000,77.0000000000 40.5000000000))	9.6697092
405	POLYGON((75.5000000000 41.0000000000,75.5000000000 41.5000000000,76.0000000000 41.5000000000,76.0000000000 41.0000000000,75.5000000000 41.0000000000))	0.0000000
406	POLYGON((76.0000000000 41.0000000000,76.0000000000 41.5000000000,76.5000000000 41.5000000000,76.5000000000 41.0000000000,76.0000000000 41.0000000000))	0.0248996
407	POLYGON((76.5000000000 41.0000000000,76.5000000000 41.5000000000,77.0000000000 41.5000000000,77.0000000000 41.0000000000,76.5000000000 41.0000000000))	0.0360330
408	POLYGON((77.0000000000 41.0000000000,77.0000000000 41.5000000000,77.5000000000 41.5000000000,77.5000000000 41.0000000000,77.0000000000 41.0000000000))	0.3357226
409	POLYGON((77.5000000000 41.0000000000,77.5000000000 41.5000000000,78.0000000000 41.5000000000,78.0000000000 41.0000000000,77.5000000000 41.0000000000))	9.6099892
410	POLYGON((78.0000000000 41.0000000000,78.0000000000 41.5000000000,78.5000000000 41.5000000000,78.5000000000 41.0000000000,78.0000000000 41.0000000000))	17.4376545
411	POLYGON((46.5000000000 41.5000000000,46.5000000000 42.0000000000,47.0000000000 42.0000000000,47.0000000000 41.5000000000,46.5000000000 41.5000000000))	0.0000000
412	POLYGON((47.0000000000 41.5000000000,47.0000000000 42.0000000000,47.5000000000 42.0000000000,47.5000000000 41.5000000000,47.0000000000 41.5000000000))	0.0000000
413	POLYGON((77.0000000000 41.5000000000,77.0000000000 42.0000000000,77.5000000000 42.0000000000,77.5000000000 41.5000000000,77.0000000000 41.5000000000))	0.0000000
414	POLYGON((77.5000000000 41.5000000000,77.5000000000 42.0000000000,78.0000000000 42.0000000000,78.0000000000 41.5000000000,77.5000000000 41.5000000000))	0.0000000
415	POLYGON((78.0000000000 41.5000000000,78.0000000000 42.0000000000,78.5000000000 42.0000000000,78.5000000000 41.5000000000,78.0000000000 41.5000000000))	0.0000000
416	POLYGON((78.5000000000 41.5000000000,78.5000000000 42.0000000000,79.0000000000 42.0000000000,79.0000000000 41.5000000000,78.5000000000 41.5000000000))	0.0216639
417	POLYGON((80.0000000000 41.5000000000,80.0000000000 42.0000000000,80.5000000000 42.0000000000,80.5000000000 41.5000000000,80.0000000000 41.5000000000))	24.1857986
418	POLYGON((45.5000000000 42.0000000000,45.5000000000 42.5000000000,46.0000000000 42.5000000000,46.0000000000 42.0000000000,45.5000000000 42.0000000000))	0.0000000
419	POLYGON((78.0000000000 42.0000000000,78.0000000000 42.5000000000,78.5000000000 42.5000000000,78.5000000000 42.0000000000,78.0000000000 42.0000000000))	0.0000000
420	POLYGON((78.5000000000 42.0000000000,78.5000000000 42.5000000000,79.0000000000 42.5000000000,79.0000000000 42.0000000000,78.5000000000 42.0000000000))	0.0000000
421	POLYGON((79.0000000000 42.0000000000,79.0000000000 42.5000000000,79.5000000000 42.5000000000,79.5000000000 42.0000000000,79.0000000000 42.0000000000))	0.0000000
422	POLYGON((79.5000000000 42.0000000000,79.5000000000 42.5000000000,80.0000000000 42.5000000000,80.0000000000 42.0000000000,79.5000000000 42.0000000000))	0.0000000
423	POLYGON((80.0000000000 42.0000000000,80.0000000000 42.5000000000,80.5000000000 42.5000000000,80.5000000000 42.0000000000,80.0000000000 42.0000000000))	0.0000000
424	POLYGON((80.5000000000 42.0000000000,80.5000000000 42.5000000000,81.0000000000 42.5000000000,81.0000000000 42.0000000000,80.5000000000 42.0000000000))	0.0000000
425	POLYGON((81.0000000000 42.0000000000,81.0000000000 42.5000000000,81.5000000000 42.5000000000,81.5000000000 42.0000000000,81.0000000000 42.0000000000))	0.0000000
426	POLYGON((43.5000000000 42.5000000000,43.5000000000 43.0000000000,44.0000000000 43.0000000000,44.0000000000 42.5000000000,43.5000000000 42.5000000000))	0.0000000
427	POLYGON((45.0000000000 42.5000000000,45.0000000000 43.0000000000,45.5000000000 43.0000000000,45.5000000000 42.5000000000,45.0000000000 42.5000000000))	0.0000000
428	POLYGON((74.5000000000 42.5000000000,74.5000000000 43.0000000000,75.0000000000 43.0000000000,75.0000000000 42.5000000000,74.5000000000 42.5000000000))	0.0000000
429	POLYGON((81.5000000000 42.5000000000,81.5000000000 43.0000000000,82.0000000000 43.0000000000,82.0000000000 42.5000000000,81.5000000000 42.5000000000))	0.0000000
430	POLYGON((82.0000000000 42.5000000000,82.0000000000 43.0000000000,82.5000000000 43.0000000000,82.5000000000 42.5000000000,82.0000000000 42.5000000000))	0.0000000
431	POLYGON((82.5000000000 42.5000000000,82.5000000000 43.0000000000,83.0000000000 43.0000000000,83.0000000000 42.5000000000,82.5000000000 42.5000000000))	0.0000000
432	POLYGON((83.0000000000 42.5000000000,83.0000000000 43.0000000000,83.5000000000 43.0000000000,83.5000000000 42.5000000000,83.0000000000 42.5000000000))	0.0000000
433	POLYGON((84.5000000000 42.5000000000,84.5000000000 43.0000000000,85.0000000000 43.0000000000,85.0000000000 42.5000000000,84.5000000000 42.5000000000))	17.3383579
434	POLYGON((85.0000000000 42.5000000000,85.0000000000 43.0000000000,85.5000000000 43.0000000000,85.5000000000 42.5000000000,85.0000000000 42.5000000000))	0.0000000
435	POLYGON((85.5000000000 42.5000000000,85.5000000000 43.0000000000,86.0000000000 43.0000000000,86.0000000000 42.5000000000,85.5000000000 42.5000000000))	0.0000000
436	POLYGON((86.5000000000 42.5000000000,86.5000000000 43.0000000000,87.0000000000 43.0000000000,87.0000000000 42.5000000000,86.5000000000 42.5000000000))	0.0357030
437	POLYGON((42.0000000000 43.0000000000,42.0000000000 43.5000000000,42.5000000000 43.5000000000,42.5000000000 43.0000000000,42.0000000000 43.0000000000))	0.0000000
438	POLYGON((42.5000000000 43.0000000000,42.5000000000 43.5000000000,43.0000000000 43.5000000000,43.0000000000 43.0000000000,42.5000000000 43.0000000000))	0.0000000
439	POLYGON((77.0000000000 43.0000000000,77.0000000000 43.5000000000,77.5000000000 43.5000000000,77.5000000000 43.0000000000,77.0000000000 43.0000000000))	0.0000000
440	POLYGON((77.5000000000 43.0000000000,77.5000000000 43.5000000000,78.0000000000 43.5000000000,78.0000000000 43.0000000000,77.5000000000 43.0000000000))	0.0000000
441	POLYGON((78.0000000000 43.0000000000,78.0000000000 43.5000000000,78.5000000000 43.5000000000,78.5000000000 43.0000000000,78.0000000000 43.0000000000))	0.0000000
442	POLYGON((83.5000000000 43.0000000000,83.5000000000 43.5000000000,84.0000000000 43.5000000000,84.0000000000 43.0000000000,83.5000000000 43.0000000000))	0.0000000
443	POLYGON((85.0000000000 43.0000000000,85.0000000000 43.5000000000,85.5000000000 43.5000000000,85.5000000000 43.0000000000,85.0000000000 43.0000000000))	0.0000000
444	POLYGON((85.5000000000 43.0000000000,85.5000000000 43.5000000000,86.0000000000 43.5000000000,86.0000000000 43.0000000000,85.5000000000 43.0000000000))	0.0000000
445	POLYGON((86.0000000000 43.0000000000,86.0000000000 43.5000000000,86.5000000000 43.5000000000,86.5000000000 43.0000000000,86.0000000000 43.0000000000))	0.0000000
446	POLYGON((86.5000000000 43.0000000000,86.5000000000 43.5000000000,87.0000000000 43.5000000000,87.0000000000 43.0000000000,86.5000000000 43.0000000000))	0.0000000
447	POLYGON((87.0000000000 43.0000000000,87.0000000000 43.5000000000,87.5000000000 43.5000000000,87.5000000000 43.0000000000,87.0000000000 43.0000000000))	0.0000000
448	POLYGON((84.5000000000 43.5000000000,84.5000000000 44.0000000000,85.0000000000 44.0000000000,85.0000000000 43.5000000000,84.5000000000 43.5000000000))	0.0000000
449	POLYGON((85.0000000000 43.5000000000,85.0000000000 44.0000000000,85.5000000000 44.0000000000,85.5000000000 43.5000000000,85.0000000000 43.5000000000))	0.0000000
450	POLYGON((85.5000000000 43.5000000000,85.5000000000 44.0000000000,86.0000000000 44.0000000000,86.0000000000 43.5000000000,85.5000000000 43.5000000000))	0.0000000
451	POLYGON((86.0000000000 43.5000000000,86.0000000000 44.0000000000,86.5000000000 44.0000000000,86.5000000000 43.5000000000,86.0000000000 43.5000000000))	0.0000000
452	POLYGON((83.0000000000 44.0000000000,83.0000000000 44.5000000000,83.5000000000 44.5000000000,83.5000000000 44.0000000000,83.0000000000 44.0000000000))	0.0000000
453	POLYGON((83.5000000000 44.0000000000,83.5000000000 44.5000000000,84.0000000000 44.5000000000,84.0000000000 44.0000000000,83.5000000000 44.0000000000))	0.0000000
454	POLYGON((84.0000000000 44.0000000000,84.0000000000 44.5000000000,84.5000000000 44.5000000000,84.5000000000 44.0000000000,84.0000000000 44.0000000000))	0.0000000
455	POLYGON((79.0000000000 44.5000000000,79.0000000000 45.0000000000,79.5000000000 45.0000000000,79.5000000000 44.5000000000,79.0000000000 44.5000000000))	0.0000000
456	POLYGON((79.5000000000 44.5000000000,79.5000000000 45.0000000000,80.0000000000 45.0000000000,80.0000000000 44.5000000000,79.5000000000 44.5000000000))	0.0000000
457	POLYGON((80.0000000000 44.5000000000,80.0000000000 45.0000000000,80.5000000000 45.0000000000,80.5000000000 44.5000000000,80.0000000000 44.5000000000))	0.0000000
458	POLYGON((80.5000000000 44.5000000000,80.5000000000 45.0000000000,81.0000000000 45.0000000000,81.0000000000 44.5000000000,80.5000000000 44.5000000000))	0.0000000
459	POLYGON((7.0000000000 45.0000000000,7.0000000000 45.5000000000,7.5000000000 45.5000000000,7.5000000000 45.0000000000,7.0000000000 45.0000000000))	0.0000000
460	POLYGON((79.5000000000 45.0000000000,79.5000000000 45.5000000000,80.0000000000 45.5000000000,80.0000000000 45.0000000000,79.5000000000 45.0000000000))	0.0000000
461	POLYGON((80.0000000000 45.0000000000,80.0000000000 45.5000000000,80.5000000000 45.5000000000,80.5000000000 45.0000000000,80.0000000000 45.0000000000))	0.0000000
462	POLYGON((80.5000000000 45.0000000000,80.5000000000 45.5000000000,81.0000000000 45.5000000000,81.0000000000 45.0000000000,80.5000000000 45.0000000000))	0.0000000
463	POLYGON((81.0000000000 45.0000000000,81.0000000000 45.5000000000,81.5000000000 45.5000000000,81.5000000000 45.0000000000,81.0000000000 45.0000000000))	0.0000000
464	POLYGON((7.0000000000 45.5000000000,7.0000000000 46.0000000000,7.5000000000 46.0000000000,7.5000000000 45.5000000000,7.0000000000 45.5000000000))	0.0000000
465	POLYGON((7.5000000000 45.5000000000,7.5000000000 46.0000000000,8.0000000000 46.0000000000,8.0000000000 45.5000000000,7.5000000000 45.5000000000))	0.0000000
466	POLYGON((7.5000000000 46.0000000000,7.5000000000 46.5000000000,8.0000000000 46.5000000000,8.0000000000 46.0000000000,7.5000000000 46.0000000000))	0.0000000
467	POLYGON((10.0000000000 46.5000000000,10.0000000000 47.0000000000,10.5000000000 47.0000000000,10.5000000000 46.5000000000,10.0000000000 46.5000000000))	0.0000000
468	POLYGON((12.0000000000 46.5000000000,12.0000000000 47.0000000000,12.5000000000 47.0000000000,12.5000000000 46.5000000000,12.0000000000 46.5000000000))	0.0000000
469	POLYGON((92.0000000000 46.5000000000,92.0000000000 47.0000000000,92.5000000000 47.0000000000,92.5000000000 46.5000000000,92.0000000000 46.5000000000))	0.0000000
470	POLYGON((101.5000000000 46.5000000000,101.5000000000 47.0000000000,102.0000000000 47.0000000000,102.0000000000 46.5000000000,101.5000000000 46.5000000000))	7.0536785
471	POLYGON((137.0000000000 46.5000000000,137.0000000000 47.0000000000,137.5000000000 47.0000000000,137.5000000000 46.5000000000,137.0000000000 46.5000000000))	3.8320036
472	POLYGON((91.0000000000 47.0000000000,91.0000000000 47.5000000000,91.5000000000 47.5000000000,91.5000000000 47.0000000000,91.0000000000 47.0000000000))	6.4380660
473	POLYGON((91.5000000000 47.0000000000,91.5000000000 47.5000000000,92.0000000000 47.5000000000,92.0000000000 47.0000000000,91.5000000000 47.0000000000))	0.0549563
474	POLYGON((100.5000000000 47.0000000000,100.5000000000 47.5000000000,101.0000000000 47.5000000000,101.0000000000 47.0000000000,100.5000000000 47.0000000000))	7.3454499
475	POLYGON((101.0000000000 47.0000000000,101.0000000000 47.5000000000,101.5000000000 47.5000000000,101.5000000000 47.0000000000,101.0000000000 47.0000000000))	19.0960808
476	POLYGON((137.0000000000 47.0000000000,137.0000000000 47.5000000000,137.5000000000 47.5000000000,137.5000000000 47.0000000000,137.0000000000 47.0000000000))	0.0000000
477	POLYGON((137.5000000000 47.0000000000,137.5000000000 47.5000000000,138.0000000000 47.5000000000,138.0000000000 47.0000000000,137.5000000000 47.0000000000))	0.0000000
478	POLYGON((138.0000000000 47.0000000000,138.0000000000 47.5000000000,138.5000000000 47.5000000000,138.5000000000 47.0000000000,138.0000000000 47.0000000000))	0.0000000
479	POLYGON((90.0000000000 47.5000000000,90.0000000000 48.0000000000,90.5000000000 48.0000000000,90.5000000000 47.5000000000,90.0000000000 47.5000000000))	8.3779964
480	POLYGON((90.5000000000 47.5000000000,90.5000000000 48.0000000000,91.0000000000 48.0000000000,91.0000000000 47.5000000000,90.5000000000 47.5000000000))	10.4432955
481	POLYGON((91.0000000000 47.5000000000,91.0000000000 48.0000000000,91.5000000000 48.0000000000,91.5000000000 47.5000000000,91.0000000000 47.5000000000))	3.6145484
482	POLYGON((97.5000000000 47.5000000000,97.5000000000 48.0000000000,98.0000000000 48.0000000000,98.0000000000 47.5000000000,97.5000000000 47.5000000000))	10.2234268
483	POLYGON((98.0000000000 47.5000000000,98.0000000000 48.0000000000,98.5000000000 48.0000000000,98.5000000000 47.5000000000,98.0000000000 47.5000000000))	14.0844069
484	POLYGON((98.5000000000 47.5000000000,98.5000000000 48.0000000000,99.0000000000 48.0000000000,99.0000000000 47.5000000000,98.5000000000 47.5000000000))	10.2181854
485	POLYGON((99.0000000000 47.5000000000,99.0000000000 48.0000000000,99.5000000000 48.0000000000,99.5000000000 47.5000000000,99.0000000000 47.5000000000))	9.8080549
486	POLYGON((99.5000000000 47.5000000000,99.5000000000 48.0000000000,100.0000000000 48.0000000000,100.0000000000 47.5000000000,99.5000000000 47.5000000000))	8.2225504
487	POLYGON((100.0000000000 47.5000000000,100.0000000000 48.0000000000,100.5000000000 48.0000000000,100.5000000000 47.5000000000,100.0000000000 47.5000000000))	11.1718807
488	POLYGON((100.5000000000 47.5000000000,100.5000000000 48.0000000000,101.0000000000 48.0000000000,101.0000000000 47.5000000000,100.5000000000 47.5000000000))	12.0026684
489	POLYGON((89.5000000000 48.0000000000,89.5000000000 48.5000000000,90.0000000000 48.5000000000,90.0000000000 48.0000000000,89.5000000000 48.0000000000))	8.3381262
490	POLYGON((90.5000000000 48.0000000000,90.5000000000 48.5000000000,91.0000000000 48.5000000000,91.0000000000 48.0000000000,90.5000000000 48.0000000000))	13.9768114
491	POLYGON((98.0000000000 48.0000000000,98.0000000000 48.5000000000,98.5000000000 48.5000000000,98.5000000000 48.0000000000,98.0000000000 48.0000000000))	9.8462696
492	POLYGON((98.5000000000 48.0000000000,98.5000000000 48.5000000000,99.0000000000 48.5000000000,99.0000000000 48.0000000000,98.5000000000 48.0000000000))	9.7099104
493	POLYGON((99.0000000000 48.0000000000,99.0000000000 48.5000000000,99.5000000000 48.5000000000,99.5000000000 48.0000000000,99.0000000000 48.0000000000))	8.2680941
494	POLYGON((99.5000000000 48.0000000000,99.5000000000 48.5000000000,100.0000000000 48.5000000000,100.0000000000 48.0000000000,99.5000000000 48.0000000000))	11.4079781
495	POLYGON((100.0000000000 48.0000000000,100.0000000000 48.5000000000,100.5000000000 48.5000000000,100.5000000000 48.0000000000,100.0000000000 48.0000000000))	7.4015427
496	POLYGON((100.5000000000 48.0000000000,100.5000000000 48.5000000000,101.0000000000 48.5000000000,101.0000000000 48.0000000000,100.5000000000 48.0000000000))	13.4776545
497	POLYGON((107.5000000000 48.0000000000,107.5000000000 48.5000000000,108.0000000000 48.5000000000,108.0000000000 48.0000000000,107.5000000000 48.0000000000))	12.4889469
498	POLYGON((108.0000000000 48.0000000000,108.0000000000 48.5000000000,108.5000000000 48.5000000000,108.5000000000 48.0000000000,108.0000000000 48.0000000000))	20.0726261
499	POLYGON((108.5000000000 48.0000000000,108.5000000000 48.5000000000,109.0000000000 48.5000000000,109.0000000000 48.0000000000,108.5000000000 48.0000000000))	13.4272013
500	POLYGON((109.0000000000 48.0000000000,109.0000000000 48.5000000000,109.5000000000 48.5000000000,109.5000000000 48.0000000000,109.0000000000 48.0000000000))	20.9660091
501	POLYGON((98.0000000000 48.5000000000,98.0000000000 49.0000000000,98.5000000000 49.0000000000,98.5000000000 48.5000000000,98.0000000000 48.5000000000))	9.8461056
502	POLYGON((98.5000000000 48.5000000000,98.5000000000 49.0000000000,99.0000000000 49.0000000000,99.0000000000 48.5000000000,98.5000000000 48.5000000000))	8.9322052
503	POLYGON((99.0000000000 48.5000000000,99.0000000000 49.0000000000,99.5000000000 49.0000000000,99.5000000000 48.5000000000,99.0000000000 48.5000000000))	13.9124184
504	POLYGON((100.0000000000 48.5000000000,100.0000000000 49.0000000000,100.5000000000 49.0000000000,100.5000000000 48.5000000000,100.0000000000 48.5000000000))	6.9029245
505	POLYGON((100.5000000000 48.5000000000,100.5000000000 49.0000000000,101.0000000000 49.0000000000,101.0000000000 48.5000000000,100.5000000000 48.5000000000))	14.7906961
506	POLYGON((107.5000000000 48.5000000000,107.5000000000 49.0000000000,108.0000000000 49.0000000000,108.0000000000 48.5000000000,107.5000000000 48.5000000000))	15.0192671
507	POLYGON((108.0000000000 48.5000000000,108.0000000000 49.0000000000,108.5000000000 49.0000000000,108.5000000000 48.5000000000,108.0000000000 48.5000000000))	21.4357796
508	POLYGON((108.5000000000 48.5000000000,108.5000000000 49.0000000000,109.0000000000 49.0000000000,109.0000000000 48.5000000000,108.5000000000 48.5000000000))	18.9414024
509	POLYGON((109.0000000000 48.5000000000,109.0000000000 49.0000000000,109.5000000000 49.0000000000,109.5000000000 48.5000000000,109.0000000000 48.5000000000))	20.4100380
510	POLYGON((109.5000000000 48.5000000000,109.5000000000 49.0000000000,110.0000000000 49.0000000000,110.0000000000 48.5000000000,109.5000000000 48.5000000000))	14.5295401
511	POLYGON((138.0000000000 48.5000000000,138.0000000000 49.0000000000,138.5000000000 49.0000000000,138.5000000000 48.5000000000,138.0000000000 48.5000000000))	0.0000000
512	POLYGON((138.5000000000 48.5000000000,138.5000000000 49.0000000000,139.0000000000 49.0000000000,139.0000000000 48.5000000000,138.5000000000 48.5000000000))	9.3658342
513	POLYGON((88.0000000000 49.0000000000,88.0000000000 49.5000000000,88.5000000000 49.5000000000,88.5000000000 49.0000000000,88.0000000000 49.0000000000))	6.9548306
514	POLYGON((98.0000000000 49.0000000000,98.0000000000 49.5000000000,98.5000000000 49.5000000000,98.5000000000 49.0000000000,98.0000000000 49.0000000000))	11.4256535
515	POLYGON((98.5000000000 49.0000000000,98.5000000000 49.5000000000,99.0000000000 49.5000000000,99.0000000000 49.0000000000,98.5000000000 49.0000000000))	21.7565308
516	POLYGON((99.0000000000 49.0000000000,99.0000000000 49.5000000000,99.5000000000 49.5000000000,99.5000000000 49.0000000000,99.0000000000 49.0000000000))	21.0086117
517	POLYGON((99.5000000000 49.0000000000,99.5000000000 49.5000000000,100.0000000000 49.5000000000,100.0000000000 49.0000000000,99.5000000000 49.0000000000))	8.9696894
518	POLYGON((108.0000000000 49.0000000000,108.0000000000 49.5000000000,108.5000000000 49.5000000000,108.5000000000 49.0000000000,108.0000000000 49.0000000000))	16.9597244
519	POLYGON((108.5000000000 49.0000000000,108.5000000000 49.5000000000,109.0000000000 49.5000000000,109.0000000000 49.0000000000,108.5000000000 49.0000000000))	16.1096516
520	POLYGON((109.0000000000 49.0000000000,109.0000000000 49.5000000000,109.5000000000 49.5000000000,109.5000000000 49.0000000000,109.0000000000 49.0000000000))	16.8117847
521	POLYGON((109.5000000000 49.0000000000,109.5000000000 49.5000000000,110.0000000000 49.5000000000,110.0000000000 49.0000000000,109.5000000000 49.0000000000))	9.0315943
522	POLYGON((110.0000000000 49.0000000000,110.0000000000 49.5000000000,110.5000000000 49.5000000000,110.5000000000 49.0000000000,110.0000000000 49.0000000000))	8.9631405
523	POLYGON((110.5000000000 49.0000000000,110.5000000000 49.5000000000,111.0000000000 49.5000000000,111.0000000000 49.0000000000,110.5000000000 49.0000000000))	22.4545403
524	POLYGON((138.5000000000 49.0000000000,138.5000000000 49.5000000000,139.0000000000 49.5000000000,139.0000000000 49.0000000000,138.5000000000 49.0000000000))	11.7177620
525	POLYGON((86.5000000000 49.5000000000,86.5000000000 50.0000000000,87.0000000000 50.0000000000,87.0000000000 49.5000000000,86.5000000000 49.5000000000))	0.0000000
526	POLYGON((87.0000000000 49.5000000000,87.0000000000 50.0000000000,87.5000000000 50.0000000000,87.5000000000 49.5000000000,87.0000000000 49.5000000000))	0.0000000
527	POLYGON((87.5000000000 49.5000000000,87.5000000000 50.0000000000,88.0000000000 50.0000000000,88.0000000000 49.5000000000,87.5000000000 49.5000000000))	0.0000000
528	POLYGON((88.0000000000 49.5000000000,88.0000000000 50.0000000000,88.5000000000 50.0000000000,88.5000000000 49.5000000000,88.0000000000 49.5000000000))	0.0000000
529	POLYGON((88.5000000000 49.5000000000,88.5000000000 50.0000000000,89.0000000000 50.0000000000,89.0000000000 49.5000000000,88.5000000000 49.5000000000))	18.8205605
530	POLYGON((89.0000000000 49.5000000000,89.0000000000 50.0000000000,89.5000000000 50.0000000000,89.5000000000 49.5000000000,89.0000000000 49.5000000000))	17.0565357
531	POLYGON((97.0000000000 49.5000000000,97.0000000000 50.0000000000,97.5000000000 50.0000000000,97.5000000000 49.5000000000,97.0000000000 49.5000000000))	4.4907613
532	POLYGON((97.5000000000 49.5000000000,97.5000000000 50.0000000000,98.0000000000 50.0000000000,98.0000000000 49.5000000000,97.5000000000 49.5000000000))	12.9459486
533	POLYGON((98.0000000000 49.5000000000,98.0000000000 50.0000000000,98.5000000000 50.0000000000,98.5000000000 49.5000000000,98.0000000000 49.5000000000))	7.1492453
534	POLYGON((98.5000000000 49.5000000000,98.5000000000 50.0000000000,99.0000000000 50.0000000000,99.0000000000 49.5000000000,98.5000000000 49.5000000000))	10.4641075
535	POLYGON((103.5000000000 49.5000000000,103.5000000000 50.0000000000,104.0000000000 50.0000000000,104.0000000000 49.5000000000,103.5000000000 49.5000000000))	18.0524673
536	POLYGON((104.0000000000 49.5000000000,104.0000000000 50.0000000000,104.5000000000 50.0000000000,104.5000000000 49.5000000000,104.0000000000 49.5000000000))	19.7228279
537	POLYGON((108.5000000000 49.5000000000,108.5000000000 50.0000000000,109.0000000000 50.0000000000,109.0000000000 49.5000000000,108.5000000000 49.5000000000))	25.5228329
538	POLYGON((109.0000000000 49.5000000000,109.0000000000 50.0000000000,109.5000000000 50.0000000000,109.5000000000 49.5000000000,109.0000000000 49.5000000000))	23.8319397
539	POLYGON((109.5000000000 49.5000000000,109.5000000000 50.0000000000,110.0000000000 50.0000000000,110.0000000000 49.5000000000,109.5000000000 49.5000000000))	23.6522675
540	POLYGON((110.0000000000 49.5000000000,110.0000000000 50.0000000000,110.5000000000 50.0000000000,110.5000000000 49.5000000000,110.0000000000 49.5000000000))	28.0655823
541	POLYGON((110.5000000000 49.5000000000,110.5000000000 50.0000000000,111.0000000000 50.0000000000,111.0000000000 49.5000000000,110.5000000000 49.5000000000))	28.3314629
542	POLYGON((111.0000000000 49.5000000000,111.0000000000 50.0000000000,111.5000000000 50.0000000000,111.5000000000 49.5000000000,111.0000000000 49.5000000000))	16.7849216
543	POLYGON((111.5000000000 49.5000000000,111.5000000000 50.0000000000,112.0000000000 50.0000000000,112.0000000000 49.5000000000,111.5000000000 49.5000000000))	11.7250729
544	POLYGON((85.5000000000 50.0000000000,85.5000000000 50.5000000000,86.0000000000 50.5000000000,86.0000000000 50.0000000000,85.5000000000 50.0000000000))	13.5257177
545	POLYGON((86.0000000000 50.0000000000,86.0000000000 50.5000000000,86.5000000000 50.5000000000,86.5000000000 50.0000000000,86.0000000000 50.0000000000))	11.0252628
546	POLYGON((86.5000000000 50.0000000000,86.5000000000 50.5000000000,87.0000000000 50.5000000000,87.0000000000 50.0000000000,86.5000000000 50.0000000000))	19.4448547
547	POLYGON((87.0000000000 50.0000000000,87.0000000000 50.5000000000,87.5000000000 50.5000000000,87.5000000000 50.0000000000,87.0000000000 50.0000000000))	6.7143593
548	POLYGON((87.5000000000 50.0000000000,87.5000000000 50.5000000000,88.0000000000 50.5000000000,88.0000000000 50.0000000000,87.5000000000 50.0000000000))	0.0005830
549	POLYGON((88.0000000000 50.0000000000,88.0000000000 50.5000000000,88.5000000000 50.5000000000,88.5000000000 50.0000000000,88.0000000000 50.0000000000))	3.8265047
550	POLYGON((88.5000000000 50.0000000000,88.5000000000 50.5000000000,89.0000000000 50.5000000000,89.0000000000 50.0000000000,88.5000000000 50.0000000000))	23.3586273
551	POLYGON((89.0000000000 50.0000000000,89.0000000000 50.5000000000,89.5000000000 50.5000000000,89.5000000000 50.0000000000,89.0000000000 50.0000000000))	9.4353552
552	POLYGON((89.5000000000 50.0000000000,89.5000000000 50.5000000000,90.0000000000 50.5000000000,90.0000000000 50.0000000000,89.5000000000 50.0000000000))	0.0000000
553	POLYGON((90.0000000000 50.0000000000,90.0000000000 50.5000000000,90.5000000000 50.5000000000,90.5000000000 50.0000000000,90.0000000000 50.0000000000))	0.0000000
554	POLYGON((96.0000000000 50.0000000000,96.0000000000 50.5000000000,96.5000000000 50.5000000000,96.5000000000 50.0000000000,96.0000000000 50.0000000000))	13.9306364
555	POLYGON((96.5000000000 50.0000000000,96.5000000000 50.5000000000,97.0000000000 50.5000000000,97.0000000000 50.0000000000,96.5000000000 50.0000000000))	13.0976467
556	POLYGON((97.0000000000 50.0000000000,97.0000000000 50.5000000000,97.5000000000 50.5000000000,97.5000000000 50.0000000000,97.0000000000 50.0000000000))	29.7580433
557	POLYGON((97.5000000000 50.0000000000,97.5000000000 50.5000000000,98.0000000000 50.5000000000,98.0000000000 50.0000000000,97.5000000000 50.0000000000))	24.9806652
558	POLYGON((98.0000000000 50.0000000000,98.0000000000 50.5000000000,98.5000000000 50.5000000000,98.5000000000 50.0000000000,98.0000000000 50.0000000000))	8.0060616
559	POLYGON((98.5000000000 50.0000000000,98.5000000000 50.5000000000,99.0000000000 50.5000000000,99.0000000000 50.0000000000,98.5000000000 50.0000000000))	14.1326647
560	POLYGON((99.0000000000 50.0000000000,99.0000000000 50.5000000000,99.5000000000 50.5000000000,99.5000000000 50.0000000000,99.0000000000 50.0000000000))	10.4697418
561	POLYGON((99.5000000000 50.0000000000,99.5000000000 50.5000000000,100.0000000000 50.5000000000,100.0000000000 50.0000000000,99.5000000000 50.0000000000))	15.7567139
562	POLYGON((100.0000000000 50.0000000000,100.0000000000 50.5000000000,100.5000000000 50.5000000000,100.5000000000 50.0000000000,100.0000000000 50.0000000000))	12.4375286
563	POLYGON((100.5000000000 50.0000000000,100.5000000000 50.5000000000,101.0000000000 50.5000000000,101.0000000000 50.0000000000,100.5000000000 50.0000000000))	14.8130865
564	POLYGON((101.0000000000 50.0000000000,101.0000000000 50.5000000000,101.5000000000 50.5000000000,101.5000000000 50.0000000000,101.0000000000 50.0000000000))	20.9624958
565	POLYGON((101.5000000000 50.0000000000,101.5000000000 50.5000000000,102.0000000000 50.5000000000,102.0000000000 50.0000000000,101.5000000000 50.0000000000))	18.2094364
566	POLYGON((102.0000000000 50.0000000000,102.0000000000 50.5000000000,102.5000000000 50.5000000000,102.5000000000 50.0000000000,102.0000000000 50.0000000000))	15.1464014
567	POLYGON((102.5000000000 50.0000000000,102.5000000000 50.5000000000,103.0000000000 50.5000000000,103.0000000000 50.0000000000,102.5000000000 50.0000000000))	17.1402760
568	POLYGON((103.0000000000 50.0000000000,103.0000000000 50.5000000000,103.5000000000 50.5000000000,103.5000000000 50.0000000000,103.0000000000 50.0000000000))	28.7689342
569	POLYGON((103.5000000000 50.0000000000,103.5000000000 50.5000000000,104.0000000000 50.5000000000,104.0000000000 50.0000000000,103.5000000000 50.0000000000))	31.5920162
570	POLYGON((104.0000000000 50.0000000000,104.0000000000 50.5000000000,104.5000000000 50.5000000000,104.5000000000 50.0000000000,104.0000000000 50.0000000000))	44.5322380
571	POLYGON((108.0000000000 50.0000000000,108.0000000000 50.5000000000,108.5000000000 50.5000000000,108.5000000000 50.0000000000,108.0000000000 50.0000000000))	14.0642233
572	POLYGON((108.5000000000 50.0000000000,108.5000000000 50.5000000000,109.0000000000 50.5000000000,109.0000000000 50.0000000000,108.5000000000 50.0000000000))	10.8802853
573	POLYGON((109.0000000000 50.0000000000,109.0000000000 50.5000000000,109.5000000000 50.5000000000,109.5000000000 50.0000000000,109.0000000000 50.0000000000))	7.8350782
574	POLYGON((109.5000000000 50.0000000000,109.5000000000 50.5000000000,110.0000000000 50.5000000000,110.0000000000 50.0000000000,109.5000000000 50.0000000000))	21.3673248
575	POLYGON((110.0000000000 50.0000000000,110.0000000000 50.5000000000,110.5000000000 50.5000000000,110.5000000000 50.0000000000,110.0000000000 50.0000000000))	24.6341095
576	POLYGON((110.5000000000 50.0000000000,110.5000000000 50.5000000000,111.0000000000 50.5000000000,111.0000000000 50.0000000000,110.5000000000 50.0000000000))	18.4197388
577	POLYGON((111.0000000000 50.0000000000,111.0000000000 50.5000000000,111.5000000000 50.5000000000,111.5000000000 50.0000000000,111.0000000000 50.0000000000))	12.2795343
578	POLYGON((111.5000000000 50.0000000000,111.5000000000 50.5000000000,112.0000000000 50.5000000000,112.0000000000 50.0000000000,111.5000000000 50.0000000000))	14.5170937
579	POLYGON((112.0000000000 50.0000000000,112.0000000000 50.5000000000,112.5000000000 50.5000000000,112.5000000000 50.0000000000,112.0000000000 50.0000000000))	15.3795881
580	POLYGON((133.0000000000 50.0000000000,133.0000000000 50.5000000000,133.5000000000 50.5000000000,133.5000000000 50.0000000000,133.0000000000 50.0000000000))	12.4511242
581	POLYGON((133.5000000000 50.0000000000,133.5000000000 50.5000000000,134.0000000000 50.5000000000,134.0000000000 50.0000000000,133.5000000000 50.0000000000))	13.7319603
582	POLYGON((134.0000000000 50.0000000000,134.0000000000 50.5000000000,134.5000000000 50.5000000000,134.5000000000 50.0000000000,134.0000000000 50.0000000000))	8.6033850
583	POLYGON((85.0000000000 50.5000000000,85.0000000000 51.0000000000,85.5000000000 51.0000000000,85.5000000000 50.5000000000,85.0000000000 50.5000000000))	0.0000000
584	POLYGON((85.5000000000 50.5000000000,85.5000000000 51.0000000000,86.0000000000 51.0000000000,86.0000000000 50.5000000000,85.5000000000 50.5000000000))	0.0000000
585	POLYGON((86.0000000000 50.5000000000,86.0000000000 51.0000000000,86.5000000000 51.0000000000,86.5000000000 50.5000000000,86.0000000000 50.5000000000))	8.1277542
586	POLYGON((87.0000000000 50.5000000000,87.0000000000 51.0000000000,87.5000000000 51.0000000000,87.5000000000 50.5000000000,87.0000000000 50.5000000000))	2.5912249
587	POLYGON((87.5000000000 50.5000000000,87.5000000000 51.0000000000,88.0000000000 51.0000000000,88.0000000000 50.5000000000,87.5000000000 50.5000000000))	2.4233375
588	POLYGON((88.0000000000 50.5000000000,88.0000000000 51.0000000000,88.5000000000 51.0000000000,88.5000000000 50.5000000000,88.0000000000 50.5000000000))	14.2353249
589	POLYGON((88.5000000000 50.5000000000,88.5000000000 51.0000000000,89.0000000000 51.0000000000,89.0000000000 50.5000000000,88.5000000000 50.5000000000))	12.2567663
590	POLYGON((89.0000000000 50.5000000000,89.0000000000 51.0000000000,89.5000000000 51.0000000000,89.5000000000 50.5000000000,89.0000000000 50.5000000000))	0.0000000
591	POLYGON((89.5000000000 50.5000000000,89.5000000000 51.0000000000,90.0000000000 51.0000000000,90.0000000000 50.5000000000,89.5000000000 50.5000000000))	0.0000000
592	POLYGON((90.0000000000 50.5000000000,90.0000000000 51.0000000000,90.5000000000 51.0000000000,90.5000000000 50.5000000000,90.0000000000 50.5000000000))	0.1168218
593	POLYGON((90.5000000000 50.5000000000,90.5000000000 51.0000000000,91.0000000000 51.0000000000,91.0000000000 50.5000000000,90.5000000000 50.5000000000))	0.0000000
594	POLYGON((95.5000000000 50.5000000000,95.5000000000 51.0000000000,96.0000000000 51.0000000000,96.0000000000 50.5000000000,95.5000000000 50.5000000000))	16.3997059
595	POLYGON((96.0000000000 50.5000000000,96.0000000000 51.0000000000,96.5000000000 51.0000000000,96.5000000000 50.5000000000,96.0000000000 50.5000000000))	10.9808636
596	POLYGON((96.5000000000 50.5000000000,96.5000000000 51.0000000000,97.0000000000 51.0000000000,97.0000000000 50.5000000000,96.5000000000 50.5000000000))	32.1801109
597	POLYGON((97.0000000000 50.5000000000,97.0000000000 51.0000000000,97.5000000000 51.0000000000,97.5000000000 50.5000000000,97.0000000000 50.5000000000))	34.7212791
598	POLYGON((97.5000000000 50.5000000000,97.5000000000 51.0000000000,98.0000000000 51.0000000000,98.0000000000 50.5000000000,97.5000000000 50.5000000000))	36.4393463
599	POLYGON((98.0000000000 50.5000000000,98.0000000000 51.0000000000,98.5000000000 51.0000000000,98.5000000000 50.5000000000,98.0000000000 50.5000000000))	10.8373127
600	POLYGON((98.5000000000 50.5000000000,98.5000000000 51.0000000000,99.0000000000 51.0000000000,99.0000000000 50.5000000000,98.5000000000 50.5000000000))	14.2071285
601	POLYGON((99.0000000000 50.5000000000,99.0000000000 51.0000000000,99.5000000000 51.0000000000,99.5000000000 50.5000000000,99.0000000000 50.5000000000))	25.2715912
602	POLYGON((99.5000000000 50.5000000000,99.5000000000 51.0000000000,100.0000000000 51.0000000000,100.0000000000 50.5000000000,99.5000000000 50.5000000000))	10.9239264
603	POLYGON((100.0000000000 50.5000000000,100.0000000000 51.0000000000,100.5000000000 51.0000000000,100.5000000000 50.5000000000,100.0000000000 50.5000000000))	9.0814085
604	POLYGON((100.5000000000 50.5000000000,100.5000000000 51.0000000000,101.0000000000 51.0000000000,101.0000000000 50.5000000000,100.5000000000 50.5000000000))	22.7657986
605	POLYGON((101.0000000000 50.5000000000,101.0000000000 51.0000000000,101.5000000000 51.0000000000,101.5000000000 50.5000000000,101.0000000000 50.5000000000))	14.1642771
606	POLYGON((101.5000000000 50.5000000000,101.5000000000 51.0000000000,102.0000000000 51.0000000000,102.0000000000 50.5000000000,101.5000000000 50.5000000000))	20.8403435
607	POLYGON((102.0000000000 50.5000000000,102.0000000000 51.0000000000,102.5000000000 51.0000000000,102.5000000000 50.5000000000,102.0000000000 50.5000000000))	20.3604336
608	POLYGON((102.5000000000 50.5000000000,102.5000000000 51.0000000000,103.0000000000 51.0000000000,103.0000000000 50.5000000000,102.5000000000 50.5000000000))	29.6612568
609	POLYGON((103.0000000000 50.5000000000,103.0000000000 51.0000000000,103.5000000000 51.0000000000,103.5000000000 50.5000000000,103.0000000000 50.5000000000))	29.3243961
610	POLYGON((103.5000000000 50.5000000000,103.5000000000 51.0000000000,104.0000000000 51.0000000000,104.0000000000 50.5000000000,103.5000000000 50.5000000000))	29.2005272
611	POLYGON((104.0000000000 50.5000000000,104.0000000000 51.0000000000,104.5000000000 51.0000000000,104.5000000000 50.5000000000,104.0000000000 50.5000000000))	14.8236618
612	POLYGON((104.5000000000 50.5000000000,104.5000000000 51.0000000000,105.0000000000 51.0000000000,105.0000000000 50.5000000000,104.5000000000 50.5000000000))	11.4090919
613	POLYGON((107.5000000000 50.5000000000,107.5000000000 51.0000000000,108.0000000000 51.0000000000,108.0000000000 50.5000000000,107.5000000000 50.5000000000))	21.0098991
614	POLYGON((108.0000000000 50.5000000000,108.0000000000 51.0000000000,108.5000000000 51.0000000000,108.5000000000 50.5000000000,108.0000000000 50.5000000000))	35.2260742
615	POLYGON((108.5000000000 50.5000000000,108.5000000000 51.0000000000,109.0000000000 51.0000000000,109.0000000000 50.5000000000,108.5000000000 50.5000000000))	26.3670750
616	POLYGON((109.0000000000 50.5000000000,109.0000000000 51.0000000000,109.5000000000 51.0000000000,109.5000000000 50.5000000000,109.0000000000 50.5000000000))	22.7349911
617	POLYGON((109.5000000000 50.5000000000,109.5000000000 51.0000000000,110.0000000000 51.0000000000,110.0000000000 50.5000000000,109.5000000000 50.5000000000))	23.0958252
618	POLYGON((110.0000000000 50.5000000000,110.0000000000 51.0000000000,110.5000000000 51.0000000000,110.5000000000 50.5000000000,110.0000000000 50.5000000000))	22.3872833
619	POLYGON((110.5000000000 50.5000000000,110.5000000000 51.0000000000,111.0000000000 51.0000000000,111.0000000000 50.5000000000,110.5000000000 50.5000000000))	24.8673134
620	POLYGON((111.0000000000 50.5000000000,111.0000000000 51.0000000000,111.5000000000 51.0000000000,111.5000000000 50.5000000000,111.0000000000 50.5000000000))	13.0820875
621	POLYGON((111.5000000000 50.5000000000,111.5000000000 51.0000000000,112.0000000000 51.0000000000,112.0000000000 50.5000000000,111.5000000000 50.5000000000))	14.5533657
622	POLYGON((112.0000000000 50.5000000000,112.0000000000 51.0000000000,112.5000000000 51.0000000000,112.5000000000 50.5000000000,112.0000000000 50.5000000000))	19.5563030
623	POLYGON((112.5000000000 50.5000000000,112.5000000000 51.0000000000,113.0000000000 51.0000000000,113.0000000000 50.5000000000,112.5000000000 50.5000000000))	10.3074636
624	POLYGON((122.0000000000 50.5000000000,122.0000000000 51.0000000000,122.5000000000 51.0000000000,122.5000000000 50.5000000000,122.0000000000 50.5000000000))	26.3779602
625	POLYGON((132.0000000000 50.5000000000,132.0000000000 51.0000000000,132.5000000000 51.0000000000,132.5000000000 50.5000000000,132.0000000000 50.5000000000))	19.5116768
626	POLYGON((132.5000000000 50.5000000000,132.5000000000 51.0000000000,133.0000000000 51.0000000000,133.0000000000 50.5000000000,132.5000000000 50.5000000000))	5.0178661
627	POLYGON((133.0000000000 50.5000000000,133.0000000000 51.0000000000,133.5000000000 51.0000000000,133.5000000000 50.5000000000,133.0000000000 50.5000000000))	10.2461863
628	POLYGON((133.5000000000 50.5000000000,133.5000000000 51.0000000000,134.0000000000 51.0000000000,134.0000000000 50.5000000000,133.5000000000 50.5000000000))	15.6967268
629	POLYGON((134.5000000000 50.5000000000,134.5000000000 51.0000000000,135.0000000000 51.0000000000,135.0000000000 50.5000000000,134.5000000000 50.5000000000))	9.3511944
630	POLYGON((135.0000000000 50.5000000000,135.0000000000 51.0000000000,135.5000000000 51.0000000000,135.5000000000 50.5000000000,135.0000000000 50.5000000000))	10.5197821
631	POLYGON((86.5000000000 51.0000000000,86.5000000000 51.5000000000,87.0000000000 51.5000000000,87.0000000000 51.0000000000,86.5000000000 51.0000000000))	3.1987855
632	POLYGON((87.0000000000 51.0000000000,87.0000000000 51.5000000000,87.5000000000 51.5000000000,87.5000000000 51.0000000000,87.0000000000 51.0000000000))	0.0102383
633	POLYGON((88.5000000000 51.0000000000,88.5000000000 51.5000000000,89.0000000000 51.5000000000,89.0000000000 51.0000000000,88.5000000000 51.0000000000))	0.0000000
634	POLYGON((89.0000000000 51.0000000000,89.0000000000 51.5000000000,89.5000000000 51.5000000000,89.5000000000 51.0000000000,89.0000000000 51.0000000000))	0.0000238
635	POLYGON((89.5000000000 51.0000000000,89.5000000000 51.5000000000,90.0000000000 51.5000000000,90.0000000000 51.0000000000,89.5000000000 51.0000000000))	11.8032169
636	POLYGON((93.5000000000 51.0000000000,93.5000000000 51.5000000000,94.0000000000 51.5000000000,94.0000000000 51.0000000000,93.5000000000 51.0000000000))	0.0000000
637	POLYGON((94.0000000000 51.0000000000,94.0000000000 51.5000000000,94.5000000000 51.5000000000,94.5000000000 51.0000000000,94.0000000000 51.0000000000))	0.0000000
638	POLYGON((95.5000000000 51.0000000000,95.5000000000 51.5000000000,96.0000000000 51.5000000000,96.0000000000 51.0000000000,95.5000000000 51.0000000000))	18.5434246
639	POLYGON((96.0000000000 51.0000000000,96.0000000000 51.5000000000,96.5000000000 51.5000000000,96.5000000000 51.0000000000,96.0000000000 51.0000000000))	17.9184990
640	POLYGON((96.5000000000 51.0000000000,96.5000000000 51.5000000000,97.0000000000 51.5000000000,97.0000000000 51.0000000000,96.5000000000 51.0000000000))	20.7369480
641	POLYGON((97.0000000000 51.0000000000,97.0000000000 51.5000000000,97.5000000000 51.5000000000,97.5000000000 51.0000000000,97.0000000000 51.0000000000))	20.4626083
642	POLYGON((97.5000000000 51.0000000000,97.5000000000 51.5000000000,98.0000000000 51.5000000000,98.0000000000 51.0000000000,97.5000000000 51.0000000000))	11.3580732
643	POLYGON((98.0000000000 51.0000000000,98.0000000000 51.5000000000,98.5000000000 51.5000000000,98.5000000000 51.0000000000,98.0000000000 51.0000000000))	13.3833447
644	POLYGON((98.5000000000 51.0000000000,98.5000000000 51.5000000000,99.0000000000 51.5000000000,99.0000000000 51.0000000000,98.5000000000 51.0000000000))	9.0775166
645	POLYGON((99.0000000000 51.0000000000,99.0000000000 51.5000000000,99.5000000000 51.5000000000,99.5000000000 51.0000000000,99.0000000000 51.0000000000))	16.9392319
646	POLYGON((99.5000000000 51.0000000000,99.5000000000 51.5000000000,100.0000000000 51.5000000000,100.0000000000 51.0000000000,99.5000000000 51.0000000000))	18.9278755
647	POLYGON((100.0000000000 51.0000000000,100.0000000000 51.5000000000,100.5000000000 51.5000000000,100.5000000000 51.0000000000,100.0000000000 51.0000000000))	10.1861429
648	POLYGON((100.5000000000 51.0000000000,100.5000000000 51.5000000000,101.0000000000 51.5000000000,101.0000000000 51.0000000000,100.5000000000 51.0000000000))	4.5941849
649	POLYGON((101.0000000000 51.0000000000,101.0000000000 51.5000000000,101.5000000000 51.5000000000,101.5000000000 51.0000000000,101.0000000000 51.0000000000))	15.1228418
650	POLYGON((101.5000000000 51.0000000000,101.5000000000 51.5000000000,102.0000000000 51.5000000000,102.0000000000 51.0000000000,101.5000000000 51.0000000000))	13.6209555
651	POLYGON((102.0000000000 51.0000000000,102.0000000000 51.5000000000,102.5000000000 51.5000000000,102.5000000000 51.0000000000,102.0000000000 51.0000000000))	19.0640602
652	POLYGON((102.5000000000 51.0000000000,102.5000000000 51.5000000000,103.0000000000 51.5000000000,103.0000000000 51.0000000000,102.5000000000 51.0000000000))	22.2170773
653	POLYGON((103.0000000000 51.0000000000,103.0000000000 51.5000000000,103.5000000000 51.5000000000,103.5000000000 51.0000000000,103.0000000000 51.0000000000))	0.0000000
654	POLYGON((103.5000000000 51.0000000000,103.5000000000 51.5000000000,104.0000000000 51.5000000000,104.0000000000 51.0000000000,103.5000000000 51.0000000000))	11.7040482
655	POLYGON((104.0000000000 51.0000000000,104.0000000000 51.5000000000,104.5000000000 51.5000000000,104.5000000000 51.0000000000,104.0000000000 51.0000000000))	18.5937080
656	POLYGON((104.5000000000 51.0000000000,104.5000000000 51.5000000000,105.0000000000 51.5000000000,105.0000000000 51.0000000000,104.5000000000 51.0000000000))	10.0698223
657	POLYGON((105.0000000000 51.0000000000,105.0000000000 51.5000000000,105.5000000000 51.5000000000,105.5000000000 51.0000000000,105.0000000000 51.0000000000))	2.3355784
658	POLYGON((105.5000000000 51.0000000000,105.5000000000 51.5000000000,106.0000000000 51.5000000000,106.0000000000 51.0000000000,105.5000000000 51.0000000000))	4.6586981
659	POLYGON((108.0000000000 51.0000000000,108.0000000000 51.5000000000,108.5000000000 51.5000000000,108.5000000000 51.0000000000,108.0000000000 51.0000000000))	8.0628252
660	POLYGON((108.5000000000 51.0000000000,108.5000000000 51.5000000000,109.0000000000 51.5000000000,109.0000000000 51.0000000000,108.5000000000 51.0000000000))	35.5788002
661	POLYGON((109.0000000000 51.0000000000,109.0000000000 51.5000000000,109.5000000000 51.5000000000,109.5000000000 51.0000000000,109.0000000000 51.0000000000))	15.9588070
662	POLYGON((109.5000000000 51.0000000000,109.5000000000 51.5000000000,110.0000000000 51.5000000000,110.0000000000 51.0000000000,109.5000000000 51.0000000000))	23.7563896
663	POLYGON((110.0000000000 51.0000000000,110.0000000000 51.5000000000,110.5000000000 51.5000000000,110.5000000000 51.0000000000,110.0000000000 51.0000000000))	25.7831402
664	POLYGON((110.5000000000 51.0000000000,110.5000000000 51.5000000000,111.0000000000 51.5000000000,111.0000000000 51.0000000000,110.5000000000 51.0000000000))	30.1042271
665	POLYGON((111.0000000000 51.0000000000,111.0000000000 51.5000000000,111.5000000000 51.5000000000,111.5000000000 51.0000000000,111.0000000000 51.0000000000))	14.2505217
666	POLYGON((112.0000000000 51.0000000000,112.0000000000 51.5000000000,112.5000000000 51.5000000000,112.5000000000 51.0000000000,112.0000000000 51.0000000000))	14.9805546
667	POLYGON((112.5000000000 51.0000000000,112.5000000000 51.5000000000,113.0000000000 51.5000000000,113.0000000000 51.0000000000,112.5000000000 51.0000000000))	24.5492020
668	POLYGON((113.0000000000 51.0000000000,113.0000000000 51.5000000000,113.5000000000 51.5000000000,113.5000000000 51.0000000000,113.0000000000 51.0000000000))	11.0772905
669	POLYGON((121.0000000000 51.0000000000,121.0000000000 51.5000000000,121.5000000000 51.5000000000,121.5000000000 51.0000000000,121.0000000000 51.0000000000))	27.7730179
670	POLYGON((121.5000000000 51.0000000000,121.5000000000 51.5000000000,122.0000000000 51.5000000000,122.0000000000 51.0000000000,121.5000000000 51.0000000000))	26.6208782
671	POLYGON((122.0000000000 51.0000000000,122.0000000000 51.5000000000,122.5000000000 51.5000000000,122.5000000000 51.0000000000,122.0000000000 51.0000000000))	26.0443382
672	POLYGON((122.5000000000 51.0000000000,122.5000000000 51.5000000000,123.0000000000 51.5000000000,123.0000000000 51.0000000000,122.5000000000 51.0000000000))	28.5726051
673	POLYGON((123.0000000000 51.0000000000,123.0000000000 51.5000000000,123.5000000000 51.5000000000,123.5000000000 51.0000000000,123.0000000000 51.0000000000))	26.2984447
674	POLYGON((131.5000000000 51.0000000000,131.5000000000 51.5000000000,132.0000000000 51.5000000000,132.0000000000 51.0000000000,131.5000000000 51.0000000000))	11.9065742
675	POLYGON((132.0000000000 51.0000000000,132.0000000000 51.5000000000,132.5000000000 51.5000000000,132.5000000000 51.0000000000,132.0000000000 51.0000000000))	9.1892576
676	POLYGON((132.5000000000 51.0000000000,132.5000000000 51.5000000000,133.0000000000 51.5000000000,133.0000000000 51.0000000000,132.5000000000 51.0000000000))	28.2501736
677	POLYGON((133.0000000000 51.0000000000,133.0000000000 51.5000000000,133.5000000000 51.5000000000,133.5000000000 51.0000000000,133.0000000000 51.0000000000))	9.3846922
678	POLYGON((133.5000000000 51.0000000000,133.5000000000 51.5000000000,134.0000000000 51.5000000000,134.0000000000 51.0000000000,133.5000000000 51.0000000000))	32.3057556
679	POLYGON((134.0000000000 51.0000000000,134.0000000000 51.5000000000,134.5000000000 51.5000000000,134.5000000000 51.0000000000,134.0000000000 51.0000000000))	9.4794340
680	POLYGON((134.5000000000 51.0000000000,134.5000000000 51.5000000000,135.0000000000 51.5000000000,135.0000000000 51.0000000000,134.5000000000 51.0000000000))	24.4407501
681	POLYGON((88.0000000000 51.5000000000,88.0000000000 52.0000000000,88.5000000000 52.0000000000,88.5000000000 51.5000000000,88.0000000000 51.5000000000))	21.5061111
682	POLYGON((88.5000000000 51.5000000000,88.5000000000 52.0000000000,89.0000000000 52.0000000000,89.0000000000 51.5000000000,88.5000000000 51.5000000000))	0.0000000
683	POLYGON((89.0000000000 51.5000000000,89.0000000000 52.0000000000,89.5000000000 52.0000000000,89.5000000000 51.5000000000,89.0000000000 51.5000000000))	0.0000000
684	POLYGON((89.5000000000 51.5000000000,89.5000000000 52.0000000000,90.0000000000 52.0000000000,90.0000000000 51.5000000000,89.5000000000 51.5000000000))	0.0084975
685	POLYGON((95.5000000000 51.5000000000,95.5000000000 52.0000000000,96.0000000000 52.0000000000,96.0000000000 51.5000000000,95.5000000000 51.5000000000))	19.1411076
686	POLYGON((96.0000000000 51.5000000000,96.0000000000 52.0000000000,96.5000000000 52.0000000000,96.5000000000 51.5000000000,96.0000000000 51.5000000000))	10.5260868
687	POLYGON((96.5000000000 51.5000000000,96.5000000000 52.0000000000,97.0000000000 52.0000000000,97.0000000000 51.5000000000,96.5000000000 51.5000000000))	16.2603188
688	POLYGON((97.0000000000 51.5000000000,97.0000000000 52.0000000000,97.5000000000 52.0000000000,97.5000000000 51.5000000000,97.0000000000 51.5000000000))	26.4225178
689	POLYGON((97.5000000000 51.5000000000,97.5000000000 52.0000000000,98.0000000000 52.0000000000,98.0000000000 51.5000000000,97.5000000000 51.5000000000))	28.0941811
690	POLYGON((98.0000000000 51.5000000000,98.0000000000 52.0000000000,98.5000000000 52.0000000000,98.5000000000 51.5000000000,98.0000000000 51.5000000000))	18.4461117
691	POLYGON((98.5000000000 51.5000000000,98.5000000000 52.0000000000,99.0000000000 52.0000000000,99.0000000000 51.5000000000,98.5000000000 51.5000000000))	12.1429310
692	POLYGON((99.0000000000 51.5000000000,99.0000000000 52.0000000000,99.5000000000 52.0000000000,99.5000000000 51.5000000000,99.0000000000 51.5000000000))	13.3435726
693	POLYGON((99.5000000000 51.5000000000,99.5000000000 52.0000000000,100.0000000000 52.0000000000,100.0000000000 51.5000000000,99.5000000000 51.5000000000))	11.0178041
694	POLYGON((100.0000000000 51.5000000000,100.0000000000 52.0000000000,100.5000000000 52.0000000000,100.5000000000 51.5000000000,100.0000000000 51.5000000000))	25.8632450
695	POLYGON((100.5000000000 51.5000000000,100.5000000000 52.0000000000,101.0000000000 52.0000000000,101.0000000000 51.5000000000,100.5000000000 51.5000000000))	1.0991776
696	POLYGON((101.0000000000 51.5000000000,101.0000000000 52.0000000000,101.5000000000 52.0000000000,101.5000000000 51.5000000000,101.0000000000 51.5000000000))	0.0290010
697	POLYGON((101.5000000000 51.5000000000,101.5000000000 52.0000000000,102.0000000000 52.0000000000,102.0000000000 51.5000000000,101.5000000000 51.5000000000))	0.0000036
698	POLYGON((102.0000000000 51.5000000000,102.0000000000 52.0000000000,102.5000000000 52.0000000000,102.5000000000 51.5000000000,102.0000000000 51.5000000000))	16.2011852
699	POLYGON((102.5000000000 51.5000000000,102.5000000000 52.0000000000,103.0000000000 52.0000000000,103.0000000000 51.5000000000,102.5000000000 51.5000000000))	32.2350922
700	POLYGON((103.0000000000 51.5000000000,103.0000000000 52.0000000000,103.5000000000 52.0000000000,103.5000000000 51.5000000000,103.0000000000 51.5000000000))	24.1227741
701	POLYGON((103.5000000000 51.5000000000,103.5000000000 52.0000000000,104.0000000000 52.0000000000,104.0000000000 51.5000000000,103.5000000000 51.5000000000))	16.7551575
702	POLYGON((106.0000000000 51.5000000000,106.0000000000 52.0000000000,106.5000000000 52.0000000000,106.5000000000 51.5000000000,106.0000000000 51.5000000000))	14.1183567
703	POLYGON((109.0000000000 51.5000000000,109.0000000000 52.0000000000,109.5000000000 52.0000000000,109.5000000000 51.5000000000,109.0000000000 51.5000000000))	31.8489857
704	POLYGON((110.5000000000 51.5000000000,110.5000000000 52.0000000000,111.0000000000 52.0000000000,111.0000000000 51.5000000000,110.5000000000 51.5000000000))	31.2371407
705	POLYGON((111.0000000000 51.5000000000,111.0000000000 52.0000000000,111.5000000000 52.0000000000,111.5000000000 51.5000000000,111.0000000000 51.5000000000))	31.7168655
706	POLYGON((111.5000000000 51.5000000000,111.5000000000 52.0000000000,112.0000000000 52.0000000000,112.0000000000 51.5000000000,111.5000000000 51.5000000000))	28.2315731
707	POLYGON((113.0000000000 51.5000000000,113.0000000000 52.0000000000,113.5000000000 52.0000000000,113.5000000000 51.5000000000,113.0000000000 51.5000000000))	11.2427969
708	POLYGON((113.5000000000 51.5000000000,113.5000000000 52.0000000000,114.0000000000 52.0000000000,114.0000000000 51.5000000000,113.5000000000 51.5000000000))	24.4335289
709	POLYGON((121.0000000000 51.5000000000,121.0000000000 52.0000000000,121.5000000000 52.0000000000,121.5000000000 51.5000000000,121.0000000000 51.5000000000))	26.5469952
710	POLYGON((121.5000000000 51.5000000000,121.5000000000 52.0000000000,122.0000000000 52.0000000000,122.0000000000 51.5000000000,121.5000000000 51.5000000000))	26.5241928
711	POLYGON((122.0000000000 51.5000000000,122.0000000000 52.0000000000,122.5000000000 52.0000000000,122.5000000000 51.5000000000,122.0000000000 51.5000000000))	28.1538067
712	POLYGON((122.5000000000 51.5000000000,122.5000000000 52.0000000000,123.0000000000 52.0000000000,123.0000000000 51.5000000000,122.5000000000 51.5000000000))	24.3540878
713	POLYGON((123.0000000000 51.5000000000,123.0000000000 52.0000000000,123.5000000000 52.0000000000,123.5000000000 51.5000000000,123.0000000000 51.5000000000))	27.6283627
714	POLYGON((123.5000000000 51.5000000000,123.5000000000 52.0000000000,124.0000000000 52.0000000000,124.0000000000 51.5000000000,123.5000000000 51.5000000000))	26.2069225
715	POLYGON((124.0000000000 51.5000000000,124.0000000000 52.0000000000,124.5000000000 52.0000000000,124.5000000000 51.5000000000,124.0000000000 51.5000000000))	26.6377563
716	POLYGON((128.5000000000 51.5000000000,128.5000000000 52.0000000000,129.0000000000 52.0000000000,129.0000000000 51.5000000000,128.5000000000 51.5000000000))	3.8863933
717	POLYGON((131.5000000000 51.5000000000,131.5000000000 52.0000000000,132.0000000000 52.0000000000,132.0000000000 51.5000000000,131.5000000000 51.5000000000))	9.9190168
718	POLYGON((132.0000000000 51.5000000000,132.0000000000 52.0000000000,132.5000000000 52.0000000000,132.5000000000 51.5000000000,132.0000000000 51.5000000000))	12.5157690
719	POLYGON((132.5000000000 51.5000000000,132.5000000000 52.0000000000,133.0000000000 52.0000000000,133.0000000000 51.5000000000,132.5000000000 51.5000000000))	12.4042130
720	POLYGON((133.0000000000 51.5000000000,133.0000000000 52.0000000000,133.5000000000 52.0000000000,133.5000000000 51.5000000000,133.0000000000 51.5000000000))	12.4018326
721	POLYGON((133.5000000000 51.5000000000,133.5000000000 52.0000000000,134.0000000000 52.0000000000,134.0000000000 51.5000000000,133.5000000000 51.5000000000))	12.1523991
722	POLYGON((134.0000000000 51.5000000000,134.0000000000 52.0000000000,134.5000000000 52.0000000000,134.5000000000 51.5000000000,134.0000000000 51.5000000000))	14.4686670
723	POLYGON((134.5000000000 51.5000000000,134.5000000000 52.0000000000,135.0000000000 52.0000000000,135.0000000000 51.5000000000,134.5000000000 51.5000000000))	12.9761257
724	POLYGON((135.0000000000 51.5000000000,135.0000000000 52.0000000000,135.5000000000 52.0000000000,135.5000000000 51.5000000000,135.0000000000 51.5000000000))	11.8831110
725	POLYGON((93.5000000000 52.0000000000,93.5000000000 52.5000000000,94.0000000000 52.5000000000,94.0000000000 52.0000000000,93.5000000000 52.0000000000))	0.0000000
726	POLYGON((94.5000000000 52.0000000000,94.5000000000 52.5000000000,95.0000000000 52.5000000000,95.0000000000 52.0000000000,94.5000000000 52.0000000000))	21.6711464
727	POLYGON((95.0000000000 52.0000000000,95.0000000000 52.5000000000,95.5000000000 52.5000000000,95.5000000000 52.0000000000,95.0000000000 52.0000000000))	15.5029545
728	POLYGON((95.5000000000 52.0000000000,95.5000000000 52.5000000000,96.0000000000 52.5000000000,96.0000000000 52.0000000000,95.5000000000 52.0000000000))	8.7895927
729	POLYGON((96.0000000000 52.0000000000,96.0000000000 52.5000000000,96.5000000000 52.5000000000,96.5000000000 52.0000000000,96.0000000000 52.0000000000))	17.4638119
730	POLYGON((96.5000000000 52.0000000000,96.5000000000 52.5000000000,97.0000000000 52.5000000000,97.0000000000 52.0000000000,96.5000000000 52.0000000000))	19.7002697
731	POLYGON((97.0000000000 52.0000000000,97.0000000000 52.5000000000,97.5000000000 52.5000000000,97.5000000000 52.0000000000,97.0000000000 52.0000000000))	18.6203651
732	POLYGON((97.5000000000 52.0000000000,97.5000000000 52.5000000000,98.0000000000 52.5000000000,98.0000000000 52.0000000000,97.5000000000 52.0000000000))	34.0170593
733	POLYGON((98.0000000000 52.0000000000,98.0000000000 52.5000000000,98.5000000000 52.5000000000,98.5000000000 52.0000000000,98.0000000000 52.0000000000))	33.9485893
734	POLYGON((98.5000000000 52.0000000000,98.5000000000 52.5000000000,99.0000000000 52.5000000000,99.0000000000 52.0000000000,98.5000000000 52.0000000000))	16.5786915
735	POLYGON((99.0000000000 52.0000000000,99.0000000000 52.5000000000,99.5000000000 52.5000000000,99.5000000000 52.0000000000,99.0000000000 52.0000000000))	23.9500771
736	POLYGON((99.5000000000 52.0000000000,99.5000000000 52.5000000000,100.0000000000 52.5000000000,100.0000000000 52.0000000000,99.5000000000 52.0000000000))	25.9754829
737	POLYGON((100.0000000000 52.0000000000,100.0000000000 52.5000000000,100.5000000000 52.5000000000,100.5000000000 52.0000000000,100.0000000000 52.0000000000))	15.3935575
738	POLYGON((100.5000000000 52.0000000000,100.5000000000 52.5000000000,101.0000000000 52.5000000000,101.0000000000 52.0000000000,100.5000000000 52.0000000000))	23.3474388
739	POLYGON((101.0000000000 52.0000000000,101.0000000000 52.5000000000,101.5000000000 52.5000000000,101.5000000000 52.0000000000,101.0000000000 52.0000000000))	7.3216910
740	POLYGON((101.5000000000 52.0000000000,101.5000000000 52.5000000000,102.0000000000 52.5000000000,102.0000000000 52.0000000000,101.5000000000 52.0000000000))	16.5396004
741	POLYGON((102.0000000000 52.0000000000,102.0000000000 52.5000000000,102.5000000000 52.5000000000,102.5000000000 52.0000000000,102.0000000000 52.0000000000))	17.6134834
742	POLYGON((102.5000000000 52.0000000000,102.5000000000 52.5000000000,103.0000000000 52.5000000000,103.0000000000 52.0000000000,102.5000000000 52.0000000000))	32.2055511
743	POLYGON((107.0000000000 52.0000000000,107.0000000000 52.5000000000,107.5000000000 52.5000000000,107.5000000000 52.0000000000,107.0000000000 52.0000000000))	14.8963413
744	POLYGON((108.0000000000 52.0000000000,108.0000000000 52.5000000000,108.5000000000 52.5000000000,108.5000000000 52.0000000000,108.0000000000 52.0000000000))	15.6614342
745	POLYGON((111.5000000000 52.0000000000,111.5000000000 52.5000000000,112.0000000000 52.5000000000,112.0000000000 52.0000000000,111.5000000000 52.0000000000))	36.7727928
746	POLYGON((112.0000000000 52.0000000000,112.0000000000 52.5000000000,112.5000000000 52.5000000000,112.5000000000 52.0000000000,112.0000000000 52.0000000000))	40.0654831
747	POLYGON((112.5000000000 52.0000000000,112.5000000000 52.5000000000,113.0000000000 52.5000000000,113.0000000000 52.0000000000,112.5000000000 52.0000000000))	29.4921303
748	POLYGON((113.0000000000 52.0000000000,113.0000000000 52.5000000000,113.5000000000 52.5000000000,113.5000000000 52.0000000000,113.0000000000 52.0000000000))	26.7537613
749	POLYGON((113.5000000000 52.0000000000,113.5000000000 52.5000000000,114.0000000000 52.5000000000,114.0000000000 52.0000000000,113.5000000000 52.0000000000))	20.2520351
750	POLYGON((114.0000000000 52.0000000000,114.0000000000 52.5000000000,114.5000000000 52.5000000000,114.5000000000 52.0000000000,114.0000000000 52.0000000000))	19.9361458
751	POLYGON((114.5000000000 52.0000000000,114.5000000000 52.5000000000,115.0000000000 52.5000000000,115.0000000000 52.0000000000,114.5000000000 52.0000000000))	21.9048271
752	POLYGON((115.0000000000 52.0000000000,115.0000000000 52.5000000000,115.5000000000 52.5000000000,115.5000000000 52.0000000000,115.0000000000 52.0000000000))	19.7532883
753	POLYGON((115.5000000000 52.0000000000,115.5000000000 52.5000000000,116.0000000000 52.5000000000,116.0000000000 52.0000000000,115.5000000000 52.0000000000))	13.8036146
754	POLYGON((121.5000000000 52.0000000000,121.5000000000 52.5000000000,122.0000000000 52.5000000000,122.0000000000 52.0000000000,121.5000000000 52.0000000000))	27.7554302
755	POLYGON((122.0000000000 52.0000000000,122.0000000000 52.5000000000,122.5000000000 52.5000000000,122.5000000000 52.0000000000,122.0000000000 52.0000000000))	26.2943859
756	POLYGON((122.5000000000 52.0000000000,122.5000000000 52.5000000000,123.0000000000 52.5000000000,123.0000000000 52.0000000000,122.5000000000 52.0000000000))	25.9677696
757	POLYGON((123.0000000000 52.0000000000,123.0000000000 52.5000000000,123.5000000000 52.5000000000,123.5000000000 52.0000000000,123.0000000000 52.0000000000))	25.8859138
758	POLYGON((123.5000000000 52.0000000000,123.5000000000 52.5000000000,124.0000000000 52.5000000000,124.0000000000 52.0000000000,123.5000000000 52.0000000000))	27.0442028
759	POLYGON((124.0000000000 52.0000000000,124.0000000000 52.5000000000,124.5000000000 52.5000000000,124.5000000000 52.0000000000,124.0000000000 52.0000000000))	26.8939514
760	POLYGON((128.0000000000 52.0000000000,128.0000000000 52.5000000000,128.5000000000 52.5000000000,128.5000000000 52.0000000000,128.0000000000 52.0000000000))	3.7164793
761	POLYGON((131.5000000000 52.0000000000,131.5000000000 52.5000000000,132.0000000000 52.5000000000,132.0000000000 52.0000000000,131.5000000000 52.0000000000))	22.4526901
762	POLYGON((132.0000000000 52.0000000000,132.0000000000 52.5000000000,132.5000000000 52.5000000000,132.5000000000 52.0000000000,132.0000000000 52.0000000000))	30.9311218
763	POLYGON((132.5000000000 52.0000000000,132.5000000000 52.5000000000,133.0000000000 52.5000000000,133.0000000000 52.0000000000,132.5000000000 52.0000000000))	14.3991146
764	POLYGON((133.0000000000 52.0000000000,133.0000000000 52.5000000000,133.5000000000 52.5000000000,133.5000000000 52.0000000000,133.0000000000 52.0000000000))	14.0038853
765	POLYGON((133.5000000000 52.0000000000,133.5000000000 52.5000000000,134.0000000000 52.5000000000,134.0000000000 52.0000000000,133.5000000000 52.0000000000))	26.9724789
766	POLYGON((134.0000000000 52.0000000000,134.0000000000 52.5000000000,134.5000000000 52.5000000000,134.5000000000 52.0000000000,134.0000000000 52.0000000000))	26.9544106
767	POLYGON((134.5000000000 52.0000000000,134.5000000000 52.5000000000,135.0000000000 52.5000000000,135.0000000000 52.0000000000,134.5000000000 52.0000000000))	31.0510883
768	POLYGON((135.0000000000 52.0000000000,135.0000000000 52.5000000000,135.5000000000 52.5000000000,135.5000000000 52.0000000000,135.0000000000 52.0000000000))	33.7569351
769	POLYGON((135.5000000000 52.0000000000,135.5000000000 52.5000000000,136.0000000000 52.5000000000,136.0000000000 52.0000000000,135.5000000000 52.0000000000))	12.8241053
770	POLYGON((92.5000000000 52.5000000000,92.5000000000 53.0000000000,93.0000000000 53.0000000000,93.0000000000 52.5000000000,92.5000000000 52.5000000000))	0.0000000
771	POLYGON((93.0000000000 52.5000000000,93.0000000000 53.0000000000,93.5000000000 53.0000000000,93.5000000000 52.5000000000,93.0000000000 52.5000000000))	0.0000000
772	POLYGON((93.5000000000 52.5000000000,93.5000000000 53.0000000000,94.0000000000 53.0000000000,94.0000000000 52.5000000000,93.5000000000 52.5000000000))	0.0000000
773	POLYGON((95.0000000000 52.5000000000,95.0000000000 53.0000000000,95.5000000000 53.0000000000,95.5000000000 52.5000000000,95.0000000000 52.5000000000))	17.5105171
774	POLYGON((95.5000000000 52.5000000000,95.5000000000 53.0000000000,96.0000000000 53.0000000000,96.0000000000 52.5000000000,95.5000000000 52.5000000000))	22.8464699
775	POLYGON((97.5000000000 52.5000000000,97.5000000000 53.0000000000,98.0000000000 53.0000000000,98.0000000000 52.5000000000,97.5000000000 52.5000000000))	19.2351933
776	POLYGON((98.0000000000 52.5000000000,98.0000000000 53.0000000000,98.5000000000 53.0000000000,98.5000000000 52.5000000000,98.0000000000 52.5000000000))	29.1846542
777	POLYGON((98.5000000000 52.5000000000,98.5000000000 53.0000000000,99.0000000000 53.0000000000,99.0000000000 52.5000000000,98.5000000000 52.5000000000))	22.7760258
778	POLYGON((99.0000000000 52.5000000000,99.0000000000 53.0000000000,99.5000000000 53.0000000000,99.5000000000 52.5000000000,99.0000000000 52.5000000000))	11.7948494
779	POLYGON((99.5000000000 52.5000000000,99.5000000000 53.0000000000,100.0000000000 53.0000000000,100.0000000000 52.5000000000,99.5000000000 52.5000000000))	27.7735672
780	POLYGON((100.0000000000 52.5000000000,100.0000000000 53.0000000000,100.5000000000 53.0000000000,100.5000000000 52.5000000000,100.0000000000 52.5000000000))	7.7564430
781	POLYGON((100.5000000000 52.5000000000,100.5000000000 53.0000000000,101.0000000000 53.0000000000,101.0000000000 52.5000000000,100.5000000000 52.5000000000))	23.9358311
782	POLYGON((101.0000000000 52.5000000000,101.0000000000 53.0000000000,101.5000000000 53.0000000000,101.5000000000 52.5000000000,101.0000000000 52.5000000000))	9.6689959
783	POLYGON((101.5000000000 52.5000000000,101.5000000000 53.0000000000,102.0000000000 53.0000000000,102.0000000000 52.5000000000,101.5000000000 52.5000000000))	0.0000000
784	POLYGON((108.5000000000 52.5000000000,108.5000000000 53.0000000000,109.0000000000 53.0000000000,109.0000000000 52.5000000000,108.5000000000 52.5000000000))	29.3778896
785	POLYGON((109.0000000000 52.5000000000,109.0000000000 53.0000000000,109.5000000000 53.0000000000,109.5000000000 52.5000000000,109.0000000000 52.5000000000))	32.6252899
786	POLYGON((110.5000000000 52.5000000000,110.5000000000 53.0000000000,111.0000000000 53.0000000000,111.0000000000 52.5000000000,110.5000000000 52.5000000000))	29.4257431
787	POLYGON((111.0000000000 52.5000000000,111.0000000000 53.0000000000,111.5000000000 53.0000000000,111.5000000000 52.5000000000,111.0000000000 52.5000000000))	35.1621094
788	POLYGON((112.0000000000 52.5000000000,112.0000000000 53.0000000000,112.5000000000 53.0000000000,112.5000000000 52.5000000000,112.0000000000 52.5000000000))	13.8450670
789	POLYGON((112.5000000000 52.5000000000,112.5000000000 53.0000000000,113.0000000000 53.0000000000,113.0000000000 52.5000000000,112.5000000000 52.5000000000))	21.8703518
790	POLYGON((114.0000000000 52.5000000000,114.0000000000 53.0000000000,114.5000000000 53.0000000000,114.5000000000 52.5000000000,114.0000000000 52.5000000000))	37.0244064
791	POLYGON((114.5000000000 52.5000000000,114.5000000000 53.0000000000,115.0000000000 53.0000000000,115.0000000000 52.5000000000,114.5000000000 52.5000000000))	30.8760452
792	POLYGON((115.0000000000 52.5000000000,115.0000000000 53.0000000000,115.5000000000 53.0000000000,115.5000000000 52.5000000000,115.0000000000 52.5000000000))	32.1599960
793	POLYGON((115.5000000000 52.5000000000,115.5000000000 53.0000000000,116.0000000000 53.0000000000,116.0000000000 52.5000000000,115.5000000000 52.5000000000))	33.5068512
794	POLYGON((116.0000000000 52.5000000000,116.0000000000 53.0000000000,116.5000000000 53.0000000000,116.5000000000 52.5000000000,116.0000000000 52.5000000000))	35.4089890
795	POLYGON((116.5000000000 52.5000000000,116.5000000000 53.0000000000,117.0000000000 53.0000000000,117.0000000000 52.5000000000,116.5000000000 52.5000000000))	24.2548332
796	POLYGON((117.0000000000 52.5000000000,117.0000000000 53.0000000000,117.5000000000 53.0000000000,117.5000000000 52.5000000000,117.0000000000 52.5000000000))	19.5159149
797	POLYGON((117.5000000000 52.5000000000,117.5000000000 53.0000000000,118.0000000000 53.0000000000,118.0000000000 52.5000000000,117.5000000000 52.5000000000))	22.7542305
798	POLYGON((118.0000000000 52.5000000000,118.0000000000 53.0000000000,118.5000000000 53.0000000000,118.5000000000 52.5000000000,118.0000000000 52.5000000000))	21.9388390
799	POLYGON((119.0000000000 52.5000000000,119.0000000000 53.0000000000,119.5000000000 53.0000000000,119.5000000000 52.5000000000,119.0000000000 52.5000000000))	15.5969524
800	POLYGON((122.0000000000 52.5000000000,122.0000000000 53.0000000000,122.5000000000 53.0000000000,122.5000000000 52.5000000000,122.0000000000 52.5000000000))	27.8130131
801	POLYGON((122.5000000000 52.5000000000,122.5000000000 53.0000000000,123.0000000000 53.0000000000,123.0000000000 52.5000000000,122.5000000000 52.5000000000))	27.0130692
802	POLYGON((123.0000000000 52.5000000000,123.0000000000 53.0000000000,123.5000000000 53.0000000000,123.5000000000 52.5000000000,123.0000000000 52.5000000000))	27.5825787
803	POLYGON((123.5000000000 52.5000000000,123.5000000000 53.0000000000,124.0000000000 53.0000000000,124.0000000000 52.5000000000,123.5000000000 52.5000000000))	26.8717194
804	POLYGON((127.5000000000 52.5000000000,127.5000000000 53.0000000000,128.0000000000 53.0000000000,128.0000000000 52.5000000000,127.5000000000 52.5000000000))	3.9424183
805	POLYGON((128.0000000000 52.5000000000,128.0000000000 53.0000000000,128.5000000000 53.0000000000,128.5000000000 52.5000000000,128.0000000000 52.5000000000))	13.2042341
806	POLYGON((128.5000000000 52.5000000000,128.5000000000 53.0000000000,129.0000000000 53.0000000000,129.0000000000 52.5000000000,128.5000000000 52.5000000000))	16.7740688
807	POLYGON((129.0000000000 52.5000000000,129.0000000000 53.0000000000,129.5000000000 53.0000000000,129.5000000000 52.5000000000,129.0000000000 52.5000000000))	9.6312695
808	POLYGON((129.5000000000 52.5000000000,129.5000000000 53.0000000000,130.0000000000 53.0000000000,130.0000000000 52.5000000000,129.5000000000 52.5000000000))	42.9442329
809	POLYGON((130.5000000000 52.5000000000,130.5000000000 53.0000000000,131.0000000000 53.0000000000,131.0000000000 52.5000000000,130.5000000000 52.5000000000))	14.7789450
810	POLYGON((131.0000000000 52.5000000000,131.0000000000 53.0000000000,131.5000000000 53.0000000000,131.5000000000 52.5000000000,131.0000000000 52.5000000000))	27.4073334
811	POLYGON((132.0000000000 52.5000000000,132.0000000000 53.0000000000,132.5000000000 53.0000000000,132.5000000000 52.5000000000,132.0000000000 52.5000000000))	11.8002377
812	POLYGON((132.5000000000 52.5000000000,132.5000000000 53.0000000000,133.0000000000 53.0000000000,133.0000000000 52.5000000000,132.5000000000 52.5000000000))	4.6552439
813	POLYGON((133.0000000000 52.5000000000,133.0000000000 53.0000000000,133.5000000000 53.0000000000,133.5000000000 52.5000000000,133.0000000000 52.5000000000))	10.8852806
814	POLYGON((133.5000000000 52.5000000000,133.5000000000 53.0000000000,134.0000000000 53.0000000000,134.0000000000 52.5000000000,133.5000000000 52.5000000000))	33.0949936
815	POLYGON((134.0000000000 52.5000000000,134.0000000000 53.0000000000,134.5000000000 53.0000000000,134.5000000000 52.5000000000,134.0000000000 52.5000000000))	23.2184887
816	POLYGON((134.5000000000 52.5000000000,134.5000000000 53.0000000000,135.0000000000 53.0000000000,135.0000000000 52.5000000000,134.5000000000 52.5000000000))	28.9051571
817	POLYGON((135.0000000000 52.5000000000,135.0000000000 53.0000000000,135.5000000000 53.0000000000,135.5000000000 52.5000000000,135.0000000000 52.5000000000))	19.1808262
818	POLYGON((135.5000000000 52.5000000000,135.5000000000 53.0000000000,136.0000000000 53.0000000000,136.0000000000 52.5000000000,135.5000000000 52.5000000000))	16.3388157
819	POLYGON((93.5000000000 53.0000000000,93.5000000000 53.5000000000,94.0000000000 53.5000000000,94.0000000000 53.0000000000,93.5000000000 53.0000000000))	0.0000000
820	POLYGON((94.5000000000 53.0000000000,94.5000000000 53.5000000000,95.0000000000 53.5000000000,95.0000000000 53.0000000000,94.5000000000 53.0000000000))	16.5198746
821	POLYGON((95.0000000000 53.0000000000,95.0000000000 53.5000000000,95.5000000000 53.5000000000,95.5000000000 53.0000000000,95.0000000000 53.0000000000))	16.5175800
822	POLYGON((95.5000000000 53.0000000000,95.5000000000 53.5000000000,96.0000000000 53.5000000000,96.0000000000 53.0000000000,95.5000000000 53.0000000000))	17.1452389
823	POLYGON((96.0000000000 53.0000000000,96.0000000000 53.5000000000,96.5000000000 53.5000000000,96.5000000000 53.0000000000,96.0000000000 53.0000000000))	20.1253109
824	POLYGON((96.5000000000 53.0000000000,96.5000000000 53.5000000000,97.0000000000 53.5000000000,97.0000000000 53.0000000000,96.5000000000 53.0000000000))	15.2065201
825	POLYGON((97.0000000000 53.0000000000,97.0000000000 53.5000000000,97.5000000000 53.5000000000,97.5000000000 53.0000000000,97.0000000000 53.0000000000))	18.1993484
826	POLYGON((99.0000000000 53.0000000000,99.0000000000 53.5000000000,99.5000000000 53.5000000000,99.5000000000 53.0000000000,99.0000000000 53.0000000000))	30.7750626
827	POLYGON((99.5000000000 53.0000000000,99.5000000000 53.5000000000,100.0000000000 53.5000000000,100.0000000000 53.0000000000,99.5000000000 53.0000000000))	22.7768707
828	POLYGON((100.0000000000 53.0000000000,100.0000000000 53.5000000000,100.5000000000 53.5000000000,100.5000000000 53.0000000000,100.0000000000 53.0000000000))	22.6821423
829	POLYGON((100.5000000000 53.0000000000,100.5000000000 53.5000000000,101.0000000000 53.5000000000,101.0000000000 53.0000000000,100.5000000000 53.0000000000))	26.4988518
830	POLYGON((101.0000000000 53.0000000000,101.0000000000 53.5000000000,101.5000000000 53.5000000000,101.5000000000 53.0000000000,101.0000000000 53.0000000000))	0.0000000
831	POLYGON((110.5000000000 53.0000000000,110.5000000000 53.5000000000,111.0000000000 53.5000000000,111.0000000000 53.0000000000,110.5000000000 53.0000000000))	24.2765999
832	POLYGON((111.0000000000 53.0000000000,111.0000000000 53.5000000000,111.5000000000 53.5000000000,111.5000000000 53.0000000000,111.0000000000 53.0000000000))	35.6552238
833	POLYGON((111.5000000000 53.0000000000,111.5000000000 53.5000000000,112.0000000000 53.5000000000,112.0000000000 53.0000000000,111.5000000000 53.0000000000))	39.6123657
834	POLYGON((112.0000000000 53.0000000000,112.0000000000 53.5000000000,112.5000000000 53.5000000000,112.5000000000 53.0000000000,112.0000000000 53.0000000000))	37.9731712
835	POLYGON((114.5000000000 53.0000000000,114.5000000000 53.5000000000,115.0000000000 53.5000000000,115.0000000000 53.0000000000,114.5000000000 53.0000000000))	32.9287720
836	POLYGON((115.0000000000 53.0000000000,115.0000000000 53.5000000000,115.5000000000 53.5000000000,115.5000000000 53.0000000000,115.0000000000 53.0000000000))	34.4478188
837	POLYGON((115.5000000000 53.0000000000,115.5000000000 53.5000000000,116.0000000000 53.5000000000,116.0000000000 53.0000000000,115.5000000000 53.0000000000))	34.3726616
838	POLYGON((116.0000000000 53.0000000000,116.0000000000 53.5000000000,116.5000000000 53.5000000000,116.5000000000 53.0000000000,116.0000000000 53.0000000000))	32.6112289
839	POLYGON((116.5000000000 53.0000000000,116.5000000000 53.5000000000,117.0000000000 53.5000000000,117.0000000000 53.0000000000,116.5000000000 53.0000000000))	33.1518555
840	POLYGON((117.0000000000 53.0000000000,117.0000000000 53.5000000000,117.5000000000 53.5000000000,117.5000000000 53.0000000000,117.0000000000 53.0000000000))	29.5091896
841	POLYGON((117.5000000000 53.0000000000,117.5000000000 53.5000000000,118.0000000000 53.5000000000,118.0000000000 53.0000000000,117.5000000000 53.0000000000))	29.1382713
842	POLYGON((118.0000000000 53.0000000000,118.0000000000 53.5000000000,118.5000000000 53.5000000000,118.5000000000 53.0000000000,118.0000000000 53.0000000000))	16.7570877
843	POLYGON((118.5000000000 53.0000000000,118.5000000000 53.5000000000,119.0000000000 53.5000000000,119.0000000000 53.0000000000,118.5000000000 53.0000000000))	17.9641876
844	POLYGON((119.0000000000 53.0000000000,119.0000000000 53.5000000000,119.5000000000 53.5000000000,119.5000000000 53.0000000000,119.0000000000 53.0000000000))	16.9633789
845	POLYGON((122.5000000000 53.0000000000,122.5000000000 53.5000000000,123.0000000000 53.5000000000,123.0000000000 53.0000000000,122.5000000000 53.0000000000))	30.5051441
846	POLYGON((123.0000000000 53.0000000000,123.0000000000 53.5000000000,123.5000000000 53.5000000000,123.5000000000 53.0000000000,123.0000000000 53.0000000000))	27.6711407
847	POLYGON((123.5000000000 53.0000000000,123.5000000000 53.5000000000,124.0000000000 53.5000000000,124.0000000000 53.0000000000,123.5000000000 53.0000000000))	27.5700512
848	POLYGON((128.0000000000 53.0000000000,128.0000000000 53.5000000000,128.5000000000 53.5000000000,128.5000000000 53.0000000000,128.0000000000 53.0000000000))	35.0629997
849	POLYGON((128.5000000000 53.0000000000,128.5000000000 53.5000000000,129.0000000000 53.5000000000,129.0000000000 53.0000000000,128.5000000000 53.0000000000))	30.5660801
850	POLYGON((129.0000000000 53.0000000000,129.0000000000 53.5000000000,129.5000000000 53.5000000000,129.5000000000 53.0000000000,129.0000000000 53.0000000000))	29.8434334
851	POLYGON((129.5000000000 53.0000000000,129.5000000000 53.5000000000,130.0000000000 53.5000000000,130.0000000000 53.0000000000,129.5000000000 53.0000000000))	28.7620602
852	POLYGON((130.0000000000 53.0000000000,130.0000000000 53.5000000000,130.5000000000 53.5000000000,130.5000000000 53.0000000000,130.0000000000 53.0000000000))	59.5190849
853	POLYGON((130.5000000000 53.0000000000,130.5000000000 53.5000000000,131.0000000000 53.5000000000,131.0000000000 53.0000000000,130.5000000000 53.0000000000))	30.3959980
854	POLYGON((131.0000000000 53.0000000000,131.0000000000 53.5000000000,131.5000000000 53.5000000000,131.5000000000 53.0000000000,131.0000000000 53.0000000000))	12.4257202
855	POLYGON((131.5000000000 53.0000000000,131.5000000000 53.5000000000,132.0000000000 53.5000000000,132.0000000000 53.0000000000,131.5000000000 53.0000000000))	12.4344616
856	POLYGON((132.0000000000 53.0000000000,132.0000000000 53.5000000000,132.5000000000 53.5000000000,132.5000000000 53.0000000000,132.0000000000 53.0000000000))	26.3771591
857	POLYGON((132.5000000000 53.0000000000,132.5000000000 53.5000000000,133.0000000000 53.5000000000,133.0000000000 53.0000000000,132.5000000000 53.0000000000))	26.6769085
858	POLYGON((133.0000000000 53.0000000000,133.0000000000 53.5000000000,133.5000000000 53.5000000000,133.5000000000 53.0000000000,133.0000000000 53.0000000000))	11.3015938
859	POLYGON((133.5000000000 53.0000000000,133.5000000000 53.5000000000,134.0000000000 53.5000000000,134.0000000000 53.0000000000,133.5000000000 53.0000000000))	13.8653107
860	POLYGON((134.0000000000 53.0000000000,134.0000000000 53.5000000000,134.5000000000 53.5000000000,134.5000000000 53.0000000000,134.0000000000 53.0000000000))	14.2064371
861	POLYGON((134.5000000000 53.0000000000,134.5000000000 53.5000000000,135.0000000000 53.5000000000,135.0000000000 53.0000000000,134.5000000000 53.0000000000))	28.6446285
862	POLYGON((135.0000000000 53.0000000000,135.0000000000 53.5000000000,135.5000000000 53.5000000000,135.5000000000 53.0000000000,135.0000000000 53.0000000000))	14.9943371
863	POLYGON((135.5000000000 53.0000000000,135.5000000000 53.5000000000,136.0000000000 53.5000000000,136.0000000000 53.0000000000,135.5000000000 53.0000000000))	14.2964411
864	POLYGON((-84.0000000000 53.5000000000,-84.0000000000 54.0000000000,-83.5000000000 54.0000000000,-83.5000000000 53.5000000000,-84.0000000000 53.5000000000))	0.0000000
865	POLYGON((-83.5000000000 53.5000000000,-83.5000000000 54.0000000000,-83.0000000000 54.0000000000,-83.0000000000 53.5000000000,-83.5000000000 53.5000000000))	41.7640343
866	POLYGON((-83.0000000000 53.5000000000,-83.0000000000 54.0000000000,-82.5000000000 54.0000000000,-82.5000000000 53.5000000000,-83.0000000000 53.5000000000))	63.6902695
867	POLYGON((-82.5000000000 53.5000000000,-82.5000000000 54.0000000000,-82.0000000000 54.0000000000,-82.0000000000 53.5000000000,-82.5000000000 53.5000000000))	0.0000000
868	POLYGON((94.5000000000 53.5000000000,94.5000000000 54.0000000000,95.0000000000 54.0000000000,95.0000000000 53.5000000000,94.5000000000 53.5000000000))	21.5829525
869	POLYGON((95.0000000000 53.5000000000,95.0000000000 54.0000000000,95.5000000000 54.0000000000,95.5000000000 53.5000000000,95.0000000000 53.5000000000))	37.3467407
870	POLYGON((95.5000000000 53.5000000000,95.5000000000 54.0000000000,96.0000000000 54.0000000000,96.0000000000 53.5000000000,95.5000000000 53.5000000000))	29.7789497
871	POLYGON((96.0000000000 53.5000000000,96.0000000000 54.0000000000,96.5000000000 54.0000000000,96.5000000000 53.5000000000,96.0000000000 53.5000000000))	36.2590981
872	POLYGON((96.5000000000 53.5000000000,96.5000000000 54.0000000000,97.0000000000 54.0000000000,97.0000000000 53.5000000000,96.5000000000 53.5000000000))	26.7958527
873	POLYGON((97.0000000000 53.5000000000,97.0000000000 54.0000000000,97.5000000000 54.0000000000,97.5000000000 53.5000000000,97.0000000000 53.5000000000))	15.9782515
874	POLYGON((97.5000000000 53.5000000000,97.5000000000 54.0000000000,98.0000000000 54.0000000000,98.0000000000 53.5000000000,97.5000000000 53.5000000000))	25.4221973
875	POLYGON((98.0000000000 53.5000000000,98.0000000000 54.0000000000,98.5000000000 54.0000000000,98.5000000000 53.5000000000,98.0000000000 53.5000000000))	32.3128204
876	POLYGON((98.5000000000 53.5000000000,98.5000000000 54.0000000000,99.0000000000 54.0000000000,99.0000000000 53.5000000000,98.5000000000 53.5000000000))	17.4878349
877	POLYGON((99.0000000000 53.5000000000,99.0000000000 54.0000000000,99.5000000000 54.0000000000,99.5000000000 53.5000000000,99.0000000000 53.5000000000))	30.7980270
878	POLYGON((100.0000000000 53.5000000000,100.0000000000 54.0000000000,100.5000000000 54.0000000000,100.5000000000 53.5000000000,100.0000000000 53.5000000000))	32.3720284
879	POLYGON((100.5000000000 53.5000000000,100.5000000000 54.0000000000,101.0000000000 54.0000000000,101.0000000000 53.5000000000,100.5000000000 53.5000000000))	0.0000000
880	POLYGON((110.5000000000 53.5000000000,110.5000000000 54.0000000000,111.0000000000 54.0000000000,111.0000000000 53.5000000000,110.5000000000 53.5000000000))	31.0866508
881	POLYGON((111.0000000000 53.5000000000,111.0000000000 54.0000000000,111.5000000000 54.0000000000,111.5000000000 53.5000000000,111.0000000000 53.5000000000))	28.1231022
882	POLYGON((111.5000000000 53.5000000000,111.5000000000 54.0000000000,112.0000000000 54.0000000000,112.0000000000 53.5000000000,111.5000000000 53.5000000000))	33.6368256
883	POLYGON((112.0000000000 53.5000000000,112.0000000000 54.0000000000,112.5000000000 54.0000000000,112.5000000000 53.5000000000,112.0000000000 53.5000000000))	36.2400551
884	POLYGON((112.5000000000 53.5000000000,112.5000000000 54.0000000000,113.0000000000 54.0000000000,113.0000000000 53.5000000000,112.5000000000 53.5000000000))	35.1365128
885	POLYGON((113.0000000000 53.5000000000,113.0000000000 54.0000000000,113.5000000000 54.0000000000,113.5000000000 53.5000000000,113.0000000000 53.5000000000))	35.0875969
886	POLYGON((113.5000000000 53.5000000000,113.5000000000 54.0000000000,114.0000000000 54.0000000000,114.0000000000 53.5000000000,113.5000000000 53.5000000000))	18.8105297
887	POLYGON((114.0000000000 53.5000000000,114.0000000000 54.0000000000,114.5000000000 54.0000000000,114.5000000000 53.5000000000,114.0000000000 53.5000000000))	36.0491982
888	POLYGON((114.5000000000 53.5000000000,114.5000000000 54.0000000000,115.0000000000 54.0000000000,115.0000000000 53.5000000000,114.5000000000 53.5000000000))	29.7718410
889	POLYGON((115.0000000000 53.5000000000,115.0000000000 54.0000000000,115.5000000000 54.0000000000,115.5000000000 53.5000000000,115.0000000000 53.5000000000))	33.9648705
890	POLYGON((115.5000000000 53.5000000000,115.5000000000 54.0000000000,116.0000000000 54.0000000000,116.0000000000 53.5000000000,115.5000000000 53.5000000000))	30.7821751
891	POLYGON((116.0000000000 53.5000000000,116.0000000000 54.0000000000,116.5000000000 54.0000000000,116.5000000000 53.5000000000,116.0000000000 53.5000000000))	30.7138691
892	POLYGON((116.5000000000 53.5000000000,116.5000000000 54.0000000000,117.0000000000 54.0000000000,117.0000000000 53.5000000000,116.5000000000 53.5000000000))	31.5165596
893	POLYGON((117.0000000000 53.5000000000,117.0000000000 54.0000000000,117.5000000000 54.0000000000,117.5000000000 53.5000000000,117.0000000000 53.5000000000))	27.8752117
894	POLYGON((117.5000000000 53.5000000000,117.5000000000 54.0000000000,118.0000000000 54.0000000000,118.0000000000 53.5000000000,117.5000000000 53.5000000000))	27.9901562
895	POLYGON((118.0000000000 53.5000000000,118.0000000000 54.0000000000,118.5000000000 54.0000000000,118.5000000000 53.5000000000,118.0000000000 53.5000000000))	26.3040981
896	POLYGON((118.5000000000 53.5000000000,118.5000000000 54.0000000000,119.0000000000 54.0000000000,119.0000000000 53.5000000000,118.5000000000 53.5000000000))	32.4840126
897	POLYGON((119.0000000000 53.5000000000,119.0000000000 54.0000000000,119.5000000000 54.0000000000,119.5000000000 53.5000000000,119.0000000000 53.5000000000))	16.3469143
898	POLYGON((119.5000000000 53.5000000000,119.5000000000 54.0000000000,120.0000000000 54.0000000000,120.0000000000 53.5000000000,119.5000000000 53.5000000000))	35.9145889
899	POLYGON((128.5000000000 53.5000000000,128.5000000000 54.0000000000,129.0000000000 54.0000000000,129.0000000000 53.5000000000,128.5000000000 53.5000000000))	35.1284065
900	POLYGON((129.0000000000 53.5000000000,129.0000000000 54.0000000000,129.5000000000 54.0000000000,129.5000000000 53.5000000000,129.0000000000 53.5000000000))	25.7187309
901	POLYGON((129.5000000000 53.5000000000,129.5000000000 54.0000000000,130.0000000000 54.0000000000,130.0000000000 53.5000000000,129.5000000000 53.5000000000))	28.4638615
902	POLYGON((130.0000000000 53.5000000000,130.0000000000 54.0000000000,130.5000000000 54.0000000000,130.5000000000 53.5000000000,130.0000000000 53.5000000000))	19.3192234
903	POLYGON((130.5000000000 53.5000000000,130.5000000000 54.0000000000,131.0000000000 54.0000000000,131.0000000000 53.5000000000,130.5000000000 53.5000000000))	27.7269650
904	POLYGON((131.0000000000 53.5000000000,131.0000000000 54.0000000000,131.5000000000 54.0000000000,131.5000000000 53.5000000000,131.0000000000 53.5000000000))	0.0000000
905	POLYGON((131.5000000000 53.5000000000,131.5000000000 54.0000000000,132.0000000000 54.0000000000,132.0000000000 53.5000000000,131.5000000000 53.5000000000))	28.4287090
906	POLYGON((132.0000000000 53.5000000000,132.0000000000 54.0000000000,132.5000000000 54.0000000000,132.5000000000 53.5000000000,132.0000000000 53.5000000000))	28.7554512
907	POLYGON((132.5000000000 53.5000000000,132.5000000000 54.0000000000,133.0000000000 54.0000000000,133.0000000000 53.5000000000,132.5000000000 53.5000000000))	30.7877121
908	POLYGON((133.0000000000 53.5000000000,133.0000000000 54.0000000000,133.5000000000 54.0000000000,133.5000000000 53.5000000000,133.0000000000 53.5000000000))	14.3148441
909	POLYGON((133.5000000000 53.5000000000,133.5000000000 54.0000000000,134.0000000000 54.0000000000,134.0000000000 53.5000000000,133.5000000000 53.5000000000))	19.5297661
910	POLYGON((134.0000000000 53.5000000000,134.0000000000 54.0000000000,134.5000000000 54.0000000000,134.5000000000 53.5000000000,134.0000000000 53.5000000000))	7.7352419
911	POLYGON((134.5000000000 53.5000000000,134.5000000000 54.0000000000,135.0000000000 54.0000000000,135.0000000000 53.5000000000,134.5000000000 53.5000000000))	0.0000000
912	POLYGON((135.0000000000 53.5000000000,135.0000000000 54.0000000000,135.5000000000 54.0000000000,135.5000000000 53.5000000000,135.0000000000 53.5000000000))	14.2956505
913	POLYGON((157.0000000000 53.5000000000,157.0000000000 54.0000000000,157.5000000000 54.0000000000,157.5000000000 53.5000000000,157.0000000000 53.5000000000))	0.0000000
914	POLYGON((-89.0000000000 54.0000000000,-89.0000000000 54.5000000000,-88.5000000000 54.5000000000,-88.5000000000 54.0000000000,-89.0000000000 54.0000000000))	0.0000000
915	POLYGON((-88.5000000000 54.0000000000,-88.5000000000 54.5000000000,-88.0000000000 54.5000000000,-88.0000000000 54.0000000000,-88.5000000000 54.0000000000))	0.0000000
916	POLYGON((-88.0000000000 54.0000000000,-88.0000000000 54.5000000000,-87.5000000000 54.5000000000,-87.5000000000 54.0000000000,-88.0000000000 54.0000000000))	0.0000000
917	POLYGON((-87.5000000000 54.0000000000,-87.5000000000 54.5000000000,-87.0000000000 54.5000000000,-87.0000000000 54.0000000000,-87.5000000000 54.0000000000))	0.0000000
918	POLYGON((-87.0000000000 54.0000000000,-87.0000000000 54.5000000000,-86.5000000000 54.5000000000,-86.5000000000 54.0000000000,-87.0000000000 54.0000000000))	0.0000000
919	POLYGON((-86.5000000000 54.0000000000,-86.5000000000 54.5000000000,-86.0000000000 54.5000000000,-86.0000000000 54.0000000000,-86.5000000000 54.0000000000))	0.0000000
920	POLYGON((-86.0000000000 54.0000000000,-86.0000000000 54.5000000000,-85.5000000000 54.5000000000,-85.5000000000 54.0000000000,-86.0000000000 54.0000000000))	0.0000000
921	POLYGON((-85.5000000000 54.0000000000,-85.5000000000 54.5000000000,-85.0000000000 54.5000000000,-85.0000000000 54.0000000000,-85.5000000000 54.0000000000))	0.0000000
922	POLYGON((-85.0000000000 54.0000000000,-85.0000000000 54.5000000000,-84.5000000000 54.5000000000,-84.5000000000 54.0000000000,-85.0000000000 54.0000000000))	0.0000000
923	POLYGON((-84.5000000000 54.0000000000,-84.5000000000 54.5000000000,-84.0000000000 54.5000000000,-84.0000000000 54.0000000000,-84.5000000000 54.0000000000))	0.0000000
924	POLYGON((-84.0000000000 54.0000000000,-84.0000000000 54.5000000000,-83.5000000000 54.5000000000,-83.5000000000 54.0000000000,-84.0000000000 54.0000000000))	0.1474519
925	POLYGON((-83.5000000000 54.0000000000,-83.5000000000 54.5000000000,-83.0000000000 54.5000000000,-83.0000000000 54.0000000000,-83.5000000000 54.0000000000))	88.0414352
926	POLYGON((-83.0000000000 54.0000000000,-83.0000000000 54.5000000000,-82.5000000000 54.5000000000,-82.5000000000 54.0000000000,-83.0000000000 54.0000000000))	104.4811096
927	POLYGON((94.5000000000 54.0000000000,94.5000000000 54.5000000000,95.0000000000 54.5000000000,95.0000000000 54.0000000000,94.5000000000 54.0000000000))	14.9820099
928	POLYGON((95.0000000000 54.0000000000,95.0000000000 54.5000000000,95.5000000000 54.5000000000,95.5000000000 54.0000000000,95.0000000000 54.0000000000))	19.6657486
929	POLYGON((95.5000000000 54.0000000000,95.5000000000 54.5000000000,96.0000000000 54.5000000000,96.0000000000 54.0000000000,95.5000000000 54.0000000000))	28.5775356
930	POLYGON((96.0000000000 54.0000000000,96.0000000000 54.5000000000,96.5000000000 54.5000000000,96.5000000000 54.0000000000,96.0000000000 54.0000000000))	23.4799461
931	POLYGON((96.5000000000 54.0000000000,96.5000000000 54.5000000000,97.0000000000 54.5000000000,97.0000000000 54.0000000000,96.5000000000 54.0000000000))	21.9620342
932	POLYGON((97.0000000000 54.0000000000,97.0000000000 54.5000000000,97.5000000000 54.5000000000,97.5000000000 54.0000000000,97.0000000000 54.0000000000))	11.5772610
933	POLYGON((97.5000000000 54.0000000000,97.5000000000 54.5000000000,98.0000000000 54.5000000000,98.0000000000 54.0000000000,97.5000000000 54.0000000000))	10.9054003
934	POLYGON((98.0000000000 54.0000000000,98.0000000000 54.5000000000,98.5000000000 54.5000000000,98.5000000000 54.0000000000,98.0000000000 54.0000000000))	15.6873789
935	POLYGON((110.0000000000 54.0000000000,110.0000000000 54.5000000000,110.5000000000 54.5000000000,110.5000000000 54.0000000000,110.0000000000 54.0000000000))	13.2910986
936	POLYGON((111.0000000000 54.0000000000,111.0000000000 54.5000000000,111.5000000000 54.5000000000,111.5000000000 54.0000000000,111.0000000000 54.0000000000))	26.9159203
937	POLYGON((111.5000000000 54.0000000000,111.5000000000 54.5000000000,112.0000000000 54.5000000000,112.0000000000 54.0000000000,111.5000000000 54.0000000000))	32.5107040
938	POLYGON((112.0000000000 54.0000000000,112.0000000000 54.5000000000,112.5000000000 54.5000000000,112.5000000000 54.0000000000,112.0000000000 54.0000000000))	27.3879719
939	POLYGON((112.5000000000 54.0000000000,112.5000000000 54.5000000000,113.0000000000 54.5000000000,113.0000000000 54.0000000000,112.5000000000 54.0000000000))	33.6240196
940	POLYGON((113.0000000000 54.0000000000,113.0000000000 54.5000000000,113.5000000000 54.5000000000,113.5000000000 54.0000000000,113.0000000000 54.0000000000))	32.1613922
941	POLYGON((113.5000000000 54.0000000000,113.5000000000 54.5000000000,114.0000000000 54.5000000000,114.0000000000 54.0000000000,113.5000000000 54.0000000000))	25.2141132
942	POLYGON((114.0000000000 54.0000000000,114.0000000000 54.5000000000,114.5000000000 54.5000000000,114.5000000000 54.0000000000,114.0000000000 54.0000000000))	31.4712391
943	POLYGON((114.5000000000 54.0000000000,114.5000000000 54.5000000000,115.0000000000 54.5000000000,115.0000000000 54.0000000000,114.5000000000 54.0000000000))	29.6256695
944	POLYGON((115.0000000000 54.0000000000,115.0000000000 54.5000000000,115.5000000000 54.5000000000,115.5000000000 54.0000000000,115.0000000000 54.0000000000))	18.4802971
945	POLYGON((115.5000000000 54.0000000000,115.5000000000 54.5000000000,116.0000000000 54.5000000000,116.0000000000 54.0000000000,115.5000000000 54.0000000000))	31.1558285
946	POLYGON((116.0000000000 54.0000000000,116.0000000000 54.5000000000,116.5000000000 54.5000000000,116.5000000000 54.0000000000,116.0000000000 54.0000000000))	27.3951244
947	POLYGON((116.5000000000 54.0000000000,116.5000000000 54.5000000000,117.0000000000 54.5000000000,117.0000000000 54.0000000000,116.5000000000 54.0000000000))	21.6707039
948	POLYGON((117.0000000000 54.0000000000,117.0000000000 54.5000000000,117.5000000000 54.5000000000,117.5000000000 54.0000000000,117.0000000000 54.0000000000))	20.2662907
949	POLYGON((117.5000000000 54.0000000000,117.5000000000 54.5000000000,118.0000000000 54.5000000000,118.0000000000 54.0000000000,117.5000000000 54.0000000000))	23.8791218
950	POLYGON((118.0000000000 54.0000000000,118.0000000000 54.5000000000,118.5000000000 54.5000000000,118.5000000000 54.0000000000,118.0000000000 54.0000000000))	24.9553719
951	POLYGON((118.5000000000 54.0000000000,118.5000000000 54.5000000000,119.0000000000 54.5000000000,119.0000000000 54.0000000000,118.5000000000 54.0000000000))	34.8791771
952	POLYGON((119.0000000000 54.0000000000,119.0000000000 54.5000000000,119.5000000000 54.5000000000,119.5000000000 54.0000000000,119.0000000000 54.0000000000))	25.1795254
953	POLYGON((119.5000000000 54.0000000000,119.5000000000 54.5000000000,120.0000000000 54.5000000000,120.0000000000 54.0000000000,119.5000000000 54.0000000000))	28.6478748
954	POLYGON((120.0000000000 54.0000000000,120.0000000000 54.5000000000,120.5000000000 54.5000000000,120.5000000000 54.0000000000,120.0000000000 54.0000000000))	31.3351288
955	POLYGON((120.5000000000 54.0000000000,120.5000000000 54.5000000000,121.0000000000 54.5000000000,121.0000000000 54.0000000000,120.5000000000 54.0000000000))	10.3016758
956	POLYGON((121.0000000000 54.0000000000,121.0000000000 54.5000000000,121.5000000000 54.5000000000,121.5000000000 54.0000000000,121.0000000000 54.0000000000))	19.2870464
957	POLYGON((121.5000000000 54.0000000000,121.5000000000 54.5000000000,122.0000000000 54.5000000000,122.0000000000 54.0000000000,121.5000000000 54.0000000000))	30.2865067
958	POLYGON((122.0000000000 54.0000000000,122.0000000000 54.5000000000,122.5000000000 54.5000000000,122.5000000000 54.0000000000,122.0000000000 54.0000000000))	19.1614971
959	POLYGON((125.5000000000 54.0000000000,125.5000000000 54.5000000000,126.0000000000 54.5000000000,126.0000000000 54.0000000000,125.5000000000 54.0000000000))	12.5991116
960	POLYGON((126.0000000000 54.0000000000,126.0000000000 54.5000000000,126.5000000000 54.5000000000,126.5000000000 54.0000000000,126.0000000000 54.0000000000))	16.0756130
961	POLYGON((127.5000000000 54.0000000000,127.5000000000 54.5000000000,128.0000000000 54.5000000000,128.0000000000 54.0000000000,127.5000000000 54.0000000000))	0.0000000
962	POLYGON((128.0000000000 54.0000000000,128.0000000000 54.5000000000,128.5000000000 54.5000000000,128.5000000000 54.0000000000,128.0000000000 54.0000000000))	37.6708221
963	POLYGON((128.5000000000 54.0000000000,128.5000000000 54.5000000000,129.0000000000 54.5000000000,129.0000000000 54.0000000000,128.5000000000 54.0000000000))	38.4001923
964	POLYGON((129.0000000000 54.0000000000,129.0000000000 54.5000000000,129.5000000000 54.5000000000,129.5000000000 54.0000000000,129.0000000000 54.0000000000))	39.9809494
965	POLYGON((129.5000000000 54.0000000000,129.5000000000 54.5000000000,130.0000000000 54.5000000000,130.0000000000 54.0000000000,129.5000000000 54.0000000000))	33.3491821
966	POLYGON((130.0000000000 54.0000000000,130.0000000000 54.5000000000,130.5000000000 54.5000000000,130.5000000000 54.0000000000,130.0000000000 54.0000000000))	32.6828613
967	POLYGON((130.5000000000 54.0000000000,130.5000000000 54.5000000000,131.0000000000 54.5000000000,131.0000000000 54.0000000000,130.5000000000 54.0000000000))	25.7653332
968	POLYGON((131.0000000000 54.0000000000,131.0000000000 54.5000000000,131.5000000000 54.5000000000,131.5000000000 54.0000000000,131.0000000000 54.0000000000))	21.8821735
969	POLYGON((131.5000000000 54.0000000000,131.5000000000 54.5000000000,132.0000000000 54.5000000000,132.0000000000 54.0000000000,131.5000000000 54.0000000000))	26.1128044
970	POLYGON((132.0000000000 54.0000000000,132.0000000000 54.5000000000,132.5000000000 54.5000000000,132.5000000000 54.0000000000,132.0000000000 54.0000000000))	24.5027256
971	POLYGON((132.5000000000 54.0000000000,132.5000000000 54.5000000000,133.0000000000 54.5000000000,133.0000000000 54.0000000000,132.5000000000 54.0000000000))	46.6080322
972	POLYGON((134.5000000000 54.0000000000,134.5000000000 54.5000000000,135.0000000000 54.5000000000,135.0000000000 54.0000000000,134.5000000000 54.0000000000))	7.7374167
973	POLYGON((135.0000000000 54.0000000000,135.0000000000 54.5000000000,135.5000000000 54.5000000000,135.5000000000 54.0000000000,135.0000000000 54.0000000000))	0.0000000
974	POLYGON((135.5000000000 54.0000000000,135.5000000000 54.5000000000,136.0000000000 54.5000000000,136.0000000000 54.0000000000,135.5000000000 54.0000000000))	21.4581432
975	POLYGON((157.5000000000 54.0000000000,157.5000000000 54.5000000000,158.0000000000 54.5000000000,158.0000000000 54.0000000000,157.5000000000 54.0000000000))	0.0000000
976	POLYGON((-90.5000000000 54.5000000000,-90.5000000000 55.0000000000,-90.0000000000 55.0000000000,-90.0000000000 54.5000000000,-90.5000000000 54.5000000000))	0.0000000
977	POLYGON((-90.0000000000 54.5000000000,-90.0000000000 55.0000000000,-89.5000000000 55.0000000000,-89.5000000000 54.5000000000,-90.0000000000 54.5000000000))	0.0000000
978	POLYGON((-89.5000000000 54.5000000000,-89.5000000000 55.0000000000,-89.0000000000 55.0000000000,-89.0000000000 54.5000000000,-89.5000000000 54.5000000000))	0.0000000
979	POLYGON((-89.0000000000 54.5000000000,-89.0000000000 55.0000000000,-88.5000000000 55.0000000000,-88.5000000000 54.5000000000,-89.0000000000 54.5000000000))	0.0000000
980	POLYGON((-88.5000000000 54.5000000000,-88.5000000000 55.0000000000,-88.0000000000 55.0000000000,-88.0000000000 54.5000000000,-88.5000000000 54.5000000000))	0.0000000
981	POLYGON((-88.0000000000 54.5000000000,-88.0000000000 55.0000000000,-87.5000000000 55.0000000000,-87.5000000000 54.5000000000,-88.0000000000 54.5000000000))	0.0000000
982	POLYGON((-87.5000000000 54.5000000000,-87.5000000000 55.0000000000,-87.0000000000 55.0000000000,-87.0000000000 54.5000000000,-87.5000000000 54.5000000000))	0.0000000
983	POLYGON((-87.0000000000 54.5000000000,-87.0000000000 55.0000000000,-86.5000000000 55.0000000000,-86.5000000000 54.5000000000,-87.0000000000 54.5000000000))	0.0000000
984	POLYGON((-86.5000000000 54.5000000000,-86.5000000000 55.0000000000,-86.0000000000 55.0000000000,-86.0000000000 54.5000000000,-86.5000000000 54.5000000000))	0.0000000
985	POLYGON((-86.0000000000 54.5000000000,-86.0000000000 55.0000000000,-85.5000000000 55.0000000000,-85.5000000000 54.5000000000,-86.0000000000 54.5000000000))	0.0000000
986	POLYGON((-85.5000000000 54.5000000000,-85.5000000000 55.0000000000,-85.0000000000 55.0000000000,-85.0000000000 54.5000000000,-85.5000000000 54.5000000000))	0.0000000
987	POLYGON((-85.0000000000 54.5000000000,-85.0000000000 55.0000000000,-84.5000000000 55.0000000000,-84.5000000000 54.5000000000,-85.0000000000 54.5000000000))	0.0000030
988	POLYGON((-84.5000000000 54.5000000000,-84.5000000000 55.0000000000,-84.0000000000 55.0000000000,-84.0000000000 54.5000000000,-84.5000000000 54.5000000000))	0.0000000
989	POLYGON((-84.0000000000 54.5000000000,-84.0000000000 55.0000000000,-83.5000000000 55.0000000000,-83.5000000000 54.5000000000,-84.0000000000 54.5000000000))	0.0000000
990	POLYGON((-83.5000000000 54.5000000000,-83.5000000000 55.0000000000,-83.0000000000 55.0000000000,-83.0000000000 54.5000000000,-83.5000000000 54.5000000000))	0.0011748
991	POLYGON((-83.0000000000 54.5000000000,-83.0000000000 55.0000000000,-82.5000000000 55.0000000000,-82.5000000000 54.5000000000,-83.0000000000 54.5000000000))	0.0000000
992	POLYGON((93.5000000000 54.5000000000,93.5000000000 55.0000000000,94.0000000000 55.0000000000,94.0000000000 54.5000000000,93.5000000000 54.5000000000))	11.7128658
993	POLYGON((94.0000000000 54.5000000000,94.0000000000 55.0000000000,94.5000000000 55.0000000000,94.5000000000 54.5000000000,94.0000000000 54.5000000000))	14.8929253
994	POLYGON((94.5000000000 54.5000000000,94.5000000000 55.0000000000,95.0000000000 55.0000000000,95.0000000000 54.5000000000,94.5000000000 54.5000000000))	9.1159315
995	POLYGON((95.0000000000 54.5000000000,95.0000000000 55.0000000000,95.5000000000 55.0000000000,95.5000000000 54.5000000000,95.0000000000 54.5000000000))	14.8973579
996	POLYGON((106.0000000000 54.5000000000,106.0000000000 55.0000000000,106.5000000000 55.0000000000,106.5000000000 54.5000000000,106.0000000000 54.5000000000))	15.8085146
997	POLYGON((106.5000000000 54.5000000000,106.5000000000 55.0000000000,107.0000000000 55.0000000000,107.0000000000 54.5000000000,106.5000000000 54.5000000000))	18.6843548
998	POLYGON((107.0000000000 54.5000000000,107.0000000000 55.0000000000,107.5000000000 55.0000000000,107.5000000000 54.5000000000,107.0000000000 54.5000000000))	14.8556442
999	POLYGON((108.5000000000 54.5000000000,108.5000000000 55.0000000000,109.0000000000 55.0000000000,109.0000000000 54.5000000000,108.5000000000 54.5000000000))	7.2726626
1000	POLYGON((110.0000000000 54.5000000000,110.0000000000 55.0000000000,110.5000000000 55.0000000000,110.5000000000 54.5000000000,110.0000000000 54.5000000000))	13.0131083
1001	POLYGON((110.5000000000 54.5000000000,110.5000000000 55.0000000000,111.0000000000 55.0000000000,111.0000000000 54.5000000000,110.5000000000 54.5000000000))	33.8223877
1002	POLYGON((111.0000000000 54.5000000000,111.0000000000 55.0000000000,111.5000000000 55.0000000000,111.5000000000 54.5000000000,111.0000000000 54.5000000000))	31.4343071
1003	POLYGON((111.5000000000 54.5000000000,111.5000000000 55.0000000000,112.0000000000 55.0000000000,112.0000000000 54.5000000000,111.5000000000 54.5000000000))	10.9983912
1004	POLYGON((112.0000000000 54.5000000000,112.0000000000 55.0000000000,112.5000000000 55.0000000000,112.5000000000 54.5000000000,112.0000000000 54.5000000000))	33.2574806
1005	POLYGON((112.5000000000 54.5000000000,112.5000000000 55.0000000000,113.0000000000 55.0000000000,113.0000000000 54.5000000000,112.5000000000 54.5000000000))	36.8599396
1006	POLYGON((113.0000000000 54.5000000000,113.0000000000 55.0000000000,113.5000000000 55.0000000000,113.5000000000 54.5000000000,113.0000000000 54.5000000000))	30.3796215
1007	POLYGON((113.5000000000 54.5000000000,113.5000000000 55.0000000000,114.0000000000 55.0000000000,114.0000000000 54.5000000000,113.5000000000 54.5000000000))	28.2898617
1008	POLYGON((114.0000000000 54.5000000000,114.0000000000 55.0000000000,114.5000000000 55.0000000000,114.5000000000 54.5000000000,114.0000000000 54.5000000000))	26.6717510
1009	POLYGON((114.5000000000 54.5000000000,114.5000000000 55.0000000000,115.0000000000 55.0000000000,115.0000000000 54.5000000000,114.5000000000 54.5000000000))	28.1496773
1010	POLYGON((115.0000000000 54.5000000000,115.0000000000 55.0000000000,115.5000000000 55.0000000000,115.5000000000 54.5000000000,115.0000000000 54.5000000000))	35.2698402
1011	POLYGON((115.5000000000 54.5000000000,115.5000000000 55.0000000000,116.0000000000 55.0000000000,116.0000000000 54.5000000000,115.5000000000 54.5000000000))	23.0459461
1012	POLYGON((116.0000000000 54.5000000000,116.0000000000 55.0000000000,116.5000000000 55.0000000000,116.5000000000 54.5000000000,116.0000000000 54.5000000000))	20.5679340
1013	POLYGON((116.5000000000 54.5000000000,116.5000000000 55.0000000000,117.0000000000 55.0000000000,117.0000000000 54.5000000000,116.5000000000 54.5000000000))	21.1264076
1014	POLYGON((117.0000000000 54.5000000000,117.0000000000 55.0000000000,117.5000000000 55.0000000000,117.5000000000 54.5000000000,117.0000000000 54.5000000000))	21.0342579
1015	POLYGON((117.5000000000 54.5000000000,117.5000000000 55.0000000000,118.0000000000 55.0000000000,118.0000000000 54.5000000000,117.5000000000 54.5000000000))	15.7035580
1016	POLYGON((118.0000000000 54.5000000000,118.0000000000 55.0000000000,118.5000000000 55.0000000000,118.5000000000 54.5000000000,118.0000000000 54.5000000000))	26.0247612
1017	POLYGON((118.5000000000 54.5000000000,118.5000000000 55.0000000000,119.0000000000 55.0000000000,119.0000000000 54.5000000000,118.5000000000 54.5000000000))	31.4614658
1018	POLYGON((119.0000000000 54.5000000000,119.0000000000 55.0000000000,119.5000000000 55.0000000000,119.5000000000 54.5000000000,119.0000000000 54.5000000000))	31.2932072
1019	POLYGON((119.5000000000 54.5000000000,119.5000000000 55.0000000000,120.0000000000 55.0000000000,120.0000000000 54.5000000000,119.5000000000 54.5000000000))	32.9686356
1020	POLYGON((120.0000000000 54.5000000000,120.0000000000 55.0000000000,120.5000000000 55.0000000000,120.5000000000 54.5000000000,120.0000000000 54.5000000000))	34.1501656
1021	POLYGON((120.5000000000 54.5000000000,120.5000000000 55.0000000000,121.0000000000 55.0000000000,121.0000000000 54.5000000000,120.5000000000 54.5000000000))	32.4594917
1022	POLYGON((121.0000000000 54.5000000000,121.0000000000 55.0000000000,121.5000000000 55.0000000000,121.5000000000 54.5000000000,121.0000000000 54.5000000000))	37.5716972
1023	POLYGON((121.5000000000 54.5000000000,121.5000000000 55.0000000000,122.0000000000 55.0000000000,122.0000000000 54.5000000000,121.5000000000 54.5000000000))	38.4256821
1024	POLYGON((122.0000000000 54.5000000000,122.0000000000 55.0000000000,122.5000000000 55.0000000000,122.5000000000 54.5000000000,122.0000000000 54.5000000000))	49.2700768
1025	POLYGON((122.5000000000 54.5000000000,122.5000000000 55.0000000000,123.0000000000 55.0000000000,123.0000000000 54.5000000000,122.5000000000 54.5000000000))	48.6511497
1026	POLYGON((123.0000000000 54.5000000000,123.0000000000 55.0000000000,123.5000000000 55.0000000000,123.5000000000 54.5000000000,123.0000000000 54.5000000000))	30.8210773
1027	POLYGON((123.5000000000 54.5000000000,123.5000000000 55.0000000000,124.0000000000 55.0000000000,124.0000000000 54.5000000000,123.5000000000 54.5000000000))	35.5658531
1028	POLYGON((124.0000000000 54.5000000000,124.0000000000 55.0000000000,124.5000000000 55.0000000000,124.5000000000 54.5000000000,124.0000000000 54.5000000000))	49.1488075
1029	POLYGON((124.5000000000 54.5000000000,124.5000000000 55.0000000000,125.0000000000 55.0000000000,125.0000000000 54.5000000000,124.5000000000 54.5000000000))	37.1644859
1030	POLYGON((125.0000000000 54.5000000000,125.0000000000 55.0000000000,125.5000000000 55.0000000000,125.5000000000 54.5000000000,125.0000000000 54.5000000000))	40.3456650
1031	POLYGON((125.5000000000 54.5000000000,125.5000000000 55.0000000000,126.0000000000 55.0000000000,126.0000000000 54.5000000000,125.5000000000 54.5000000000))	19.4382782
1032	POLYGON((126.0000000000 54.5000000000,126.0000000000 55.0000000000,126.5000000000 55.0000000000,126.5000000000 54.5000000000,126.0000000000 54.5000000000))	15.1295156
1033	POLYGON((126.5000000000 54.5000000000,126.5000000000 55.0000000000,127.0000000000 55.0000000000,127.0000000000 54.5000000000,126.5000000000 54.5000000000))	41.0965843
1034	POLYGON((127.0000000000 54.5000000000,127.0000000000 55.0000000000,127.5000000000 55.0000000000,127.5000000000 54.5000000000,127.0000000000 54.5000000000))	35.9294319
1035	POLYGON((127.5000000000 54.5000000000,127.5000000000 55.0000000000,128.0000000000 55.0000000000,128.0000000000 54.5000000000,127.5000000000 54.5000000000))	28.8253231
1036	POLYGON((128.0000000000 54.5000000000,128.0000000000 55.0000000000,128.5000000000 55.0000000000,128.5000000000 54.5000000000,128.0000000000 54.5000000000))	28.6438656
1037	POLYGON((128.5000000000 54.5000000000,128.5000000000 55.0000000000,129.0000000000 55.0000000000,129.0000000000 54.5000000000,128.5000000000 54.5000000000))	30.1291428
1038	POLYGON((129.0000000000 54.5000000000,129.0000000000 55.0000000000,129.5000000000 55.0000000000,129.5000000000 54.5000000000,129.0000000000 54.5000000000))	37.3741989
1039	POLYGON((129.5000000000 54.5000000000,129.5000000000 55.0000000000,130.0000000000 55.0000000000,130.0000000000 54.5000000000,129.5000000000 54.5000000000))	35.1350632
1040	POLYGON((130.0000000000 54.5000000000,130.0000000000 55.0000000000,130.5000000000 55.0000000000,130.5000000000 54.5000000000,130.0000000000 54.5000000000))	28.2771606
1041	POLYGON((130.5000000000 54.5000000000,130.5000000000 55.0000000000,131.0000000000 55.0000000000,131.0000000000 54.5000000000,130.5000000000 54.5000000000))	24.6035423
1042	POLYGON((131.0000000000 54.5000000000,131.0000000000 55.0000000000,131.5000000000 55.0000000000,131.5000000000 54.5000000000,131.0000000000 54.5000000000))	27.8140297
1043	POLYGON((131.5000000000 54.5000000000,131.5000000000 55.0000000000,132.0000000000 55.0000000000,132.0000000000 54.5000000000,131.5000000000 54.5000000000))	10.6700706
1044	POLYGON((132.0000000000 54.5000000000,132.0000000000 55.0000000000,132.5000000000 55.0000000000,132.5000000000 54.5000000000,132.0000000000 54.5000000000))	23.2425251
1045	POLYGON((132.5000000000 54.5000000000,132.5000000000 55.0000000000,133.0000000000 55.0000000000,133.0000000000 54.5000000000,132.5000000000 54.5000000000))	23.4599724
1046	POLYGON((133.0000000000 54.5000000000,133.0000000000 55.0000000000,133.5000000000 55.0000000000,133.5000000000 54.5000000000,133.0000000000 54.5000000000))	11.0109606
1047	POLYGON((133.5000000000 54.5000000000,133.5000000000 55.0000000000,134.0000000000 55.0000000000,134.0000000000 54.5000000000,133.5000000000 54.5000000000))	8.9567642
1048	POLYGON((157.5000000000 54.5000000000,157.5000000000 55.0000000000,158.0000000000 55.0000000000,158.0000000000 54.5000000000,157.5000000000 54.5000000000))	0.0000000
1049	POLYGON((-92.0000000000 55.0000000000,-92.0000000000 55.5000000000,-91.5000000000 55.5000000000,-91.5000000000 55.0000000000,-92.0000000000 55.0000000000))	0.0000000
1050	POLYGON((-91.5000000000 55.0000000000,-91.5000000000 55.5000000000,-91.0000000000 55.5000000000,-91.0000000000 55.0000000000,-91.5000000000 55.0000000000))	78.9733353
1051	POLYGON((-91.0000000000 55.0000000000,-91.0000000000 55.5000000000,-90.5000000000 55.5000000000,-90.5000000000 55.0000000000,-91.0000000000 55.0000000000))	0.0000000
1052	POLYGON((-90.5000000000 55.0000000000,-90.5000000000 55.5000000000,-90.0000000000 55.5000000000,-90.0000000000 55.0000000000,-90.5000000000 55.0000000000))	0.0000028
1053	POLYGON((-90.0000000000 55.0000000000,-90.0000000000 55.5000000000,-89.5000000000 55.5000000000,-89.5000000000 55.0000000000,-90.0000000000 55.0000000000))	0.0008490
1054	POLYGON((-89.5000000000 55.0000000000,-89.5000000000 55.5000000000,-89.0000000000 55.5000000000,-89.0000000000 55.0000000000,-89.5000000000 55.0000000000))	0.0000028
1055	POLYGON((-89.0000000000 55.0000000000,-89.0000000000 55.5000000000,-88.5000000000 55.5000000000,-88.5000000000 55.0000000000,-89.0000000000 55.0000000000))	0.0000000
1056	POLYGON((-88.5000000000 55.0000000000,-88.5000000000 55.5000000000,-88.0000000000 55.5000000000,-88.0000000000 55.0000000000,-88.5000000000 55.0000000000))	0.0000000
1057	POLYGON((-88.0000000000 55.0000000000,-88.0000000000 55.5000000000,-87.5000000000 55.5000000000,-87.5000000000 55.0000000000,-88.0000000000 55.0000000000))	0.0000000
1058	POLYGON((-87.5000000000 55.0000000000,-87.5000000000 55.5000000000,-87.0000000000 55.5000000000,-87.0000000000 55.0000000000,-87.5000000000 55.0000000000))	0.0000000
1059	POLYGON((-87.0000000000 55.0000000000,-87.0000000000 55.5000000000,-86.5000000000 55.5000000000,-86.5000000000 55.0000000000,-87.0000000000 55.0000000000))	0.0000000
1060	POLYGON((-86.5000000000 55.0000000000,-86.5000000000 55.5000000000,-86.0000000000 55.5000000000,-86.0000000000 55.0000000000,-86.5000000000 55.0000000000))	0.0000000
1061	POLYGON((-86.0000000000 55.0000000000,-86.0000000000 55.5000000000,-85.5000000000 55.5000000000,-85.5000000000 55.0000000000,-86.0000000000 55.0000000000))	0.0000000
1062	POLYGON((-85.5000000000 55.0000000000,-85.5000000000 55.5000000000,-85.0000000000 55.5000000000,-85.0000000000 55.0000000000,-85.5000000000 55.0000000000))	0.0000000
1063	POLYGON((-85.0000000000 55.0000000000,-85.0000000000 55.5000000000,-84.5000000000 55.5000000000,-84.5000000000 55.0000000000,-85.0000000000 55.0000000000))	17.1744480
1064	POLYGON((-84.5000000000 55.0000000000,-84.5000000000 55.5000000000,-84.0000000000 55.5000000000,-84.0000000000 55.0000000000,-84.5000000000 55.0000000000))	0.0000000
1065	POLYGON((-84.0000000000 55.0000000000,-84.0000000000 55.5000000000,-83.5000000000 55.5000000000,-83.5000000000 55.0000000000,-84.0000000000 55.0000000000))	0.0000000
1066	POLYGON((106.0000000000 55.0000000000,106.0000000000 55.5000000000,106.5000000000 55.5000000000,106.5000000000 55.0000000000,106.0000000000 55.0000000000))	17.7413197
1067	POLYGON((107.0000000000 55.0000000000,107.0000000000 55.5000000000,107.5000000000 55.5000000000,107.5000000000 55.0000000000,107.0000000000 55.0000000000))	18.9572544
1068	POLYGON((108.0000000000 55.0000000000,108.0000000000 55.5000000000,108.5000000000 55.5000000000,108.5000000000 55.0000000000,108.0000000000 55.0000000000))	17.5295086
1069	POLYGON((108.5000000000 55.0000000000,108.5000000000 55.5000000000,109.0000000000 55.5000000000,109.0000000000 55.0000000000,108.5000000000 55.0000000000))	5.4264522
1070	POLYGON((110.5000000000 55.0000000000,110.5000000000 55.5000000000,111.0000000000 55.5000000000,111.0000000000 55.0000000000,110.5000000000 55.0000000000))	16.9633770
1071	POLYGON((111.0000000000 55.0000000000,111.0000000000 55.5000000000,111.5000000000 55.5000000000,111.5000000000 55.0000000000,111.0000000000 55.0000000000))	35.2941895
1072	POLYGON((111.5000000000 55.0000000000,111.5000000000 55.5000000000,112.0000000000 55.5000000000,112.0000000000 55.0000000000,111.5000000000 55.0000000000))	29.8079643
1073	POLYGON((112.0000000000 55.0000000000,112.0000000000 55.5000000000,112.5000000000 55.5000000000,112.5000000000 55.0000000000,112.0000000000 55.0000000000))	27.0305405
1074	POLYGON((112.5000000000 55.0000000000,112.5000000000 55.5000000000,113.0000000000 55.5000000000,113.0000000000 55.0000000000,112.5000000000 55.0000000000))	25.4315643
1075	POLYGON((113.0000000000 55.0000000000,113.0000000000 55.5000000000,113.5000000000 55.5000000000,113.5000000000 55.0000000000,113.0000000000 55.0000000000))	29.1318016
1076	POLYGON((113.5000000000 55.0000000000,113.5000000000 55.5000000000,114.0000000000 55.5000000000,114.0000000000 55.0000000000,113.5000000000 55.0000000000))	31.2907658
1077	POLYGON((114.0000000000 55.0000000000,114.0000000000 55.5000000000,114.5000000000 55.5000000000,114.5000000000 55.0000000000,114.0000000000 55.0000000000))	33.1972084
1078	POLYGON((114.5000000000 55.0000000000,114.5000000000 55.5000000000,115.0000000000 55.5000000000,115.0000000000 55.0000000000,114.5000000000 55.0000000000))	27.4846745
1079	POLYGON((115.0000000000 55.0000000000,115.0000000000 55.5000000000,115.5000000000 55.5000000000,115.5000000000 55.0000000000,115.0000000000 55.0000000000))	26.9503632
1080	POLYGON((115.5000000000 55.0000000000,115.5000000000 55.5000000000,116.0000000000 55.5000000000,116.0000000000 55.0000000000,115.5000000000 55.0000000000))	24.5721626
1081	POLYGON((116.0000000000 55.0000000000,116.0000000000 55.5000000000,116.5000000000 55.5000000000,116.5000000000 55.0000000000,116.0000000000 55.0000000000))	27.2848244
1082	POLYGON((116.5000000000 55.0000000000,116.5000000000 55.5000000000,117.0000000000 55.5000000000,117.0000000000 55.0000000000,116.5000000000 55.0000000000))	28.3259678
1083	POLYGON((117.0000000000 55.0000000000,117.0000000000 55.5000000000,117.5000000000 55.5000000000,117.5000000000 55.0000000000,117.0000000000 55.0000000000))	29.0118427
1084	POLYGON((117.5000000000 55.0000000000,117.5000000000 55.5000000000,118.0000000000 55.5000000000,118.0000000000 55.0000000000,117.5000000000 55.0000000000))	20.2009468
1085	POLYGON((118.0000000000 55.0000000000,118.0000000000 55.5000000000,118.5000000000 55.5000000000,118.5000000000 55.0000000000,118.0000000000 55.0000000000))	25.0317154
1086	POLYGON((118.5000000000 55.0000000000,118.5000000000 55.5000000000,119.0000000000 55.5000000000,119.0000000000 55.0000000000,118.5000000000 55.0000000000))	24.9155083
1087	POLYGON((119.0000000000 55.0000000000,119.0000000000 55.5000000000,119.5000000000 55.5000000000,119.5000000000 55.0000000000,119.0000000000 55.0000000000))	24.0751781
1088	POLYGON((119.5000000000 55.0000000000,119.5000000000 55.5000000000,120.0000000000 55.5000000000,120.0000000000 55.0000000000,119.5000000000 55.0000000000))	28.1940746
1089	POLYGON((120.0000000000 55.0000000000,120.0000000000 55.5000000000,120.5000000000 55.5000000000,120.5000000000 55.0000000000,120.0000000000 55.0000000000))	41.7893791
1090	POLYGON((120.5000000000 55.0000000000,120.5000000000 55.5000000000,121.0000000000 55.5000000000,121.0000000000 55.0000000000,120.5000000000 55.0000000000))	33.6481400
1091	POLYGON((121.0000000000 55.0000000000,121.0000000000 55.5000000000,121.5000000000 55.5000000000,121.5000000000 55.0000000000,121.0000000000 55.0000000000))	50.4820023
1092	POLYGON((121.5000000000 55.0000000000,121.5000000000 55.5000000000,122.0000000000 55.5000000000,122.0000000000 55.0000000000,121.5000000000 55.0000000000))	45.1863327
1093	POLYGON((122.0000000000 55.0000000000,122.0000000000 55.5000000000,122.5000000000 55.5000000000,122.5000000000 55.0000000000,122.0000000000 55.0000000000))	49.9467964
1094	POLYGON((122.5000000000 55.0000000000,122.5000000000 55.5000000000,123.0000000000 55.5000000000,123.0000000000 55.0000000000,122.5000000000 55.0000000000))	36.4310951
1095	POLYGON((123.0000000000 55.0000000000,123.0000000000 55.5000000000,123.5000000000 55.5000000000,123.5000000000 55.0000000000,123.0000000000 55.0000000000))	47.4427109
1096	POLYGON((123.5000000000 55.0000000000,123.5000000000 55.5000000000,124.0000000000 55.5000000000,124.0000000000 55.0000000000,123.5000000000 55.0000000000))	51.4331398
1097	POLYGON((124.0000000000 55.0000000000,124.0000000000 55.5000000000,124.5000000000 55.5000000000,124.5000000000 55.0000000000,124.0000000000 55.0000000000))	49.7020454
1098	POLYGON((124.5000000000 55.0000000000,124.5000000000 55.5000000000,125.0000000000 55.5000000000,125.0000000000 55.0000000000,124.5000000000 55.0000000000))	39.4504509
1099	POLYGON((125.0000000000 55.0000000000,125.0000000000 55.5000000000,125.5000000000 55.5000000000,125.5000000000 55.0000000000,125.0000000000 55.0000000000))	36.9204407
1100	POLYGON((125.5000000000 55.0000000000,125.5000000000 55.5000000000,126.0000000000 55.5000000000,126.0000000000 55.0000000000,125.5000000000 55.0000000000))	36.9417801
1101	POLYGON((126.0000000000 55.0000000000,126.0000000000 55.5000000000,126.5000000000 55.5000000000,126.5000000000 55.0000000000,126.0000000000 55.0000000000))	29.9765282
1102	POLYGON((126.5000000000 55.0000000000,126.5000000000 55.5000000000,127.0000000000 55.5000000000,127.0000000000 55.0000000000,126.5000000000 55.0000000000))	34.5009270
1103	POLYGON((127.0000000000 55.0000000000,127.0000000000 55.5000000000,127.5000000000 55.5000000000,127.5000000000 55.0000000000,127.0000000000 55.0000000000))	43.0025368
1104	POLYGON((127.5000000000 55.0000000000,127.5000000000 55.5000000000,128.0000000000 55.5000000000,128.0000000000 55.0000000000,127.5000000000 55.0000000000))	33.5287247
1105	POLYGON((128.0000000000 55.0000000000,128.0000000000 55.5000000000,128.5000000000 55.5000000000,128.5000000000 55.0000000000,128.0000000000 55.0000000000))	30.6737518
1106	POLYGON((128.5000000000 55.0000000000,128.5000000000 55.5000000000,129.0000000000 55.5000000000,129.0000000000 55.0000000000,128.5000000000 55.0000000000))	36.1383171
1107	POLYGON((129.0000000000 55.0000000000,129.0000000000 55.5000000000,129.5000000000 55.5000000000,129.5000000000 55.0000000000,129.0000000000 55.0000000000))	25.3636417
1108	POLYGON((129.5000000000 55.0000000000,129.5000000000 55.5000000000,130.0000000000 55.5000000000,130.0000000000 55.0000000000,129.5000000000 55.0000000000))	21.6872540
1109	POLYGON((130.0000000000 55.0000000000,130.0000000000 55.5000000000,130.5000000000 55.5000000000,130.5000000000 55.0000000000,130.0000000000 55.0000000000))	24.6214962
1110	POLYGON((130.5000000000 55.0000000000,130.5000000000 55.5000000000,131.0000000000 55.5000000000,131.0000000000 55.0000000000,130.5000000000 55.0000000000))	19.4212360
1111	POLYGON((131.0000000000 55.0000000000,131.0000000000 55.5000000000,131.5000000000 55.5000000000,131.5000000000 55.0000000000,131.0000000000 55.0000000000))	26.4346447
1112	POLYGON((131.5000000000 55.0000000000,131.5000000000 55.5000000000,132.0000000000 55.5000000000,132.0000000000 55.0000000000,131.5000000000 55.0000000000))	26.6428909
1113	POLYGON((132.0000000000 55.0000000000,132.0000000000 55.5000000000,132.5000000000 55.5000000000,132.5000000000 55.0000000000,132.0000000000 55.0000000000))	28.4661694
1114	POLYGON((132.5000000000 55.0000000000,132.5000000000 55.5000000000,133.0000000000 55.5000000000,133.0000000000 55.0000000000,132.5000000000 55.0000000000))	23.8768959
1115	POLYGON((133.0000000000 55.0000000000,133.0000000000 55.5000000000,133.5000000000 55.5000000000,133.5000000000 55.0000000000,133.0000000000 55.0000000000))	30.8119946
1116	POLYGON((133.5000000000 55.0000000000,133.5000000000 55.5000000000,134.0000000000 55.5000000000,134.0000000000 55.0000000000,133.5000000000 55.0000000000))	35.8882065
1117	POLYGON((134.0000000000 55.0000000000,134.0000000000 55.5000000000,134.5000000000 55.5000000000,134.5000000000 55.0000000000,134.0000000000 55.0000000000))	13.2042608
1118	POLYGON((134.5000000000 55.0000000000,134.5000000000 55.5000000000,135.0000000000 55.5000000000,135.0000000000 55.0000000000,134.5000000000 55.0000000000))	13.0603762
1119	POLYGON((135.0000000000 55.0000000000,135.0000000000 55.5000000000,135.5000000000 55.5000000000,135.5000000000 55.0000000000,135.0000000000 55.0000000000))	11.5844917
1120	POLYGON((158.0000000000 55.0000000000,158.0000000000 55.5000000000,158.5000000000 55.5000000000,158.5000000000 55.0000000000,158.0000000000 55.0000000000))	0.0000000
1121	POLYGON((-93.0000000000 55.5000000000,-93.0000000000 56.0000000000,-92.5000000000 56.0000000000,-92.5000000000 55.5000000000,-93.0000000000 55.5000000000))	0.0000000
1122	POLYGON((-92.5000000000 55.5000000000,-92.5000000000 56.0000000000,-92.0000000000 56.0000000000,-92.0000000000 55.5000000000,-92.5000000000 55.5000000000))	0.0000056
1123	POLYGON((-92.0000000000 55.5000000000,-92.0000000000 56.0000000000,-91.5000000000 56.0000000000,-91.5000000000 55.5000000000,-92.0000000000 55.5000000000))	0.0000027
1124	POLYGON((-91.5000000000 55.5000000000,-91.5000000000 56.0000000000,-91.0000000000 56.0000000000,-91.0000000000 55.5000000000,-91.5000000000 55.5000000000))	0.0007253
1125	POLYGON((-91.0000000000 55.5000000000,-91.0000000000 56.0000000000,-90.5000000000 56.0000000000,-90.5000000000 55.5000000000,-91.0000000000 55.5000000000))	0.0000000
1126	POLYGON((-90.5000000000 55.5000000000,-90.5000000000 56.0000000000,-90.0000000000 56.0000000000,-90.0000000000 55.5000000000,-90.5000000000 55.5000000000))	0.0000000
1127	POLYGON((-90.0000000000 55.5000000000,-90.0000000000 56.0000000000,-89.5000000000 56.0000000000,-89.5000000000 55.5000000000,-90.0000000000 55.5000000000))	0.0000000
1128	POLYGON((-89.5000000000 55.5000000000,-89.5000000000 56.0000000000,-89.0000000000 56.0000000000,-89.0000000000 55.5000000000,-89.5000000000 55.5000000000))	0.0000029
1129	POLYGON((-89.0000000000 55.5000000000,-89.0000000000 56.0000000000,-88.5000000000 56.0000000000,-88.5000000000 55.5000000000,-89.0000000000 55.5000000000))	0.0000000
1130	POLYGON((-88.5000000000 55.5000000000,-88.5000000000 56.0000000000,-88.0000000000 56.0000000000,-88.0000000000 55.5000000000,-88.5000000000 55.5000000000))	0.0000000
1131	POLYGON((-88.0000000000 55.5000000000,-88.0000000000 56.0000000000,-87.5000000000 56.0000000000,-87.5000000000 55.5000000000,-88.0000000000 55.5000000000))	0.0101363
1132	POLYGON((-87.5000000000 55.5000000000,-87.5000000000 56.0000000000,-87.0000000000 56.0000000000,-87.0000000000 55.5000000000,-87.5000000000 55.5000000000))	96.6730957
1133	POLYGON((-87.0000000000 55.5000000000,-87.0000000000 56.0000000000,-86.5000000000 56.0000000000,-86.5000000000 55.5000000000,-87.0000000000 55.5000000000))	60.4874496
1134	POLYGON((105.5000000000 55.5000000000,105.5000000000 56.0000000000,106.0000000000 56.0000000000,106.0000000000 55.5000000000,105.5000000000 55.5000000000))	17.5096474
1135	POLYGON((106.0000000000 55.5000000000,106.0000000000 56.0000000000,106.5000000000 56.0000000000,106.5000000000 55.5000000000,106.0000000000 55.5000000000))	42.0606422
1136	POLYGON((107.0000000000 55.5000000000,107.0000000000 56.0000000000,107.5000000000 56.0000000000,107.5000000000 55.5000000000,107.0000000000 55.5000000000))	17.9731598
1137	POLYGON((108.5000000000 55.5000000000,108.5000000000 56.0000000000,109.0000000000 56.0000000000,109.0000000000 55.5000000000,108.5000000000 55.5000000000))	0.0034351
1138	POLYGON((109.0000000000 55.5000000000,109.0000000000 56.0000000000,109.5000000000 56.0000000000,109.5000000000 55.5000000000,109.0000000000 55.5000000000))	14.7208128
1139	POLYGON((110.5000000000 55.5000000000,110.5000000000 56.0000000000,111.0000000000 56.0000000000,111.0000000000 55.5000000000,110.5000000000 55.5000000000))	26.4058208
1140	POLYGON((111.0000000000 55.5000000000,111.0000000000 56.0000000000,111.5000000000 56.0000000000,111.5000000000 55.5000000000,111.0000000000 55.5000000000))	29.1039734
1141	POLYGON((111.5000000000 55.5000000000,111.5000000000 56.0000000000,112.0000000000 56.0000000000,112.0000000000 55.5000000000,111.5000000000 55.5000000000))	31.1380081
1142	POLYGON((112.0000000000 55.5000000000,112.0000000000 56.0000000000,112.5000000000 56.0000000000,112.5000000000 55.5000000000,112.0000000000 55.5000000000))	16.5997677
1143	POLYGON((112.5000000000 55.5000000000,112.5000000000 56.0000000000,113.0000000000 56.0000000000,113.0000000000 55.5000000000,112.5000000000 55.5000000000))	8.2287178
1144	POLYGON((113.0000000000 55.5000000000,113.0000000000 56.0000000000,113.5000000000 56.0000000000,113.5000000000 55.5000000000,113.0000000000 55.5000000000))	10.4154158
1145	POLYGON((113.5000000000 55.5000000000,113.5000000000 56.0000000000,114.0000000000 56.0000000000,114.0000000000 55.5000000000,113.5000000000 55.5000000000))	26.0481358
1146	POLYGON((114.0000000000 55.5000000000,114.0000000000 56.0000000000,114.5000000000 56.0000000000,114.5000000000 55.5000000000,114.0000000000 55.5000000000))	9.0567636
1147	POLYGON((114.5000000000 55.5000000000,114.5000000000 56.0000000000,115.0000000000 56.0000000000,115.0000000000 55.5000000000,114.5000000000 55.5000000000))	19.6993809
1148	POLYGON((115.0000000000 55.5000000000,115.0000000000 56.0000000000,115.5000000000 56.0000000000,115.5000000000 55.5000000000,115.0000000000 55.5000000000))	26.5450745
1149	POLYGON((115.5000000000 55.5000000000,115.5000000000 56.0000000000,116.0000000000 56.0000000000,116.0000000000 55.5000000000,115.5000000000 55.5000000000))	34.1624641
1150	POLYGON((116.0000000000 55.5000000000,116.0000000000 56.0000000000,116.5000000000 56.0000000000,116.5000000000 55.5000000000,116.0000000000 55.5000000000))	25.9902802
1151	POLYGON((116.5000000000 55.5000000000,116.5000000000 56.0000000000,117.0000000000 56.0000000000,117.0000000000 55.5000000000,116.5000000000 55.5000000000))	7.3457646
1152	POLYGON((117.0000000000 55.5000000000,117.0000000000 56.0000000000,117.5000000000 56.0000000000,117.5000000000 55.5000000000,117.0000000000 55.5000000000))	21.3568649
1153	POLYGON((117.5000000000 55.5000000000,117.5000000000 56.0000000000,118.0000000000 56.0000000000,118.0000000000 55.5000000000,117.5000000000 55.5000000000))	24.6583920
1154	POLYGON((118.0000000000 55.5000000000,118.0000000000 56.0000000000,118.5000000000 56.0000000000,118.5000000000 55.5000000000,118.0000000000 55.5000000000))	20.2565384
1155	POLYGON((118.5000000000 55.5000000000,118.5000000000 56.0000000000,119.0000000000 56.0000000000,119.0000000000 55.5000000000,118.5000000000 55.5000000000))	21.5013027
1156	POLYGON((119.0000000000 55.5000000000,119.0000000000 56.0000000000,119.5000000000 56.0000000000,119.5000000000 55.5000000000,119.0000000000 55.5000000000))	22.6620483
1157	POLYGON((119.5000000000 55.5000000000,119.5000000000 56.0000000000,120.0000000000 56.0000000000,120.0000000000 55.5000000000,119.5000000000 55.5000000000))	19.3301277
1158	POLYGON((120.0000000000 55.5000000000,120.0000000000 56.0000000000,120.5000000000 56.0000000000,120.5000000000 55.5000000000,120.0000000000 55.5000000000))	27.2966251
1159	POLYGON((120.5000000000 55.5000000000,120.5000000000 56.0000000000,121.0000000000 56.0000000000,121.0000000000 55.5000000000,120.5000000000 55.5000000000))	37.8657799
1160	POLYGON((121.0000000000 55.5000000000,121.0000000000 56.0000000000,121.5000000000 56.0000000000,121.5000000000 55.5000000000,121.0000000000 55.5000000000))	51.1974487
1161	POLYGON((121.5000000000 55.5000000000,121.5000000000 56.0000000000,122.0000000000 56.0000000000,122.0000000000 55.5000000000,121.5000000000 55.5000000000))	49.8928375
1162	POLYGON((122.0000000000 55.5000000000,122.0000000000 56.0000000000,122.5000000000 56.0000000000,122.5000000000 55.5000000000,122.0000000000 55.5000000000))	51.5558472
1163	POLYGON((122.5000000000 55.5000000000,122.5000000000 56.0000000000,123.0000000000 56.0000000000,123.0000000000 55.5000000000,122.5000000000 55.5000000000))	47.3239784
1164	POLYGON((123.0000000000 55.5000000000,123.0000000000 56.0000000000,123.5000000000 56.0000000000,123.5000000000 55.5000000000,123.0000000000 55.5000000000))	22.8117409
1165	POLYGON((123.5000000000 55.5000000000,123.5000000000 56.0000000000,124.0000000000 56.0000000000,124.0000000000 55.5000000000,123.5000000000 55.5000000000))	38.2060699
1166	POLYGON((124.0000000000 55.5000000000,124.0000000000 56.0000000000,124.5000000000 56.0000000000,124.5000000000 55.5000000000,124.0000000000 55.5000000000))	33.9375610
1167	POLYGON((124.5000000000 55.5000000000,124.5000000000 56.0000000000,125.0000000000 56.0000000000,125.0000000000 55.5000000000,124.5000000000 55.5000000000))	37.5038490
1168	POLYGON((125.0000000000 55.5000000000,125.0000000000 56.0000000000,125.5000000000 56.0000000000,125.5000000000 55.5000000000,125.0000000000 55.5000000000))	34.2060928
1169	POLYGON((125.5000000000 55.5000000000,125.5000000000 56.0000000000,126.0000000000 56.0000000000,126.0000000000 55.5000000000,125.5000000000 55.5000000000))	35.5277634
1170	POLYGON((126.0000000000 55.5000000000,126.0000000000 56.0000000000,126.5000000000 56.0000000000,126.5000000000 55.5000000000,126.0000000000 55.5000000000))	26.4821739
1171	POLYGON((126.5000000000 55.5000000000,126.5000000000 56.0000000000,127.0000000000 56.0000000000,127.0000000000 55.5000000000,126.5000000000 55.5000000000))	24.8700924
1172	POLYGON((127.0000000000 55.5000000000,127.0000000000 56.0000000000,127.5000000000 56.0000000000,127.5000000000 55.5000000000,127.0000000000 55.5000000000))	33.5358353
1173	POLYGON((127.5000000000 55.5000000000,127.5000000000 56.0000000000,128.0000000000 56.0000000000,128.0000000000 55.5000000000,127.5000000000 55.5000000000))	26.5013885
1174	POLYGON((128.0000000000 55.5000000000,128.0000000000 56.0000000000,128.5000000000 56.0000000000,128.5000000000 55.5000000000,128.0000000000 55.5000000000))	28.5298004
1175	POLYGON((128.5000000000 55.5000000000,128.5000000000 56.0000000000,129.0000000000 56.0000000000,129.0000000000 55.5000000000,128.5000000000 55.5000000000))	30.1812630
1176	POLYGON((129.0000000000 55.5000000000,129.0000000000 56.0000000000,129.5000000000 56.0000000000,129.5000000000 55.5000000000,129.0000000000 55.5000000000))	32.7988396
1177	POLYGON((129.5000000000 55.5000000000,129.5000000000 56.0000000000,130.0000000000 56.0000000000,130.0000000000 55.5000000000,129.5000000000 55.5000000000))	28.8143330
1178	POLYGON((130.0000000000 55.5000000000,130.0000000000 56.0000000000,130.5000000000 56.0000000000,130.5000000000 55.5000000000,130.0000000000 55.5000000000))	13.0985565
1179	POLYGON((130.5000000000 55.5000000000,130.5000000000 56.0000000000,131.0000000000 56.0000000000,131.0000000000 55.5000000000,130.5000000000 55.5000000000))	3.1050406
1180	POLYGON((131.0000000000 55.5000000000,131.0000000000 56.0000000000,131.5000000000 56.0000000000,131.5000000000 55.5000000000,131.0000000000 55.5000000000))	22.0784950
1181	POLYGON((131.5000000000 55.5000000000,131.5000000000 56.0000000000,132.0000000000 56.0000000000,132.0000000000 55.5000000000,131.5000000000 55.5000000000))	16.6398830
1182	POLYGON((132.0000000000 55.5000000000,132.0000000000 56.0000000000,132.5000000000 56.0000000000,132.5000000000 55.5000000000,132.0000000000 55.5000000000))	27.1048374
1183	POLYGON((132.5000000000 55.5000000000,132.5000000000 56.0000000000,133.0000000000 56.0000000000,133.0000000000 55.5000000000,132.5000000000 55.5000000000))	19.1571922
1184	POLYGON((133.0000000000 55.5000000000,133.0000000000 56.0000000000,133.5000000000 56.0000000000,133.5000000000 55.5000000000,133.0000000000 55.5000000000))	22.2948647
1185	POLYGON((133.5000000000 55.5000000000,133.5000000000 56.0000000000,134.0000000000 56.0000000000,134.0000000000 55.5000000000,133.5000000000 55.5000000000))	22.8196640
1186	POLYGON((134.0000000000 55.5000000000,134.0000000000 56.0000000000,134.5000000000 56.0000000000,134.5000000000 55.5000000000,134.0000000000 55.5000000000))	26.1163044
1187	POLYGON((134.5000000000 55.5000000000,134.5000000000 56.0000000000,135.0000000000 56.0000000000,135.0000000000 55.5000000000,134.5000000000 55.5000000000))	31.6324196
1188	POLYGON((135.0000000000 55.5000000000,135.0000000000 56.0000000000,135.5000000000 56.0000000000,135.5000000000 55.5000000000,135.0000000000 55.5000000000))	19.8193703
1189	POLYGON((135.5000000000 55.5000000000,135.5000000000 56.0000000000,136.0000000000 56.0000000000,136.0000000000 55.5000000000,135.5000000000 55.5000000000))	18.6828442
1190	POLYGON((136.0000000000 55.5000000000,136.0000000000 56.0000000000,136.5000000000 56.0000000000,136.5000000000 55.5000000000,136.0000000000 55.5000000000))	19.4706249
1191	POLYGON((158.0000000000 55.5000000000,158.0000000000 56.0000000000,158.5000000000 56.0000000000,158.5000000000 55.5000000000,158.0000000000 55.5000000000))	0.0000000
1192	POLYGON((158.5000000000 55.5000000000,158.5000000000 56.0000000000,159.0000000000 56.0000000000,159.0000000000 55.5000000000,158.5000000000 55.5000000000))	0.0000000
1193	POLYGON((160.0000000000 55.5000000000,160.0000000000 56.0000000000,160.5000000000 56.0000000000,160.5000000000 55.5000000000,160.0000000000 55.5000000000))	0.0000000
1194	POLYGON((160.5000000000 55.5000000000,160.5000000000 56.0000000000,161.0000000000 56.0000000000,161.0000000000 55.5000000000,160.5000000000 55.5000000000))	0.0000329
1195	POLYGON((-94.0000000000 56.0000000000,-94.0000000000 56.5000000000,-93.5000000000 56.5000000000,-93.5000000000 56.0000000000,-94.0000000000 56.0000000000))	0.0000045
1196	POLYGON((-93.5000000000 56.0000000000,-93.5000000000 56.5000000000,-93.0000000000 56.5000000000,-93.0000000000 56.0000000000,-93.5000000000 56.0000000000))	72.0991287
1197	POLYGON((-93.0000000000 56.0000000000,-93.0000000000 56.5000000000,-92.5000000000 56.5000000000,-92.5000000000 56.0000000000,-93.0000000000 56.0000000000))	0.0006854
1198	POLYGON((-92.5000000000 56.0000000000,-92.5000000000 56.5000000000,-92.0000000000 56.5000000000,-92.0000000000 56.0000000000,-92.5000000000 56.0000000000))	0.0000000
1199	POLYGON((-92.0000000000 56.0000000000,-92.0000000000 56.5000000000,-91.5000000000 56.5000000000,-91.5000000000 56.0000000000,-92.0000000000 56.0000000000))	0.0000000
1200	POLYGON((-91.5000000000 56.0000000000,-91.5000000000 56.5000000000,-91.0000000000 56.5000000000,-91.0000000000 56.0000000000,-91.5000000000 56.0000000000))	0.0000000
1201	POLYGON((-91.0000000000 56.0000000000,-91.0000000000 56.5000000000,-90.5000000000 56.5000000000,-90.5000000000 56.0000000000,-91.0000000000 56.0000000000))	0.0000000
1202	POLYGON((-90.5000000000 56.0000000000,-90.5000000000 56.5000000000,-90.0000000000 56.5000000000,-90.0000000000 56.0000000000,-90.5000000000 56.0000000000))	0.0000260
1203	POLYGON((-90.0000000000 56.0000000000,-90.0000000000 56.5000000000,-89.5000000000 56.5000000000,-89.5000000000 56.0000000000,-90.0000000000 56.0000000000))	0.0000000
1204	POLYGON((-89.5000000000 56.0000000000,-89.5000000000 56.5000000000,-89.0000000000 56.5000000000,-89.0000000000 56.0000000000,-89.5000000000 56.0000000000))	0.0000000
1205	POLYGON((-89.0000000000 56.0000000000,-89.0000000000 56.5000000000,-88.5000000000 56.5000000000,-88.5000000000 56.0000000000,-89.0000000000 56.0000000000))	0.0000000
1206	POLYGON((-88.5000000000 56.0000000000,-88.5000000000 56.5000000000,-88.0000000000 56.5000000000,-88.0000000000 56.0000000000,-88.5000000000 56.0000000000))	0.0000000
1207	POLYGON((-79.5000000000 56.0000000000,-79.5000000000 56.5000000000,-79.0000000000 56.5000000000,-79.0000000000 56.0000000000,-79.5000000000 56.0000000000))	0.0000000
1208	POLYGON((-64.5000000000 56.0000000000,-64.5000000000 56.5000000000,-64.0000000000 56.5000000000,-64.0000000000 56.0000000000,-64.5000000000 56.0000000000))	0.0000000
1209	POLYGON((-64.0000000000 56.0000000000,-64.0000000000 56.5000000000,-63.5000000000 56.5000000000,-63.5000000000 56.0000000000,-64.0000000000 56.0000000000))	0.0000000
1210	POLYGON((-63.5000000000 56.0000000000,-63.5000000000 56.5000000000,-63.0000000000 56.5000000000,-63.0000000000 56.0000000000,-63.5000000000 56.0000000000))	0.0000000
1211	POLYGON((106.5000000000 56.0000000000,106.5000000000 56.5000000000,107.0000000000 56.5000000000,107.0000000000 56.0000000000,106.5000000000 56.0000000000))	14.9446821
1212	POLYGON((108.5000000000 56.0000000000,108.5000000000 56.5000000000,109.0000000000 56.5000000000,109.0000000000 56.0000000000,108.5000000000 56.0000000000))	0.0000000
1213	POLYGON((109.0000000000 56.0000000000,109.0000000000 56.5000000000,109.5000000000 56.5000000000,109.5000000000 56.0000000000,109.0000000000 56.0000000000))	7.0358996
1214	POLYGON((109.5000000000 56.0000000000,109.5000000000 56.5000000000,110.0000000000 56.5000000000,110.0000000000 56.0000000000,109.5000000000 56.0000000000))	23.9047527
1215	POLYGON((110.0000000000 56.0000000000,110.0000000000 56.5000000000,110.5000000000 56.5000000000,110.5000000000 56.0000000000,110.0000000000 56.0000000000))	23.9153061
1216	POLYGON((110.5000000000 56.0000000000,110.5000000000 56.5000000000,111.0000000000 56.5000000000,111.0000000000 56.0000000000,110.5000000000 56.0000000000))	8.5419970
1217	POLYGON((111.0000000000 56.0000000000,111.0000000000 56.5000000000,111.5000000000 56.5000000000,111.5000000000 56.0000000000,111.0000000000 56.0000000000))	8.2952614
1218	POLYGON((112.5000000000 56.0000000000,112.5000000000 56.5000000000,113.0000000000 56.5000000000,113.0000000000 56.0000000000,112.5000000000 56.0000000000))	17.2322216
1219	POLYGON((113.0000000000 56.0000000000,113.0000000000 56.5000000000,113.5000000000 56.5000000000,113.5000000000 56.0000000000,113.0000000000 56.0000000000))	12.2124882
1220	POLYGON((113.5000000000 56.0000000000,113.5000000000 56.5000000000,114.0000000000 56.5000000000,114.0000000000 56.0000000000,113.5000000000 56.0000000000))	8.0717821
1221	POLYGON((114.5000000000 56.0000000000,114.5000000000 56.5000000000,115.0000000000 56.5000000000,115.0000000000 56.0000000000,114.5000000000 56.0000000000))	32.6686287
1222	POLYGON((115.0000000000 56.0000000000,115.0000000000 56.5000000000,115.5000000000 56.5000000000,115.5000000000 56.0000000000,115.0000000000 56.0000000000))	27.2488422
1223	POLYGON((115.5000000000 56.0000000000,115.5000000000 56.5000000000,116.0000000000 56.5000000000,116.0000000000 56.0000000000,115.5000000000 56.0000000000))	23.9947491
1224	POLYGON((116.0000000000 56.0000000000,116.0000000000 56.5000000000,116.5000000000 56.5000000000,116.5000000000 56.0000000000,116.0000000000 56.0000000000))	27.3597431
1225	POLYGON((116.5000000000 56.0000000000,116.5000000000 56.5000000000,117.0000000000 56.5000000000,117.0000000000 56.0000000000,116.5000000000 56.0000000000))	2.9140818
1226	POLYGON((117.0000000000 56.0000000000,117.0000000000 56.5000000000,117.5000000000 56.5000000000,117.5000000000 56.0000000000,117.0000000000 56.0000000000))	13.4198208
1227	POLYGON((117.5000000000 56.0000000000,117.5000000000 56.5000000000,118.0000000000 56.5000000000,118.0000000000 56.0000000000,117.5000000000 56.0000000000))	13.9018612
1228	POLYGON((118.0000000000 56.0000000000,118.0000000000 56.5000000000,118.5000000000 56.5000000000,118.5000000000 56.0000000000,118.0000000000 56.0000000000))	8.1273260
1229	POLYGON((118.5000000000 56.0000000000,118.5000000000 56.5000000000,119.0000000000 56.5000000000,119.0000000000 56.0000000000,118.5000000000 56.0000000000))	12.5258293
1230	POLYGON((119.0000000000 56.0000000000,119.0000000000 56.5000000000,119.5000000000 56.5000000000,119.5000000000 56.0000000000,119.0000000000 56.0000000000))	12.9686737
1231	POLYGON((119.5000000000 56.0000000000,119.5000000000 56.5000000000,120.0000000000 56.5000000000,120.0000000000 56.0000000000,119.5000000000 56.0000000000))	27.7500896
1232	POLYGON((120.0000000000 56.0000000000,120.0000000000 56.5000000000,120.5000000000 56.5000000000,120.5000000000 56.0000000000,120.0000000000 56.0000000000))	27.0886288
1233	POLYGON((120.5000000000 56.0000000000,120.5000000000 56.5000000000,121.0000000000 56.5000000000,121.0000000000 56.0000000000,120.5000000000 56.0000000000))	29.4142628
1234	POLYGON((121.0000000000 56.0000000000,121.0000000000 56.5000000000,121.5000000000 56.5000000000,121.5000000000 56.0000000000,121.0000000000 56.0000000000))	34.0993996
1235	POLYGON((121.5000000000 56.0000000000,121.5000000000 56.5000000000,122.0000000000 56.5000000000,122.0000000000 56.0000000000,121.5000000000 56.0000000000))	36.3522301
1236	POLYGON((122.0000000000 56.0000000000,122.0000000000 56.5000000000,122.5000000000 56.5000000000,122.5000000000 56.0000000000,122.0000000000 56.0000000000))	34.6215782
1237	POLYGON((122.5000000000 56.0000000000,122.5000000000 56.5000000000,123.0000000000 56.5000000000,123.0000000000 56.0000000000,122.5000000000 56.0000000000))	26.2394104
1238	POLYGON((123.0000000000 56.0000000000,123.0000000000 56.5000000000,123.5000000000 56.5000000000,123.5000000000 56.0000000000,123.0000000000 56.0000000000))	28.4811172
1239	POLYGON((123.5000000000 56.0000000000,123.5000000000 56.5000000000,124.0000000000 56.5000000000,124.0000000000 56.0000000000,123.5000000000 56.0000000000))	25.8829765
1240	POLYGON((124.0000000000 56.0000000000,124.0000000000 56.5000000000,124.5000000000 56.5000000000,124.5000000000 56.0000000000,124.0000000000 56.0000000000))	19.2046108
1241	POLYGON((124.5000000000 56.0000000000,124.5000000000 56.5000000000,125.0000000000 56.5000000000,125.0000000000 56.0000000000,124.5000000000 56.0000000000))	19.1943703
1242	POLYGON((125.0000000000 56.0000000000,125.0000000000 56.5000000000,125.5000000000 56.5000000000,125.5000000000 56.0000000000,125.0000000000 56.0000000000))	43.9387817
1243	POLYGON((125.5000000000 56.0000000000,125.5000000000 56.5000000000,126.0000000000 56.5000000000,126.0000000000 56.0000000000,125.5000000000 56.0000000000))	28.5842342
1244	POLYGON((126.0000000000 56.0000000000,126.0000000000 56.5000000000,126.5000000000 56.5000000000,126.5000000000 56.0000000000,126.0000000000 56.0000000000))	29.1764317
1245	POLYGON((126.5000000000 56.0000000000,126.5000000000 56.5000000000,127.0000000000 56.5000000000,127.0000000000 56.0000000000,126.5000000000 56.0000000000))	10.1373863
1246	POLYGON((127.0000000000 56.0000000000,127.0000000000 56.5000000000,127.5000000000 56.5000000000,127.5000000000 56.0000000000,127.0000000000 56.0000000000))	28.9125538
1247	POLYGON((127.5000000000 56.0000000000,127.5000000000 56.5000000000,128.0000000000 56.5000000000,128.0000000000 56.0000000000,127.5000000000 56.0000000000))	25.7775688
1248	POLYGON((128.0000000000 56.0000000000,128.0000000000 56.5000000000,128.5000000000 56.5000000000,128.5000000000 56.0000000000,128.0000000000 56.0000000000))	33.2148399
1249	POLYGON((128.5000000000 56.0000000000,128.5000000000 56.5000000000,129.0000000000 56.5000000000,129.0000000000 56.0000000000,128.5000000000 56.0000000000))	21.2583351
1250	POLYGON((129.0000000000 56.0000000000,129.0000000000 56.5000000000,129.5000000000 56.5000000000,129.5000000000 56.0000000000,129.0000000000 56.0000000000))	30.3756504
1251	POLYGON((129.5000000000 56.0000000000,129.5000000000 56.5000000000,130.0000000000 56.5000000000,130.0000000000 56.0000000000,129.5000000000 56.0000000000))	39.2202530
1252	POLYGON((130.0000000000 56.0000000000,130.0000000000 56.5000000000,130.5000000000 56.5000000000,130.5000000000 56.0000000000,130.0000000000 56.0000000000))	27.3061810
1253	POLYGON((130.5000000000 56.0000000000,130.5000000000 56.5000000000,131.0000000000 56.5000000000,131.0000000000 56.0000000000,130.5000000000 56.0000000000))	26.5084534
1254	POLYGON((131.0000000000 56.0000000000,131.0000000000 56.5000000000,131.5000000000 56.5000000000,131.5000000000 56.0000000000,131.0000000000 56.0000000000))	30.2800007
1255	POLYGON((131.5000000000 56.0000000000,131.5000000000 56.5000000000,132.0000000000 56.5000000000,132.0000000000 56.0000000000,131.5000000000 56.0000000000))	25.8423252
1256	POLYGON((132.0000000000 56.0000000000,132.0000000000 56.5000000000,132.5000000000 56.5000000000,132.5000000000 56.0000000000,132.0000000000 56.0000000000))	24.4105206
1257	POLYGON((132.5000000000 56.0000000000,132.5000000000 56.5000000000,133.0000000000 56.5000000000,133.0000000000 56.0000000000,132.5000000000 56.0000000000))	19.7848721
1258	POLYGON((133.0000000000 56.0000000000,133.0000000000 56.5000000000,133.5000000000 56.5000000000,133.5000000000 56.0000000000,133.0000000000 56.0000000000))	21.9479847
1259	POLYGON((133.5000000000 56.0000000000,133.5000000000 56.5000000000,134.0000000000 56.5000000000,134.0000000000 56.0000000000,133.5000000000 56.0000000000))	21.8328228
1260	POLYGON((134.0000000000 56.0000000000,134.0000000000 56.5000000000,134.5000000000 56.5000000000,134.5000000000 56.0000000000,134.0000000000 56.0000000000))	19.1907024
1261	POLYGON((134.5000000000 56.0000000000,134.5000000000 56.5000000000,135.0000000000 56.5000000000,135.0000000000 56.0000000000,134.5000000000 56.0000000000))	23.5177765
1262	POLYGON((135.0000000000 56.0000000000,135.0000000000 56.5000000000,135.5000000000 56.5000000000,135.5000000000 56.0000000000,135.0000000000 56.0000000000))	26.5498981
1263	POLYGON((135.5000000000 56.0000000000,135.5000000000 56.5000000000,136.0000000000 56.5000000000,136.0000000000 56.0000000000,135.5000000000 56.0000000000))	12.1722107
1264	POLYGON((136.0000000000 56.0000000000,136.0000000000 56.5000000000,136.5000000000 56.5000000000,136.5000000000 56.0000000000,136.0000000000 56.0000000000))	12.7777472
1265	POLYGON((136.5000000000 56.0000000000,136.5000000000 56.5000000000,137.0000000000 56.5000000000,137.0000000000 56.0000000000,136.5000000000 56.0000000000))	12.8379936
1266	POLYGON((137.0000000000 56.0000000000,137.0000000000 56.5000000000,137.5000000000 56.5000000000,137.5000000000 56.0000000000,137.0000000000 56.0000000000))	24.5739021
1267	POLYGON((158.5000000000 56.0000000000,158.5000000000 56.5000000000,159.0000000000 56.5000000000,159.0000000000 56.0000000000,158.5000000000 56.0000000000))	0.0000000
1268	POLYGON((159.0000000000 56.0000000000,159.0000000000 56.5000000000,159.5000000000 56.5000000000,159.5000000000 56.0000000000,159.0000000000 56.0000000000))	0.0000000
1269	POLYGON((160.5000000000 56.0000000000,160.5000000000 56.5000000000,161.0000000000 56.5000000000,161.0000000000 56.0000000000,160.5000000000 56.0000000000))	0.0000000
1270	POLYGON((-95.5000000000 56.5000000000,-95.5000000000 57.0000000000,-95.0000000000 57.0000000000,-95.0000000000 56.5000000000,-95.5000000000 56.5000000000))	0.0000000
1271	POLYGON((-95.0000000000 56.5000000000,-95.0000000000 57.0000000000,-94.5000000000 57.0000000000,-94.5000000000 56.5000000000,-95.0000000000 56.5000000000))	0.0000000
1272	POLYGON((-94.5000000000 56.5000000000,-94.5000000000 57.0000000000,-94.0000000000 57.0000000000,-94.0000000000 56.5000000000,-94.5000000000 56.5000000000))	0.0000000
1273	POLYGON((-94.0000000000 56.5000000000,-94.0000000000 57.0000000000,-93.5000000000 57.0000000000,-93.5000000000 56.5000000000,-94.0000000000 56.5000000000))	0.0000026
1274	POLYGON((-93.5000000000 56.5000000000,-93.5000000000 57.0000000000,-93.0000000000 57.0000000000,-93.0000000000 56.5000000000,-93.5000000000 56.5000000000))	3.9097953
1275	POLYGON((-93.0000000000 56.5000000000,-93.0000000000 57.0000000000,-92.5000000000 57.0000000000,-92.5000000000 56.5000000000,-93.0000000000 56.5000000000))	0.0000027
1276	POLYGON((-92.5000000000 56.5000000000,-92.5000000000 57.0000000000,-92.0000000000 57.0000000000,-92.0000000000 56.5000000000,-92.5000000000 56.5000000000))	0.0000000
1277	POLYGON((-92.0000000000 56.5000000000,-92.0000000000 57.0000000000,-91.5000000000 57.0000000000,-91.5000000000 56.5000000000,-92.0000000000 56.5000000000))	0.0000028
1278	POLYGON((-91.5000000000 56.5000000000,-91.5000000000 57.0000000000,-91.0000000000 57.0000000000,-91.0000000000 56.5000000000,-91.5000000000 56.5000000000))	0.0000000
1279	POLYGON((-91.0000000000 56.5000000000,-91.0000000000 57.0000000000,-90.5000000000 57.0000000000,-90.5000000000 56.5000000000,-91.0000000000 56.5000000000))	0.0000029
1280	POLYGON((-90.5000000000 56.5000000000,-90.5000000000 57.0000000000,-90.0000000000 57.0000000000,-90.0000000000 56.5000000000,-90.5000000000 56.5000000000))	0.0000028
1281	POLYGON((-90.0000000000 56.5000000000,-90.0000000000 57.0000000000,-89.5000000000 57.0000000000,-89.5000000000 56.5000000000,-90.0000000000 56.5000000000))	0.0000000
1282	POLYGON((-89.5000000000 56.5000000000,-89.5000000000 57.0000000000,-89.0000000000 57.0000000000,-89.0000000000 56.5000000000,-89.5000000000 56.5000000000))	24.2957935
1283	POLYGON((-89.0000000000 56.5000000000,-89.0000000000 57.0000000000,-88.5000000000 57.0000000000,-88.5000000000 56.5000000000,-89.0000000000 56.5000000000))	0.0000000
1284	POLYGON((-76.5000000000 56.5000000000,-76.5000000000 57.0000000000,-76.0000000000 57.0000000000,-76.0000000000 56.5000000000,-76.5000000000 56.5000000000))	0.0000000
1285	POLYGON((-75.5000000000 56.5000000000,-75.5000000000 57.0000000000,-75.0000000000 57.0000000000,-75.0000000000 56.5000000000,-75.5000000000 56.5000000000))	0.0000000
1286	POLYGON((-75.0000000000 56.5000000000,-75.0000000000 57.0000000000,-74.5000000000 57.0000000000,-74.5000000000 56.5000000000,-75.0000000000 56.5000000000))	0.0000000
1287	POLYGON((-65.5000000000 56.5000000000,-65.5000000000 57.0000000000,-65.0000000000 57.0000000000,-65.0000000000 56.5000000000,-65.5000000000 56.5000000000))	0.0000000
1288	POLYGON((-65.0000000000 56.5000000000,-65.0000000000 57.0000000000,-64.5000000000 57.0000000000,-64.5000000000 56.5000000000,-65.0000000000 56.5000000000))	0.0000000
1289	POLYGON((-64.5000000000 56.5000000000,-64.5000000000 57.0000000000,-64.0000000000 57.0000000000,-64.0000000000 56.5000000000,-64.5000000000 56.5000000000))	0.0000000
1290	POLYGON((-64.0000000000 56.5000000000,-64.0000000000 57.0000000000,-63.5000000000 57.0000000000,-63.5000000000 56.5000000000,-64.0000000000 56.5000000000))	0.0000335
1291	POLYGON((-63.5000000000 56.5000000000,-63.5000000000 57.0000000000,-63.0000000000 57.0000000000,-63.0000000000 56.5000000000,-63.5000000000 56.5000000000))	0.0000000
1292	POLYGON((-63.0000000000 56.5000000000,-63.0000000000 57.0000000000,-62.5000000000 57.0000000000,-62.5000000000 56.5000000000,-63.0000000000 56.5000000000))	0.0000000
1293	POLYGON((108.5000000000 56.5000000000,108.5000000000 57.0000000000,109.0000000000 57.0000000000,109.0000000000 56.5000000000,108.5000000000 56.5000000000))	0.0000000
1294	POLYGON((109.0000000000 56.5000000000,109.0000000000 57.0000000000,109.5000000000 57.0000000000,109.5000000000 56.5000000000,109.0000000000 56.5000000000))	30.5736103
1295	POLYGON((109.5000000000 56.5000000000,109.5000000000 57.0000000000,110.0000000000 57.0000000000,110.0000000000 56.5000000000,109.5000000000 56.5000000000))	23.8028049
1296	POLYGON((110.0000000000 56.5000000000,110.0000000000 57.0000000000,110.5000000000 57.0000000000,110.5000000000 56.5000000000,110.0000000000 56.5000000000))	32.7660866
1297	POLYGON((110.5000000000 56.5000000000,110.5000000000 57.0000000000,111.0000000000 57.0000000000,111.0000000000 56.5000000000,110.5000000000 56.5000000000))	21.5097675
1298	POLYGON((111.0000000000 56.5000000000,111.0000000000 57.0000000000,111.5000000000 57.0000000000,111.5000000000 56.5000000000,111.0000000000 56.5000000000))	24.0283947
1299	POLYGON((111.5000000000 56.5000000000,111.5000000000 57.0000000000,112.0000000000 57.0000000000,112.0000000000 56.5000000000,111.5000000000 56.5000000000))	29.2140236
1300	POLYGON((112.0000000000 56.5000000000,112.0000000000 57.0000000000,112.5000000000 57.0000000000,112.5000000000 56.5000000000,112.0000000000 56.5000000000))	25.2758884
1301	POLYGON((112.5000000000 56.5000000000,112.5000000000 57.0000000000,113.0000000000 57.0000000000,113.0000000000 56.5000000000,112.5000000000 56.5000000000))	10.8567257
1302	POLYGON((113.0000000000 56.5000000000,113.0000000000 57.0000000000,113.5000000000 57.0000000000,113.5000000000 56.5000000000,113.0000000000 56.5000000000))	9.6453476
1303	POLYGON((113.5000000000 56.5000000000,113.5000000000 57.0000000000,114.0000000000 57.0000000000,114.0000000000 56.5000000000,113.5000000000 56.5000000000))	9.6430378
1304	POLYGON((114.0000000000 56.5000000000,114.0000000000 57.0000000000,114.5000000000 57.0000000000,114.5000000000 56.5000000000,114.0000000000 56.5000000000))	18.3679352
1305	POLYGON((114.5000000000 56.5000000000,114.5000000000 57.0000000000,115.0000000000 57.0000000000,115.0000000000 56.5000000000,114.5000000000 56.5000000000))	22.7264442
1306	POLYGON((115.0000000000 56.5000000000,115.0000000000 57.0000000000,115.5000000000 57.0000000000,115.5000000000 56.5000000000,115.0000000000 56.5000000000))	22.2192001
1307	POLYGON((115.5000000000 56.5000000000,115.5000000000 57.0000000000,116.0000000000 57.0000000000,116.0000000000 56.5000000000,115.5000000000 56.5000000000))	22.8313713
1308	POLYGON((116.0000000000 56.5000000000,116.0000000000 57.0000000000,116.5000000000 57.0000000000,116.5000000000 56.5000000000,116.0000000000 56.5000000000))	7.1283398
1309	POLYGON((116.5000000000 56.5000000000,116.5000000000 57.0000000000,117.0000000000 57.0000000000,117.0000000000 56.5000000000,116.5000000000 56.5000000000))	6.9007115
1310	POLYGON((117.0000000000 56.5000000000,117.0000000000 57.0000000000,117.5000000000 57.0000000000,117.5000000000 56.5000000000,117.0000000000 56.5000000000))	28.5373535
1311	POLYGON((117.5000000000 56.5000000000,117.5000000000 57.0000000000,118.0000000000 57.0000000000,118.0000000000 56.5000000000,117.5000000000 56.5000000000))	10.9972267
1312	POLYGON((118.0000000000 56.5000000000,118.0000000000 57.0000000000,118.5000000000 57.0000000000,118.5000000000 56.5000000000,118.0000000000 56.5000000000))	16.1134968
1313	POLYGON((118.5000000000 56.5000000000,118.5000000000 57.0000000000,119.0000000000 57.0000000000,119.0000000000 56.5000000000,118.5000000000 56.5000000000))	9.7597990
1314	POLYGON((119.0000000000 56.5000000000,119.0000000000 57.0000000000,119.5000000000 57.0000000000,119.5000000000 56.5000000000,119.0000000000 56.5000000000))	8.8847294
1315	POLYGON((119.5000000000 56.5000000000,119.5000000000 57.0000000000,120.0000000000 57.0000000000,120.0000000000 56.5000000000,119.5000000000 56.5000000000))	12.9755278
1316	POLYGON((120.0000000000 56.5000000000,120.0000000000 57.0000000000,120.5000000000 57.0000000000,120.5000000000 56.5000000000,120.0000000000 56.5000000000))	33.3689003
1317	POLYGON((120.5000000000 56.5000000000,120.5000000000 57.0000000000,121.0000000000 57.0000000000,121.0000000000 56.5000000000,120.5000000000 56.5000000000))	35.2800903
1318	POLYGON((121.0000000000 56.5000000000,121.0000000000 57.0000000000,121.5000000000 57.0000000000,121.5000000000 56.5000000000,121.0000000000 56.5000000000))	22.1678848
1319	POLYGON((121.5000000000 56.5000000000,121.5000000000 57.0000000000,122.0000000000 57.0000000000,122.0000000000 56.5000000000,121.5000000000 56.5000000000))	33.2282677
1320	POLYGON((122.0000000000 56.5000000000,122.0000000000 57.0000000000,122.5000000000 57.0000000000,122.5000000000 56.5000000000,122.0000000000 56.5000000000))	23.3244553
1321	POLYGON((122.5000000000 56.5000000000,122.5000000000 57.0000000000,123.0000000000 57.0000000000,123.0000000000 56.5000000000,122.5000000000 56.5000000000))	29.7184563
1322	POLYGON((123.0000000000 56.5000000000,123.0000000000 57.0000000000,123.5000000000 57.0000000000,123.5000000000 56.5000000000,123.0000000000 56.5000000000))	8.7176991
1323	POLYGON((123.5000000000 56.5000000000,123.5000000000 57.0000000000,124.0000000000 57.0000000000,124.0000000000 56.5000000000,123.5000000000 56.5000000000))	8.3822603
1324	POLYGON((124.0000000000 56.5000000000,124.0000000000 57.0000000000,124.5000000000 57.0000000000,124.5000000000 56.5000000000,124.0000000000 56.5000000000))	26.8022652
1325	POLYGON((125.0000000000 56.5000000000,125.0000000000 57.0000000000,125.5000000000 57.0000000000,125.5000000000 56.5000000000,125.0000000000 56.5000000000))	23.8883171
1326	POLYGON((125.5000000000 56.5000000000,125.5000000000 57.0000000000,126.0000000000 57.0000000000,126.0000000000 56.5000000000,125.5000000000 56.5000000000))	43.8062553
1327	POLYGON((126.0000000000 56.5000000000,126.0000000000 57.0000000000,126.5000000000 57.0000000000,126.5000000000 56.5000000000,126.0000000000 56.5000000000))	14.2780094
1328	POLYGON((126.5000000000 56.5000000000,126.5000000000 57.0000000000,127.0000000000 57.0000000000,127.0000000000 56.5000000000,126.5000000000 56.5000000000))	24.6073284
1329	POLYGON((127.0000000000 56.5000000000,127.0000000000 57.0000000000,127.5000000000 57.0000000000,127.5000000000 56.5000000000,127.0000000000 56.5000000000))	39.6157341
1330	POLYGON((127.5000000000 56.5000000000,127.5000000000 57.0000000000,128.0000000000 57.0000000000,128.0000000000 56.5000000000,127.5000000000 56.5000000000))	49.9146309
1331	POLYGON((128.0000000000 56.5000000000,128.0000000000 57.0000000000,128.5000000000 57.0000000000,128.5000000000 56.5000000000,128.0000000000 56.5000000000))	38.3932304
1332	POLYGON((128.5000000000 56.5000000000,128.5000000000 57.0000000000,129.0000000000 57.0000000000,129.0000000000 56.5000000000,128.5000000000 56.5000000000))	30.4498787
1333	POLYGON((129.0000000000 56.5000000000,129.0000000000 57.0000000000,129.5000000000 57.0000000000,129.5000000000 56.5000000000,129.0000000000 56.5000000000))	15.5905132
1334	POLYGON((129.5000000000 56.5000000000,129.5000000000 57.0000000000,130.0000000000 57.0000000000,130.0000000000 56.5000000000,129.5000000000 56.5000000000))	21.4580421
1335	POLYGON((130.0000000000 56.5000000000,130.0000000000 57.0000000000,130.5000000000 57.0000000000,130.5000000000 56.5000000000,130.0000000000 56.5000000000))	26.5221863
1336	POLYGON((130.5000000000 56.5000000000,130.5000000000 57.0000000000,131.0000000000 57.0000000000,131.0000000000 56.5000000000,130.5000000000 56.5000000000))	28.4915161
1337	POLYGON((131.0000000000 56.5000000000,131.0000000000 57.0000000000,131.5000000000 57.0000000000,131.5000000000 56.5000000000,131.0000000000 56.5000000000))	24.2598839
1338	POLYGON((131.5000000000 56.5000000000,131.5000000000 57.0000000000,132.0000000000 57.0000000000,132.0000000000 56.5000000000,131.5000000000 56.5000000000))	30.0091209
1339	POLYGON((132.0000000000 56.5000000000,132.0000000000 57.0000000000,132.5000000000 57.0000000000,132.5000000000 56.5000000000,132.0000000000 56.5000000000))	25.8895187
1340	POLYGON((132.5000000000 56.5000000000,132.5000000000 57.0000000000,133.0000000000 57.0000000000,133.0000000000 56.5000000000,132.5000000000 56.5000000000))	21.4633579
1341	POLYGON((133.0000000000 56.5000000000,133.0000000000 57.0000000000,133.5000000000 57.0000000000,133.5000000000 56.5000000000,133.0000000000 56.5000000000))	26.6097107
1342	POLYGON((133.5000000000 56.5000000000,133.5000000000 57.0000000000,134.0000000000 57.0000000000,134.0000000000 56.5000000000,133.5000000000 56.5000000000))	29.7363796
1343	POLYGON((134.0000000000 56.5000000000,134.0000000000 57.0000000000,134.5000000000 57.0000000000,134.5000000000 56.5000000000,134.0000000000 56.5000000000))	26.1579342
1344	POLYGON((134.5000000000 56.5000000000,134.5000000000 57.0000000000,135.0000000000 57.0000000000,135.0000000000 56.5000000000,134.5000000000 56.5000000000))	29.6726151
1345	POLYGON((135.0000000000 56.5000000000,135.0000000000 57.0000000000,135.5000000000 57.0000000000,135.5000000000 56.5000000000,135.0000000000 56.5000000000))	31.3298111
1346	POLYGON((135.5000000000 56.5000000000,135.5000000000 57.0000000000,136.0000000000 57.0000000000,136.0000000000 56.5000000000,135.5000000000 56.5000000000))	16.6887569
1347	POLYGON((136.0000000000 56.5000000000,136.0000000000 57.0000000000,136.5000000000 57.0000000000,136.5000000000 56.5000000000,136.0000000000 56.5000000000))	28.7414570
1348	POLYGON((136.5000000000 56.5000000000,136.5000000000 57.0000000000,137.0000000000 57.0000000000,137.0000000000 56.5000000000,136.5000000000 56.5000000000))	15.9437151
1349	POLYGON((137.0000000000 56.5000000000,137.0000000000 57.0000000000,137.5000000000 57.0000000000,137.5000000000 56.5000000000,137.0000000000 56.5000000000))	12.8419733
1350	POLYGON((137.5000000000 56.5000000000,137.5000000000 57.0000000000,138.0000000000 57.0000000000,138.0000000000 56.5000000000,137.5000000000 56.5000000000))	18.0154953
1351	POLYGON((159.5000000000 56.5000000000,159.5000000000 57.0000000000,160.0000000000 57.0000000000,160.0000000000 56.5000000000,159.5000000000 56.5000000000))	0.0000000
1352	POLYGON((-97.5000000000 57.0000000000,-97.5000000000 57.5000000000,-97.0000000000 57.5000000000,-97.0000000000 57.0000000000,-97.5000000000 57.0000000000))	11.1862144
1353	POLYGON((-97.0000000000 57.0000000000,-97.0000000000 57.5000000000,-96.5000000000 57.5000000000,-96.5000000000 57.0000000000,-97.0000000000 57.0000000000))	35.6166077
1354	POLYGON((-96.5000000000 57.0000000000,-96.5000000000 57.5000000000,-96.0000000000 57.5000000000,-96.0000000000 57.0000000000,-96.5000000000 57.0000000000))	45.8004684
1355	POLYGON((-96.0000000000 57.0000000000,-96.0000000000 57.5000000000,-95.5000000000 57.5000000000,-95.5000000000 57.0000000000,-96.0000000000 57.0000000000))	44.9562836
1356	POLYGON((-95.5000000000 57.0000000000,-95.5000000000 57.5000000000,-95.0000000000 57.5000000000,-95.0000000000 57.0000000000,-95.5000000000 57.0000000000))	0.0000000
1357	POLYGON((-95.0000000000 57.0000000000,-95.0000000000 57.5000000000,-94.5000000000 57.5000000000,-94.5000000000 57.0000000000,-95.0000000000 57.0000000000))	0.0080528
1358	POLYGON((-94.5000000000 57.0000000000,-94.5000000000 57.5000000000,-94.0000000000 57.5000000000,-94.0000000000 57.0000000000,-94.5000000000 57.0000000000))	36.8014450
1359	POLYGON((-94.0000000000 57.0000000000,-94.0000000000 57.5000000000,-93.5000000000 57.5000000000,-93.5000000000 57.0000000000,-94.0000000000 57.0000000000))	0.0000000
1360	POLYGON((-93.5000000000 57.0000000000,-93.5000000000 57.5000000000,-93.0000000000 57.5000000000,-93.0000000000 57.0000000000,-93.5000000000 57.0000000000))	0.0000026
1361	POLYGON((-93.0000000000 57.0000000000,-93.0000000000 57.5000000000,-92.5000000000 57.5000000000,-92.5000000000 57.0000000000,-93.0000000000 57.0000000000))	0.0000000
1362	POLYGON((-76.5000000000 57.0000000000,-76.5000000000 57.5000000000,-76.0000000000 57.5000000000,-76.0000000000 57.0000000000,-76.5000000000 57.0000000000))	0.0000024
1363	POLYGON((-76.0000000000 57.0000000000,-76.0000000000 57.5000000000,-75.5000000000 57.5000000000,-75.5000000000 57.0000000000,-76.0000000000 57.0000000000))	0.0002069
1364	POLYGON((-75.5000000000 57.0000000000,-75.5000000000 57.5000000000,-75.0000000000 57.5000000000,-75.0000000000 57.0000000000,-75.5000000000 57.0000000000))	0.0000000
1365	POLYGON((-75.0000000000 57.0000000000,-75.0000000000 57.5000000000,-74.5000000000 57.5000000000,-74.5000000000 57.0000000000,-75.0000000000 57.0000000000))	0.0000000
1366	POLYGON((-74.5000000000 57.0000000000,-74.5000000000 57.5000000000,-74.0000000000 57.5000000000,-74.0000000000 57.0000000000,-74.5000000000 57.0000000000))	0.0000025
1367	POLYGON((-74.0000000000 57.0000000000,-74.0000000000 57.5000000000,-73.5000000000 57.5000000000,-73.5000000000 57.0000000000,-74.0000000000 57.0000000000))	0.0000228
1368	POLYGON((-73.5000000000 57.0000000000,-73.5000000000 57.5000000000,-73.0000000000 57.5000000000,-73.0000000000 57.0000000000,-73.5000000000 57.0000000000))	0.0003758
1369	POLYGON((-73.0000000000 57.0000000000,-73.0000000000 57.5000000000,-72.5000000000 57.5000000000,-72.5000000000 57.0000000000,-73.0000000000 57.0000000000))	0.0000000
1370	POLYGON((-65.5000000000 57.0000000000,-65.5000000000 57.5000000000,-65.0000000000 57.5000000000,-65.0000000000 57.0000000000,-65.5000000000 57.0000000000))	0.0000514
1371	POLYGON((-65.0000000000 57.0000000000,-65.0000000000 57.5000000000,-64.5000000000 57.5000000000,-64.5000000000 57.0000000000,-65.0000000000 57.0000000000))	0.0000000
1372	POLYGON((-64.5000000000 57.0000000000,-64.5000000000 57.5000000000,-64.0000000000 57.5000000000,-64.0000000000 57.0000000000,-64.5000000000 57.0000000000))	0.0000000
1373	POLYGON((-64.0000000000 57.0000000000,-64.0000000000 57.5000000000,-63.5000000000 57.5000000000,-63.5000000000 57.0000000000,-64.0000000000 57.0000000000))	0.0001155
1374	POLYGON((-63.5000000000 57.0000000000,-63.5000000000 57.5000000000,-63.0000000000 57.5000000000,-63.0000000000 57.0000000000,-63.5000000000 57.0000000000))	0.0000203
1375	POLYGON((-63.0000000000 57.0000000000,-63.0000000000 57.5000000000,-62.5000000000 57.5000000000,-62.5000000000 57.0000000000,-63.0000000000 57.0000000000))	0.0000000
1376	POLYGON((-62.5000000000 57.0000000000,-62.5000000000 57.5000000000,-62.0000000000 57.5000000000,-62.0000000000 57.0000000000,-62.5000000000 57.0000000000))	0.0000000
1377	POLYGON((109.0000000000 57.0000000000,109.0000000000 57.5000000000,109.5000000000 57.5000000000,109.5000000000 57.0000000000,109.0000000000 57.0000000000))	30.7518387
1378	POLYGON((109.5000000000 57.0000000000,109.5000000000 57.5000000000,110.0000000000 57.5000000000,110.0000000000 57.0000000000,109.5000000000 57.0000000000))	0.0000000
1379	POLYGON((110.0000000000 57.0000000000,110.0000000000 57.5000000000,110.5000000000 57.5000000000,110.5000000000 57.0000000000,110.0000000000 57.0000000000))	21.5119705
1380	POLYGON((110.5000000000 57.0000000000,110.5000000000 57.5000000000,111.0000000000 57.5000000000,111.0000000000 57.0000000000,110.5000000000 57.0000000000))	10.5048132
1381	POLYGON((111.0000000000 57.0000000000,111.0000000000 57.5000000000,111.5000000000 57.5000000000,111.5000000000 57.0000000000,111.0000000000 57.0000000000))	34.0412102
1382	POLYGON((111.5000000000 57.0000000000,111.5000000000 57.5000000000,112.0000000000 57.5000000000,112.0000000000 57.0000000000,111.5000000000 57.0000000000))	29.2723064
1383	POLYGON((112.0000000000 57.0000000000,112.0000000000 57.5000000000,112.5000000000 57.5000000000,112.5000000000 57.0000000000,112.0000000000 57.0000000000))	26.6917667
1384	POLYGON((112.5000000000 57.0000000000,112.5000000000 57.5000000000,113.0000000000 57.5000000000,113.0000000000 57.0000000000,112.5000000000 57.0000000000))	25.2235527
1385	POLYGON((113.0000000000 57.0000000000,113.0000000000 57.5000000000,113.5000000000 57.5000000000,113.5000000000 57.0000000000,113.0000000000 57.0000000000))	19.1959686
1386	POLYGON((113.5000000000 57.0000000000,113.5000000000 57.5000000000,114.0000000000 57.5000000000,114.0000000000 57.0000000000,113.5000000000 57.0000000000))	27.4281960
1387	POLYGON((114.0000000000 57.0000000000,114.0000000000 57.5000000000,114.5000000000 57.5000000000,114.5000000000 57.0000000000,114.0000000000 57.0000000000))	11.2367544
1388	POLYGON((114.5000000000 57.0000000000,114.5000000000 57.5000000000,115.0000000000 57.5000000000,115.0000000000 57.0000000000,114.5000000000 57.0000000000))	11.2170610
1389	POLYGON((115.0000000000 57.0000000000,115.0000000000 57.5000000000,115.5000000000 57.5000000000,115.5000000000 57.0000000000,115.0000000000 57.0000000000))	16.4803028
1390	POLYGON((115.5000000000 57.0000000000,115.5000000000 57.5000000000,116.0000000000 57.5000000000,116.0000000000 57.0000000000,115.5000000000 57.0000000000))	13.4499369
1391	POLYGON((116.0000000000 57.0000000000,116.0000000000 57.5000000000,116.5000000000 57.5000000000,116.5000000000 57.0000000000,116.0000000000 57.0000000000))	20.1998806
1392	POLYGON((116.5000000000 57.0000000000,116.5000000000 57.5000000000,117.0000000000 57.5000000000,117.0000000000 57.0000000000,116.5000000000 57.0000000000))	15.0715494
1393	POLYGON((117.0000000000 57.0000000000,117.0000000000 57.5000000000,117.5000000000 57.5000000000,117.5000000000 57.0000000000,117.0000000000 57.0000000000))	6.0709624
1394	POLYGON((117.5000000000 57.0000000000,117.5000000000 57.5000000000,118.0000000000 57.5000000000,118.0000000000 57.0000000000,117.5000000000 57.0000000000))	6.2141657
1395	POLYGON((118.0000000000 57.0000000000,118.0000000000 57.5000000000,118.5000000000 57.5000000000,118.5000000000 57.0000000000,118.0000000000 57.0000000000))	5.3972707
1396	POLYGON((118.5000000000 57.0000000000,118.5000000000 57.5000000000,119.0000000000 57.5000000000,119.0000000000 57.0000000000,118.5000000000 57.0000000000))	1.0634332
1397	POLYGON((119.0000000000 57.0000000000,119.0000000000 57.5000000000,119.5000000000 57.5000000000,119.5000000000 57.0000000000,119.0000000000 57.0000000000))	10.5274448
1398	POLYGON((119.5000000000 57.0000000000,119.5000000000 57.5000000000,120.0000000000 57.5000000000,120.0000000000 57.0000000000,119.5000000000 57.0000000000))	9.8226833
1399	POLYGON((120.0000000000 57.0000000000,120.0000000000 57.5000000000,120.5000000000 57.5000000000,120.5000000000 57.0000000000,120.0000000000 57.0000000000))	23.1533031
1400	POLYGON((120.5000000000 57.0000000000,120.5000000000 57.5000000000,121.0000000000 57.5000000000,121.0000000000 57.0000000000,120.5000000000 57.0000000000))	20.4308586
1401	POLYGON((121.0000000000 57.0000000000,121.0000000000 57.5000000000,121.5000000000 57.5000000000,121.5000000000 57.0000000000,121.0000000000 57.0000000000))	32.6740227
1402	POLYGON((121.5000000000 57.0000000000,121.5000000000 57.5000000000,122.0000000000 57.5000000000,122.0000000000 57.0000000000,121.5000000000 57.0000000000))	38.9852448
1403	POLYGON((122.0000000000 57.0000000000,122.0000000000 57.5000000000,122.5000000000 57.5000000000,122.5000000000 57.0000000000,122.0000000000 57.0000000000))	29.2473373
1404	POLYGON((122.5000000000 57.0000000000,122.5000000000 57.5000000000,123.0000000000 57.5000000000,123.0000000000 57.0000000000,122.5000000000 57.0000000000))	10.3706083
1405	POLYGON((123.0000000000 57.0000000000,123.0000000000 57.5000000000,123.5000000000 57.5000000000,123.5000000000 57.0000000000,123.0000000000 57.0000000000))	11.5013247
1406	POLYGON((123.5000000000 57.0000000000,123.5000000000 57.5000000000,124.0000000000 57.5000000000,124.0000000000 57.0000000000,123.5000000000 57.0000000000))	18.2143440
1407	POLYGON((124.0000000000 57.0000000000,124.0000000000 57.5000000000,124.5000000000 57.5000000000,124.5000000000 57.0000000000,124.0000000000 57.0000000000))	18.3243256
1408	POLYGON((125.0000000000 57.0000000000,125.0000000000 57.5000000000,125.5000000000 57.5000000000,125.5000000000 57.0000000000,125.0000000000 57.0000000000))	26.2692966
1409	POLYGON((125.5000000000 57.0000000000,125.5000000000 57.5000000000,126.0000000000 57.5000000000,126.0000000000 57.0000000000,125.5000000000 57.0000000000))	15.0875769
1410	POLYGON((126.0000000000 57.0000000000,126.0000000000 57.5000000000,126.5000000000 57.5000000000,126.5000000000 57.0000000000,126.0000000000 57.0000000000))	28.8417854
1411	POLYGON((126.5000000000 57.0000000000,126.5000000000 57.5000000000,127.0000000000 57.5000000000,127.0000000000 57.0000000000,126.5000000000 57.0000000000))	8.1969604
1412	POLYGON((127.0000000000 57.0000000000,127.0000000000 57.5000000000,127.5000000000 57.5000000000,127.5000000000 57.0000000000,127.0000000000 57.0000000000))	19.1946011
1413	POLYGON((127.5000000000 57.0000000000,127.5000000000 57.5000000000,128.0000000000 57.5000000000,128.0000000000 57.0000000000,127.5000000000 57.0000000000))	19.1652737
1414	POLYGON((128.0000000000 57.0000000000,128.0000000000 57.5000000000,128.5000000000 57.5000000000,128.5000000000 57.0000000000,128.0000000000 57.0000000000))	22.5228748
1415	POLYGON((128.5000000000 57.0000000000,128.5000000000 57.5000000000,129.0000000000 57.5000000000,129.0000000000 57.0000000000,128.5000000000 57.0000000000))	29.5059853
1416	POLYGON((129.0000000000 57.0000000000,129.0000000000 57.5000000000,129.5000000000 57.5000000000,129.5000000000 57.0000000000,129.0000000000 57.0000000000))	18.7317142
1417	POLYGON((129.5000000000 57.0000000000,129.5000000000 57.5000000000,130.0000000000 57.5000000000,130.0000000000 57.0000000000,129.5000000000 57.0000000000))	19.3507500
1418	POLYGON((130.0000000000 57.0000000000,130.0000000000 57.5000000000,130.5000000000 57.5000000000,130.5000000000 57.0000000000,130.0000000000 57.0000000000))	19.6007767
1419	POLYGON((130.5000000000 57.0000000000,130.5000000000 57.5000000000,131.0000000000 57.5000000000,131.0000000000 57.0000000000,130.5000000000 57.0000000000))	20.1749687
1420	POLYGON((131.0000000000 57.0000000000,131.0000000000 57.5000000000,131.5000000000 57.5000000000,131.5000000000 57.0000000000,131.0000000000 57.0000000000))	35.0067596
1421	POLYGON((131.5000000000 57.0000000000,131.5000000000 57.5000000000,132.0000000000 57.5000000000,132.0000000000 57.0000000000,131.5000000000 57.0000000000))	26.7350712
1422	POLYGON((132.0000000000 57.0000000000,132.0000000000 57.5000000000,132.5000000000 57.5000000000,132.5000000000 57.0000000000,132.0000000000 57.0000000000))	26.0587444
1423	POLYGON((132.5000000000 57.0000000000,132.5000000000 57.5000000000,133.0000000000 57.5000000000,133.0000000000 57.0000000000,132.5000000000 57.0000000000))	28.2024994
1424	POLYGON((133.0000000000 57.0000000000,133.0000000000 57.5000000000,133.5000000000 57.5000000000,133.5000000000 57.0000000000,133.0000000000 57.0000000000))	28.7509708
1425	POLYGON((133.5000000000 57.0000000000,133.5000000000 57.5000000000,134.0000000000 57.5000000000,134.0000000000 57.0000000000,133.5000000000 57.0000000000))	30.1594448
1426	POLYGON((134.0000000000 57.0000000000,134.0000000000 57.5000000000,134.5000000000 57.5000000000,134.5000000000 57.0000000000,134.0000000000 57.0000000000))	35.1411133
1427	POLYGON((134.5000000000 57.0000000000,134.5000000000 57.5000000000,135.0000000000 57.5000000000,135.0000000000 57.0000000000,134.5000000000 57.0000000000))	48.8983231
1428	POLYGON((135.0000000000 57.0000000000,135.0000000000 57.5000000000,135.5000000000 57.5000000000,135.5000000000 57.0000000000,135.0000000000 57.0000000000))	57.2164078
1429	POLYGON((135.5000000000 57.0000000000,135.5000000000 57.5000000000,136.0000000000 57.5000000000,136.0000000000 57.0000000000,135.5000000000 57.0000000000))	52.4655533
1430	POLYGON((136.0000000000 57.0000000000,136.0000000000 57.5000000000,136.5000000000 57.5000000000,136.5000000000 57.0000000000,136.0000000000 57.0000000000))	13.6220179
1431	POLYGON((136.5000000000 57.0000000000,136.5000000000 57.5000000000,137.0000000000 57.5000000000,137.0000000000 57.0000000000,136.5000000000 57.0000000000))	13.3714409
1432	POLYGON((137.0000000000 57.0000000000,137.0000000000 57.5000000000,137.5000000000 57.5000000000,137.5000000000 57.0000000000,137.0000000000 57.0000000000))	12.9674387
1433	POLYGON((137.5000000000 57.0000000000,137.5000000000 57.5000000000,138.0000000000 57.5000000000,138.0000000000 57.0000000000,137.5000000000 57.0000000000))	14.9623489
1434	POLYGON((138.0000000000 57.0000000000,138.0000000000 57.5000000000,138.5000000000 57.5000000000,138.5000000000 57.0000000000,138.0000000000 57.0000000000))	13.4080009
1435	POLYGON((159.5000000000 57.0000000000,159.5000000000 57.5000000000,160.0000000000 57.5000000000,160.0000000000 57.0000000000,159.5000000000 57.0000000000))	0.0000000
1436	POLYGON((160.0000000000 57.0000000000,160.0000000000 57.5000000000,160.5000000000 57.5000000000,160.5000000000 57.0000000000,160.0000000000 57.0000000000))	0.0000020
1437	POLYGON((-99.0000000000 57.5000000000,-99.0000000000 58.0000000000,-98.5000000000 58.0000000000,-98.5000000000 57.5000000000,-99.0000000000 57.5000000000))	20.0704842
1438	POLYGON((-98.5000000000 57.5000000000,-98.5000000000 58.0000000000,-98.0000000000 58.0000000000,-98.0000000000 57.5000000000,-98.5000000000 57.5000000000))	24.8460598
1439	POLYGON((-98.0000000000 57.5000000000,-98.0000000000 58.0000000000,-97.5000000000 58.0000000000,-97.5000000000 57.5000000000,-98.0000000000 57.5000000000))	45.7841721
1440	POLYGON((-97.5000000000 57.5000000000,-97.5000000000 58.0000000000,-97.0000000000 58.0000000000,-97.0000000000 57.5000000000,-97.5000000000 57.5000000000))	32.7277908
1441	POLYGON((-97.0000000000 57.5000000000,-97.0000000000 58.0000000000,-96.5000000000 58.0000000000,-96.5000000000 57.5000000000,-97.0000000000 57.5000000000))	29.6116886
1442	POLYGON((-96.5000000000 57.5000000000,-96.5000000000 58.0000000000,-96.0000000000 58.0000000000,-96.0000000000 57.5000000000,-96.5000000000 57.5000000000))	55.6240883
1443	POLYGON((-96.0000000000 57.5000000000,-96.0000000000 58.0000000000,-95.5000000000 58.0000000000,-95.5000000000 57.5000000000,-96.0000000000 57.5000000000))	0.0000000
1444	POLYGON((-95.5000000000 57.5000000000,-95.5000000000 58.0000000000,-95.0000000000 58.0000000000,-95.0000000000 57.5000000000,-95.5000000000 57.5000000000))	0.0000000
1445	POLYGON((-95.0000000000 57.5000000000,-95.0000000000 58.0000000000,-94.5000000000 58.0000000000,-94.5000000000 57.5000000000,-95.0000000000 57.5000000000))	0.0000000
1446	POLYGON((-94.5000000000 57.5000000000,-94.5000000000 58.0000000000,-94.0000000000 58.0000000000,-94.0000000000 57.5000000000,-94.5000000000 57.5000000000))	1.7028493
1447	POLYGON((-94.0000000000 57.5000000000,-94.0000000000 58.0000000000,-93.5000000000 58.0000000000,-93.5000000000 57.5000000000,-94.0000000000 57.5000000000))	0.0000000
1448	POLYGON((-93.5000000000 57.5000000000,-93.5000000000 58.0000000000,-93.0000000000 58.0000000000,-93.0000000000 57.5000000000,-93.5000000000 57.5000000000))	0.0025197
1449	POLYGON((-93.0000000000 57.5000000000,-93.0000000000 58.0000000000,-92.5000000000 58.0000000000,-92.5000000000 57.5000000000,-93.0000000000 57.5000000000))	0.0016043
1450	POLYGON((-77.0000000000 57.5000000000,-77.0000000000 58.0000000000,-76.5000000000 58.0000000000,-76.5000000000 57.5000000000,-77.0000000000 57.5000000000))	0.0002310
1451	POLYGON((-76.5000000000 57.5000000000,-76.5000000000 58.0000000000,-76.0000000000 58.0000000000,-76.0000000000 57.5000000000,-76.5000000000 57.5000000000))	0.0000073
1452	POLYGON((-76.0000000000 57.5000000000,-76.0000000000 58.0000000000,-75.5000000000 58.0000000000,-75.5000000000 57.5000000000,-76.0000000000 57.5000000000))	0.0000000
1453	POLYGON((-75.5000000000 57.5000000000,-75.5000000000 58.0000000000,-75.0000000000 58.0000000000,-75.0000000000 57.5000000000,-75.5000000000 57.5000000000))	0.0000039
1454	POLYGON((-75.0000000000 57.5000000000,-75.0000000000 58.0000000000,-74.5000000000 58.0000000000,-74.5000000000 57.5000000000,-75.0000000000 57.5000000000))	0.0000046
1455	POLYGON((-74.5000000000 57.5000000000,-74.5000000000 58.0000000000,-74.0000000000 58.0000000000,-74.0000000000 57.5000000000,-74.5000000000 57.5000000000))	0.0000048
1456	POLYGON((-74.0000000000 57.5000000000,-74.0000000000 58.0000000000,-73.5000000000 58.0000000000,-73.5000000000 57.5000000000,-74.0000000000 57.5000000000))	0.0000041
1457	POLYGON((-73.5000000000 57.5000000000,-73.5000000000 58.0000000000,-73.0000000000 58.0000000000,-73.0000000000 57.5000000000,-73.5000000000 57.5000000000))	0.0000036
1458	POLYGON((-73.0000000000 57.5000000000,-73.0000000000 58.0000000000,-72.5000000000 58.0000000000,-72.5000000000 57.5000000000,-73.0000000000 57.5000000000))	0.0000000
1459	POLYGON((-72.5000000000 57.5000000000,-72.5000000000 58.0000000000,-72.0000000000 58.0000000000,-72.0000000000 57.5000000000,-72.5000000000 57.5000000000))	0.0000043
1460	POLYGON((-72.0000000000 57.5000000000,-72.0000000000 58.0000000000,-71.5000000000 58.0000000000,-71.5000000000 57.5000000000,-72.0000000000 57.5000000000))	0.0000027
1461	POLYGON((-71.5000000000 57.5000000000,-71.5000000000 58.0000000000,-71.0000000000 58.0000000000,-71.0000000000 57.5000000000,-71.5000000000 57.5000000000))	0.0000000
1462	POLYGON((-71.0000000000 57.5000000000,-71.0000000000 58.0000000000,-70.5000000000 58.0000000000,-70.5000000000 57.5000000000,-71.0000000000 57.5000000000))	0.0000030
1463	POLYGON((-66.0000000000 57.5000000000,-66.0000000000 58.0000000000,-65.5000000000 58.0000000000,-65.5000000000 57.5000000000,-66.0000000000 57.5000000000))	0.0000275
1464	POLYGON((-65.5000000000 57.5000000000,-65.5000000000 58.0000000000,-65.0000000000 58.0000000000,-65.0000000000 57.5000000000,-65.5000000000 57.5000000000))	0.0000000
1465	POLYGON((-65.0000000000 57.5000000000,-65.0000000000 58.0000000000,-64.5000000000 58.0000000000,-64.5000000000 57.5000000000,-65.0000000000 57.5000000000))	0.0000000
1466	POLYGON((-64.5000000000 57.5000000000,-64.5000000000 58.0000000000,-64.0000000000 58.0000000000,-64.0000000000 57.5000000000,-64.5000000000 57.5000000000))	0.0000000
1467	POLYGON((-64.0000000000 57.5000000000,-64.0000000000 58.0000000000,-63.5000000000 58.0000000000,-63.5000000000 57.5000000000,-64.0000000000 57.5000000000))	0.0000653
1468	POLYGON((-63.5000000000 57.5000000000,-63.5000000000 58.0000000000,-63.0000000000 58.0000000000,-63.0000000000 57.5000000000,-63.5000000000 57.5000000000))	0.0000000
1469	POLYGON((-63.0000000000 57.5000000000,-63.0000000000 58.0000000000,-62.5000000000 58.0000000000,-62.5000000000 57.5000000000,-63.0000000000 57.5000000000))	0.0000000
1470	POLYGON((-62.5000000000 57.5000000000,-62.5000000000 58.0000000000,-62.0000000000 58.0000000000,-62.0000000000 57.5000000000,-62.5000000000 57.5000000000))	0.0000000
1471	POLYGON((110.5000000000 57.5000000000,110.5000000000 58.0000000000,111.0000000000 58.0000000000,111.0000000000 57.5000000000,110.5000000000 57.5000000000))	9.3001451
1472	POLYGON((111.0000000000 57.5000000000,111.0000000000 58.0000000000,111.5000000000 58.0000000000,111.5000000000 57.5000000000,111.0000000000 57.5000000000))	9.3061008
1473	POLYGON((111.5000000000 57.5000000000,111.5000000000 58.0000000000,112.0000000000 58.0000000000,112.0000000000 57.5000000000,111.5000000000 57.5000000000))	31.0291615
1474	POLYGON((112.0000000000 57.5000000000,112.0000000000 58.0000000000,112.5000000000 58.0000000000,112.5000000000 57.5000000000,112.0000000000 57.5000000000))	30.0912704
1475	POLYGON((112.5000000000 57.5000000000,112.5000000000 58.0000000000,113.0000000000 58.0000000000,113.0000000000 57.5000000000,112.5000000000 57.5000000000))	19.3135777
1476	POLYGON((113.0000000000 57.5000000000,113.0000000000 58.0000000000,113.5000000000 58.0000000000,113.5000000000 57.5000000000,113.0000000000 57.5000000000))	25.9353027
1477	POLYGON((113.5000000000 57.5000000000,113.5000000000 58.0000000000,114.0000000000 58.0000000000,114.0000000000 57.5000000000,113.5000000000 57.5000000000))	23.0577602
1478	POLYGON((114.0000000000 57.5000000000,114.0000000000 58.0000000000,114.5000000000 58.0000000000,114.5000000000 57.5000000000,114.0000000000 57.5000000000))	11.9180870
1479	POLYGON((114.5000000000 57.5000000000,114.5000000000 58.0000000000,115.0000000000 58.0000000000,115.0000000000 57.5000000000,114.5000000000 57.5000000000))	10.9297304
1480	POLYGON((115.0000000000 57.5000000000,115.0000000000 58.0000000000,115.5000000000 58.0000000000,115.5000000000 57.5000000000,115.0000000000 57.5000000000))	31.0432243
1481	POLYGON((115.5000000000 57.5000000000,115.5000000000 58.0000000000,116.0000000000 58.0000000000,116.0000000000 57.5000000000,115.5000000000 57.5000000000))	28.0405674
1482	POLYGON((116.0000000000 57.5000000000,116.0000000000 58.0000000000,116.5000000000 58.0000000000,116.5000000000 57.5000000000,116.0000000000 57.5000000000))	15.0282230
1483	POLYGON((116.5000000000 57.5000000000,116.5000000000 58.0000000000,117.0000000000 58.0000000000,117.0000000000 57.5000000000,116.5000000000 57.5000000000))	19.5499840
1484	POLYGON((117.0000000000 57.5000000000,117.0000000000 58.0000000000,117.5000000000 58.0000000000,117.5000000000 57.5000000000,117.0000000000 57.5000000000))	17.9583588
1485	POLYGON((117.5000000000 57.5000000000,117.5000000000 58.0000000000,118.0000000000 58.0000000000,118.0000000000 57.5000000000,117.5000000000 57.5000000000))	29.4340000
1486	POLYGON((118.0000000000 57.5000000000,118.0000000000 58.0000000000,118.5000000000 58.0000000000,118.5000000000 57.5000000000,118.0000000000 57.5000000000))	11.0407495
1487	POLYGON((118.5000000000 57.5000000000,118.5000000000 58.0000000000,119.0000000000 58.0000000000,119.0000000000 57.5000000000,118.5000000000 57.5000000000))	26.0421944
1488	POLYGON((119.0000000000 57.5000000000,119.0000000000 58.0000000000,119.5000000000 58.0000000000,119.5000000000 57.5000000000,119.0000000000 57.5000000000))	24.0078163
1489	POLYGON((119.5000000000 57.5000000000,119.5000000000 58.0000000000,120.0000000000 58.0000000000,120.0000000000 57.5000000000,119.5000000000 57.5000000000))	19.2001648
1490	POLYGON((120.0000000000 57.5000000000,120.0000000000 58.0000000000,120.5000000000 58.0000000000,120.5000000000 57.5000000000,120.0000000000 57.5000000000))	39.0621147
1491	POLYGON((120.5000000000 57.5000000000,120.5000000000 58.0000000000,121.0000000000 58.0000000000,121.0000000000 57.5000000000,120.5000000000 57.5000000000))	23.3656197
1492	POLYGON((121.0000000000 57.5000000000,121.0000000000 58.0000000000,121.5000000000 58.0000000000,121.5000000000 57.5000000000,121.0000000000 57.5000000000))	23.4775658
1493	POLYGON((121.5000000000 57.5000000000,121.5000000000 58.0000000000,122.0000000000 58.0000000000,122.0000000000 57.5000000000,121.5000000000 57.5000000000))	9.5771408
1494	POLYGON((122.0000000000 57.5000000000,122.0000000000 58.0000000000,122.5000000000 58.0000000000,122.5000000000 57.5000000000,122.0000000000 57.5000000000))	7.7620625
1495	POLYGON((122.5000000000 57.5000000000,122.5000000000 58.0000000000,123.0000000000 58.0000000000,123.0000000000 57.5000000000,122.5000000000 57.5000000000))	6.1291404
1496	POLYGON((123.0000000000 57.5000000000,123.0000000000 58.0000000000,123.5000000000 58.0000000000,123.5000000000 57.5000000000,123.0000000000 57.5000000000))	11.8045464
1497	POLYGON((123.5000000000 57.5000000000,123.5000000000 58.0000000000,124.0000000000 58.0000000000,124.0000000000 57.5000000000,123.5000000000 57.5000000000))	11.0236607
1498	POLYGON((124.0000000000 57.5000000000,124.0000000000 58.0000000000,124.5000000000 58.0000000000,124.5000000000 57.5000000000,124.0000000000 57.5000000000))	29.0921211
1499	POLYGON((124.5000000000 57.5000000000,124.5000000000 58.0000000000,125.0000000000 58.0000000000,125.0000000000 57.5000000000,124.5000000000 57.5000000000))	4.6297822
1500	POLYGON((125.0000000000 57.5000000000,125.0000000000 58.0000000000,125.5000000000 58.0000000000,125.5000000000 57.5000000000,125.0000000000 57.5000000000))	7.0899982
1501	POLYGON((125.5000000000 57.5000000000,125.5000000000 58.0000000000,126.0000000000 58.0000000000,126.0000000000 57.5000000000,125.5000000000 57.5000000000))	23.7255211
1502	POLYGON((126.0000000000 57.5000000000,126.0000000000 58.0000000000,126.5000000000 58.0000000000,126.5000000000 57.5000000000,126.0000000000 57.5000000000))	32.9823761
1503	POLYGON((126.5000000000 57.5000000000,126.5000000000 58.0000000000,127.0000000000 58.0000000000,127.0000000000 57.5000000000,126.5000000000 57.5000000000))	23.6186543
1504	POLYGON((127.0000000000 57.5000000000,127.0000000000 58.0000000000,127.5000000000 58.0000000000,127.5000000000 57.5000000000,127.0000000000 57.5000000000))	9.2862368
1505	POLYGON((127.5000000000 57.5000000000,127.5000000000 58.0000000000,128.0000000000 58.0000000000,128.0000000000 57.5000000000,127.5000000000 57.5000000000))	19.1879330
1506	POLYGON((128.0000000000 57.5000000000,128.0000000000 58.0000000000,128.5000000000 58.0000000000,128.5000000000 57.5000000000,128.0000000000 57.5000000000))	25.1770325
1507	POLYGON((128.5000000000 57.5000000000,128.5000000000 58.0000000000,129.0000000000 58.0000000000,129.0000000000 57.5000000000,128.5000000000 57.5000000000))	28.3332176
1508	POLYGON((129.0000000000 57.5000000000,129.0000000000 58.0000000000,129.5000000000 58.0000000000,129.5000000000 57.5000000000,129.0000000000 57.5000000000))	30.1593189
1509	POLYGON((129.5000000000 57.5000000000,129.5000000000 58.0000000000,130.0000000000 58.0000000000,130.0000000000 57.5000000000,129.5000000000 57.5000000000))	31.8557816
1510	POLYGON((130.0000000000 57.5000000000,130.0000000000 58.0000000000,130.5000000000 58.0000000000,130.5000000000 57.5000000000,130.0000000000 57.5000000000))	24.4681454
1511	POLYGON((130.5000000000 57.5000000000,130.5000000000 58.0000000000,131.0000000000 58.0000000000,131.0000000000 57.5000000000,130.5000000000 57.5000000000))	28.9632378
1512	POLYGON((131.0000000000 57.5000000000,131.0000000000 58.0000000000,131.5000000000 58.0000000000,131.5000000000 57.5000000000,131.0000000000 57.5000000000))	22.0416870
1513	POLYGON((131.5000000000 57.5000000000,131.5000000000 58.0000000000,132.0000000000 58.0000000000,132.0000000000 57.5000000000,131.5000000000 57.5000000000))	27.9948254
1514	POLYGON((132.0000000000 57.5000000000,132.0000000000 58.0000000000,132.5000000000 58.0000000000,132.5000000000 57.5000000000,132.0000000000 57.5000000000))	28.4231110
1515	POLYGON((132.5000000000 57.5000000000,132.5000000000 58.0000000000,133.0000000000 58.0000000000,133.0000000000 57.5000000000,132.5000000000 57.5000000000))	27.6731243
1516	POLYGON((133.0000000000 57.5000000000,133.0000000000 58.0000000000,133.5000000000 58.0000000000,133.5000000000 57.5000000000,133.0000000000 57.5000000000))	35.3945389
1517	POLYGON((133.5000000000 57.5000000000,133.5000000000 58.0000000000,134.0000000000 58.0000000000,134.0000000000 57.5000000000,133.5000000000 57.5000000000))	55.0002861
1518	POLYGON((134.0000000000 57.5000000000,134.0000000000 58.0000000000,134.5000000000 58.0000000000,134.5000000000 57.5000000000,134.0000000000 57.5000000000))	50.3366852
1519	POLYGON((134.5000000000 57.5000000000,134.5000000000 58.0000000000,135.0000000000 58.0000000000,135.0000000000 57.5000000000,134.5000000000 57.5000000000))	47.6255264
1520	POLYGON((135.0000000000 57.5000000000,135.0000000000 58.0000000000,135.5000000000 58.0000000000,135.5000000000 57.5000000000,135.0000000000 57.5000000000))	13.9483509
1521	POLYGON((135.5000000000 57.5000000000,135.5000000000 58.0000000000,136.0000000000 58.0000000000,136.0000000000 57.5000000000,135.5000000000 57.5000000000))	20.8790550
1522	POLYGON((136.0000000000 57.5000000000,136.0000000000 58.0000000000,136.5000000000 58.0000000000,136.5000000000 57.5000000000,136.0000000000 57.5000000000))	43.3635254
1523	POLYGON((136.5000000000 57.5000000000,136.5000000000 58.0000000000,137.0000000000 58.0000000000,137.0000000000 57.5000000000,136.5000000000 57.5000000000))	32.1311111
1524	POLYGON((137.0000000000 57.5000000000,137.0000000000 58.0000000000,137.5000000000 58.0000000000,137.5000000000 57.5000000000,137.0000000000 57.5000000000))	41.7983093
1525	POLYGON((137.5000000000 57.5000000000,137.5000000000 58.0000000000,138.0000000000 58.0000000000,138.0000000000 57.5000000000,137.5000000000 57.5000000000))	36.7956696
1526	POLYGON((138.0000000000 57.5000000000,138.0000000000 58.0000000000,138.5000000000 58.0000000000,138.5000000000 57.5000000000,138.0000000000 57.5000000000))	31.2860088
1527	POLYGON((138.5000000000 57.5000000000,138.5000000000 58.0000000000,139.0000000000 58.0000000000,139.0000000000 57.5000000000,138.5000000000 57.5000000000))	8.5231218
1528	POLYGON((139.0000000000 57.5000000000,139.0000000000 58.0000000000,139.5000000000 58.0000000000,139.5000000000 57.5000000000,139.0000000000 57.5000000000))	9.9738255
1529	POLYGON((160.5000000000 57.5000000000,160.5000000000 58.0000000000,161.0000000000 58.0000000000,161.0000000000 57.5000000000,160.5000000000 57.5000000000))	0.0000036
1530	POLYGON((-101.0000000000 58.0000000000,-101.0000000000 58.5000000000,-100.5000000000 58.5000000000,-100.5000000000 58.0000000000,-101.0000000000 58.0000000000))	0.0070716
1531	POLYGON((-100.5000000000 58.0000000000,-100.5000000000 58.5000000000,-100.0000000000 58.5000000000,-100.0000000000 58.0000000000,-100.5000000000 58.0000000000))	10.0819435
1532	POLYGON((-100.0000000000 58.0000000000,-100.0000000000 58.5000000000,-99.5000000000 58.5000000000,-99.5000000000 58.0000000000,-100.0000000000 58.0000000000))	0.0000000
1533	POLYGON((-99.5000000000 58.0000000000,-99.5000000000 58.5000000000,-99.0000000000 58.5000000000,-99.0000000000 58.0000000000,-99.5000000000 58.0000000000))	0.0006456
1534	POLYGON((-99.0000000000 58.0000000000,-99.0000000000 58.5000000000,-98.5000000000 58.5000000000,-98.5000000000 58.0000000000,-99.0000000000 58.0000000000))	15.9571381
1535	POLYGON((-98.5000000000 58.0000000000,-98.5000000000 58.5000000000,-98.0000000000 58.5000000000,-98.0000000000 58.0000000000,-98.5000000000 58.0000000000))	10.3932219
1536	POLYGON((-98.0000000000 58.0000000000,-98.0000000000 58.5000000000,-97.5000000000 58.5000000000,-97.5000000000 58.0000000000,-98.0000000000 58.0000000000))	17.4347248
1537	POLYGON((-97.5000000000 58.0000000000,-97.5000000000 58.5000000000,-97.0000000000 58.5000000000,-97.0000000000 58.0000000000,-97.5000000000 58.0000000000))	32.7886391
1538	POLYGON((-97.0000000000 58.0000000000,-97.0000000000 58.5000000000,-96.5000000000 58.5000000000,-96.5000000000 58.0000000000,-97.0000000000 58.0000000000))	10.7465181
1539	POLYGON((-96.5000000000 58.0000000000,-96.5000000000 58.5000000000,-96.0000000000 58.5000000000,-96.0000000000 58.0000000000,-96.5000000000 58.0000000000))	25.0157013
1540	POLYGON((-96.0000000000 58.0000000000,-96.0000000000 58.5000000000,-95.5000000000 58.5000000000,-95.5000000000 58.0000000000,-96.0000000000 58.0000000000))	1.8213729
1541	POLYGON((-95.5000000000 58.0000000000,-95.5000000000 58.5000000000,-95.0000000000 58.5000000000,-95.0000000000 58.0000000000,-95.5000000000 58.0000000000))	0.0000000
1542	POLYGON((-95.0000000000 58.0000000000,-95.0000000000 58.5000000000,-94.5000000000 58.5000000000,-94.5000000000 58.0000000000,-95.0000000000 58.0000000000))	0.0000359
1543	POLYGON((-94.5000000000 58.0000000000,-94.5000000000 58.5000000000,-94.0000000000 58.5000000000,-94.0000000000 58.0000000000,-94.5000000000 58.0000000000))	0.0054136
1544	POLYGON((-94.0000000000 58.0000000000,-94.0000000000 58.5000000000,-93.5000000000 58.5000000000,-93.5000000000 58.0000000000,-94.0000000000 58.0000000000))	0.0000000
1545	POLYGON((-93.5000000000 58.0000000000,-93.5000000000 58.5000000000,-93.0000000000 58.5000000000,-93.0000000000 58.0000000000,-93.5000000000 58.0000000000))	0.0000027
1546	POLYGON((-77.5000000000 58.0000000000,-77.5000000000 58.5000000000,-77.0000000000 58.5000000000,-77.0000000000 58.0000000000,-77.5000000000 58.0000000000))	0.0000000
1547	POLYGON((-77.0000000000 58.0000000000,-77.0000000000 58.5000000000,-76.5000000000 58.5000000000,-76.5000000000 58.0000000000,-77.0000000000 58.0000000000))	0.0000000
1548	POLYGON((-76.5000000000 58.0000000000,-76.5000000000 58.5000000000,-76.0000000000 58.5000000000,-76.0000000000 58.0000000000,-76.5000000000 58.0000000000))	0.0044078
1549	POLYGON((-76.0000000000 58.0000000000,-76.0000000000 58.5000000000,-75.5000000000 58.5000000000,-75.5000000000 58.0000000000,-76.0000000000 58.0000000000))	3.3671572
1550	POLYGON((-75.5000000000 58.0000000000,-75.5000000000 58.5000000000,-75.0000000000 58.5000000000,-75.0000000000 58.0000000000,-75.5000000000 58.0000000000))	0.0000000
1551	POLYGON((-75.0000000000 58.0000000000,-75.0000000000 58.5000000000,-74.5000000000 58.5000000000,-74.5000000000 58.0000000000,-75.0000000000 58.0000000000))	0.0000000
1552	POLYGON((-74.5000000000 58.0000000000,-74.5000000000 58.5000000000,-74.0000000000 58.5000000000,-74.0000000000 58.0000000000,-74.5000000000 58.0000000000))	0.0000000
1553	POLYGON((-74.0000000000 58.0000000000,-74.0000000000 58.5000000000,-73.5000000000 58.5000000000,-73.5000000000 58.0000000000,-74.0000000000 58.0000000000))	0.0000000
1554	POLYGON((-73.5000000000 58.0000000000,-73.5000000000 58.5000000000,-73.0000000000 58.5000000000,-73.0000000000 58.0000000000,-73.5000000000 58.0000000000))	0.0000000
1555	POLYGON((-73.0000000000 58.0000000000,-73.0000000000 58.5000000000,-72.5000000000 58.5000000000,-72.5000000000 58.0000000000,-73.0000000000 58.0000000000))	0.0000000
1556	POLYGON((-72.5000000000 58.0000000000,-72.5000000000 58.5000000000,-72.0000000000 58.5000000000,-72.0000000000 58.0000000000,-72.5000000000 58.0000000000))	0.0000000
1557	POLYGON((-72.0000000000 58.0000000000,-72.0000000000 58.5000000000,-71.5000000000 58.5000000000,-71.5000000000 58.0000000000,-72.0000000000 58.0000000000))	0.0000000
1558	POLYGON((-71.5000000000 58.0000000000,-71.5000000000 58.5000000000,-71.0000000000 58.5000000000,-71.0000000000 58.0000000000,-71.5000000000 58.0000000000))	0.0000042
1559	POLYGON((-71.0000000000 58.0000000000,-71.0000000000 58.5000000000,-70.5000000000 58.5000000000,-70.5000000000 58.0000000000,-71.0000000000 58.0000000000))	0.0000042
1560	POLYGON((-70.5000000000 58.0000000000,-70.5000000000 58.5000000000,-70.0000000000 58.5000000000,-70.0000000000 58.0000000000,-70.5000000000 58.0000000000))	0.0000039
1561	POLYGON((-70.0000000000 58.0000000000,-70.0000000000 58.5000000000,-69.5000000000 58.5000000000,-69.5000000000 58.0000000000,-70.0000000000 58.0000000000))	0.0000000
1562	POLYGON((-69.5000000000 58.0000000000,-69.5000000000 58.5000000000,-69.0000000000 58.5000000000,-69.0000000000 58.0000000000,-69.5000000000 58.0000000000))	0.0000000
1563	POLYGON((-69.0000000000 58.0000000000,-69.0000000000 58.5000000000,-68.5000000000 58.5000000000,-68.5000000000 58.0000000000,-69.0000000000 58.0000000000))	0.0328272
1564	POLYGON((-68.5000000000 58.0000000000,-68.5000000000 58.5000000000,-68.0000000000 58.5000000000,-68.0000000000 58.0000000000,-68.5000000000 58.0000000000))	0.0017269
1565	POLYGON((-68.0000000000 58.0000000000,-68.0000000000 58.5000000000,-67.5000000000 58.5000000000,-67.5000000000 58.0000000000,-68.0000000000 58.0000000000))	0.0000000
1566	POLYGON((-67.5000000000 58.0000000000,-67.5000000000 58.5000000000,-67.0000000000 58.5000000000,-67.0000000000 58.0000000000,-67.5000000000 58.0000000000))	0.0000000
1567	POLYGON((-67.0000000000 58.0000000000,-67.0000000000 58.5000000000,-66.5000000000 58.5000000000,-66.5000000000 58.0000000000,-67.0000000000 58.0000000000))	0.0000000
1568	POLYGON((-66.5000000000 58.0000000000,-66.5000000000 58.5000000000,-66.0000000000 58.5000000000,-66.0000000000 58.0000000000,-66.5000000000 58.0000000000))	0.0000000
1569	POLYGON((-66.0000000000 58.0000000000,-66.0000000000 58.5000000000,-65.5000000000 58.5000000000,-65.5000000000 58.0000000000,-66.0000000000 58.0000000000))	0.0000395
1570	POLYGON((-65.5000000000 58.0000000000,-65.5000000000 58.5000000000,-65.0000000000 58.5000000000,-65.0000000000 58.0000000000,-65.5000000000 58.0000000000))	0.0000000
1571	POLYGON((-65.0000000000 58.0000000000,-65.0000000000 58.5000000000,-64.5000000000 58.5000000000,-64.5000000000 58.0000000000,-65.0000000000 58.0000000000))	0.0000000
1572	POLYGON((-64.5000000000 58.0000000000,-64.5000000000 58.5000000000,-64.0000000000 58.5000000000,-64.0000000000 58.0000000000,-64.5000000000 58.0000000000))	0.0000000
1573	POLYGON((-64.0000000000 58.0000000000,-64.0000000000 58.5000000000,-63.5000000000 58.5000000000,-63.5000000000 58.0000000000,-64.0000000000 58.0000000000))	0.0015168
1574	POLYGON((-63.5000000000 58.0000000000,-63.5000000000 58.5000000000,-63.0000000000 58.5000000000,-63.0000000000 58.0000000000,-63.5000000000 58.0000000000))	0.0000000
1575	POLYGON((-63.0000000000 58.0000000000,-63.0000000000 58.5000000000,-62.5000000000 58.5000000000,-62.5000000000 58.0000000000,-63.0000000000 58.0000000000))	0.0000000
1576	POLYGON((111.5000000000 58.0000000000,111.5000000000 58.5000000000,112.0000000000 58.5000000000,112.0000000000 58.0000000000,111.5000000000 58.0000000000))	18.2338543
1577	POLYGON((112.0000000000 58.0000000000,112.0000000000 58.5000000000,112.5000000000 58.5000000000,112.5000000000 58.0000000000,112.0000000000 58.0000000000))	9.2924404
1578	POLYGON((112.5000000000 58.0000000000,112.5000000000 58.5000000000,113.0000000000 58.5000000000,113.0000000000 58.0000000000,112.5000000000 58.0000000000))	10.9286203
1579	POLYGON((113.0000000000 58.0000000000,113.0000000000 58.5000000000,113.5000000000 58.5000000000,113.5000000000 58.0000000000,113.0000000000 58.0000000000))	18.2846909
1580	POLYGON((114.5000000000 58.0000000000,114.5000000000 58.5000000000,115.0000000000 58.5000000000,115.0000000000 58.0000000000,114.5000000000 58.0000000000))	18.8195915
1581	POLYGON((115.0000000000 58.0000000000,115.0000000000 58.5000000000,115.5000000000 58.5000000000,115.5000000000 58.0000000000,115.0000000000 58.0000000000))	14.0073624
1582	POLYGON((115.5000000000 58.0000000000,115.5000000000 58.5000000000,116.0000000000 58.5000000000,116.0000000000 58.0000000000,115.5000000000 58.0000000000))	14.7231207
1583	POLYGON((116.0000000000 58.0000000000,116.0000000000 58.5000000000,116.5000000000 58.5000000000,116.5000000000 58.0000000000,116.0000000000 58.0000000000))	26.1160374
1584	POLYGON((116.5000000000 58.0000000000,116.5000000000 58.5000000000,117.0000000000 58.5000000000,117.0000000000 58.0000000000,116.5000000000 58.0000000000))	20.3665791
1585	POLYGON((117.0000000000 58.0000000000,117.0000000000 58.5000000000,117.5000000000 58.5000000000,117.5000000000 58.0000000000,117.0000000000 58.0000000000))	19.1882896
1586	POLYGON((117.5000000000 58.0000000000,117.5000000000 58.5000000000,118.0000000000 58.5000000000,118.0000000000 58.0000000000,117.5000000000 58.0000000000))	25.5740604
1587	POLYGON((118.0000000000 58.0000000000,118.0000000000 58.5000000000,118.5000000000 58.5000000000,118.5000000000 58.0000000000,118.0000000000 58.0000000000))	36.0052872
1588	POLYGON((118.5000000000 58.0000000000,118.5000000000 58.5000000000,119.0000000000 58.5000000000,119.0000000000 58.0000000000,118.5000000000 58.0000000000))	35.6072426
1589	POLYGON((119.0000000000 58.0000000000,119.0000000000 58.5000000000,119.5000000000 58.5000000000,119.5000000000 58.0000000000,119.0000000000 58.0000000000))	23.6026611
1590	POLYGON((119.5000000000 58.0000000000,119.5000000000 58.5000000000,120.0000000000 58.5000000000,120.0000000000 58.0000000000,119.5000000000 58.0000000000))	35.7331390
1591	POLYGON((120.0000000000 58.0000000000,120.0000000000 58.5000000000,120.5000000000 58.5000000000,120.5000000000 58.0000000000,120.0000000000 58.0000000000))	3.7120943
1592	POLYGON((120.5000000000 58.0000000000,120.5000000000 58.5000000000,121.0000000000 58.5000000000,121.0000000000 58.0000000000,120.5000000000 58.0000000000))	9.3253746
1593	POLYGON((121.0000000000 58.0000000000,121.0000000000 58.5000000000,121.5000000000 58.5000000000,121.5000000000 58.0000000000,121.0000000000 58.0000000000))	15.9431982
1594	POLYGON((121.5000000000 58.0000000000,121.5000000000 58.5000000000,122.0000000000 58.5000000000,122.0000000000 58.0000000000,121.5000000000 58.0000000000))	23.5009041
1595	POLYGON((122.0000000000 58.0000000000,122.0000000000 58.5000000000,122.5000000000 58.5000000000,122.5000000000 58.0000000000,122.0000000000 58.0000000000))	27.9469433
1596	POLYGON((122.5000000000 58.0000000000,122.5000000000 58.5000000000,123.0000000000 58.5000000000,123.0000000000 58.0000000000,122.5000000000 58.0000000000))	11.8946171
1597	POLYGON((123.0000000000 58.0000000000,123.0000000000 58.5000000000,123.5000000000 58.5000000000,123.5000000000 58.0000000000,123.0000000000 58.0000000000))	16.8133354
1598	POLYGON((123.5000000000 58.0000000000,123.5000000000 58.5000000000,124.0000000000 58.5000000000,124.0000000000 58.0000000000,123.5000000000 58.0000000000))	21.1612072
1599	POLYGON((124.0000000000 58.0000000000,124.0000000000 58.5000000000,124.5000000000 58.5000000000,124.5000000000 58.0000000000,124.0000000000 58.0000000000))	12.3636074
1600	POLYGON((124.5000000000 58.0000000000,124.5000000000 58.5000000000,125.0000000000 58.5000000000,125.0000000000 58.0000000000,124.5000000000 58.0000000000))	28.0040474
1601	POLYGON((125.0000000000 58.0000000000,125.0000000000 58.5000000000,125.5000000000 58.5000000000,125.5000000000 58.0000000000,125.0000000000 58.0000000000))	0.0000000
1602	POLYGON((125.5000000000 58.0000000000,125.5000000000 58.5000000000,126.0000000000 58.5000000000,126.0000000000 58.0000000000,125.5000000000 58.0000000000))	0.0023682
1603	POLYGON((126.0000000000 58.0000000000,126.0000000000 58.5000000000,126.5000000000 58.5000000000,126.5000000000 58.0000000000,126.0000000000 58.0000000000))	12.2953825
1604	POLYGON((126.5000000000 58.0000000000,126.5000000000 58.5000000000,127.0000000000 58.5000000000,127.0000000000 58.0000000000,126.5000000000 58.0000000000))	6.4812579
1605	POLYGON((127.0000000000 58.0000000000,127.0000000000 58.5000000000,127.5000000000 58.5000000000,127.5000000000 58.0000000000,127.0000000000 58.0000000000))	15.3185072
1606	POLYGON((127.5000000000 58.0000000000,127.5000000000 58.5000000000,128.0000000000 58.5000000000,128.0000000000 58.0000000000,127.5000000000 58.0000000000))	40.6433144
1607	POLYGON((128.0000000000 58.0000000000,128.0000000000 58.5000000000,128.5000000000 58.5000000000,128.5000000000 58.0000000000,128.0000000000 58.0000000000))	40.5813904
1608	POLYGON((128.5000000000 58.0000000000,128.5000000000 58.5000000000,129.0000000000 58.5000000000,129.0000000000 58.0000000000,128.5000000000 58.0000000000))	17.8478584
1609	POLYGON((129.0000000000 58.0000000000,129.0000000000 58.5000000000,129.5000000000 58.5000000000,129.5000000000 58.0000000000,129.0000000000 58.0000000000))	2.9366379
1610	POLYGON((129.5000000000 58.0000000000,129.5000000000 58.5000000000,130.0000000000 58.5000000000,130.0000000000 58.0000000000,129.5000000000 58.0000000000))	29.9941463
1611	POLYGON((130.0000000000 58.0000000000,130.0000000000 58.5000000000,130.5000000000 58.5000000000,130.5000000000 58.0000000000,130.0000000000 58.0000000000))	21.4841537
1612	POLYGON((130.5000000000 58.0000000000,130.5000000000 58.5000000000,131.0000000000 58.5000000000,131.0000000000 58.0000000000,130.5000000000 58.0000000000))	29.0921402
1613	POLYGON((131.0000000000 58.0000000000,131.0000000000 58.5000000000,131.5000000000 58.5000000000,131.5000000000 58.0000000000,131.0000000000 58.0000000000))	28.3104191
1614	POLYGON((131.5000000000 58.0000000000,131.5000000000 58.5000000000,132.0000000000 58.5000000000,132.0000000000 58.0000000000,131.5000000000 58.0000000000))	30.4850445
1615	POLYGON((132.0000000000 58.0000000000,132.0000000000 58.5000000000,132.5000000000 58.5000000000,132.5000000000 58.0000000000,132.0000000000 58.0000000000))	28.7667446
1616	POLYGON((132.5000000000 58.0000000000,132.5000000000 58.5000000000,133.0000000000 58.5000000000,133.0000000000 58.0000000000,132.5000000000 58.0000000000))	53.0885201
1617	POLYGON((133.0000000000 58.0000000000,133.0000000000 58.5000000000,133.5000000000 58.5000000000,133.5000000000 58.0000000000,133.0000000000 58.0000000000))	38.8419800
1618	POLYGON((133.5000000000 58.0000000000,133.5000000000 58.5000000000,134.0000000000 58.5000000000,134.0000000000 58.0000000000,133.5000000000 58.0000000000))	79.2659454
1619	POLYGON((134.0000000000 58.0000000000,134.0000000000 58.5000000000,134.5000000000 58.5000000000,134.5000000000 58.0000000000,134.0000000000 58.0000000000))	80.2661591
1620	POLYGON((134.5000000000 58.0000000000,134.5000000000 58.5000000000,135.0000000000 58.5000000000,135.0000000000 58.0000000000,134.5000000000 58.0000000000))	31.1124249
1621	POLYGON((135.0000000000 58.0000000000,135.0000000000 58.5000000000,135.5000000000 58.5000000000,135.5000000000 58.0000000000,135.0000000000 58.0000000000))	16.3639336
1622	POLYGON((135.5000000000 58.0000000000,135.5000000000 58.5000000000,136.0000000000 58.5000000000,136.0000000000 58.0000000000,135.5000000000 58.0000000000))	29.8814926
1623	POLYGON((136.0000000000 58.0000000000,136.0000000000 58.5000000000,136.5000000000 58.5000000000,136.5000000000 58.0000000000,136.0000000000 58.0000000000))	37.4732513
1624	POLYGON((136.5000000000 58.0000000000,136.5000000000 58.5000000000,137.0000000000 58.5000000000,137.0000000000 58.0000000000,136.5000000000 58.0000000000))	17.9042511
1625	POLYGON((137.0000000000 58.0000000000,137.0000000000 58.5000000000,137.5000000000 58.5000000000,137.5000000000 58.0000000000,137.0000000000 58.0000000000))	32.0711136
1626	POLYGON((137.5000000000 58.0000000000,137.5000000000 58.5000000000,138.0000000000 58.5000000000,138.0000000000 58.0000000000,137.5000000000 58.0000000000))	32.5433846
1627	POLYGON((138.0000000000 58.0000000000,138.0000000000 58.5000000000,138.5000000000 58.5000000000,138.5000000000 58.0000000000,138.0000000000 58.0000000000))	27.4425259
1628	POLYGON((138.5000000000 58.0000000000,138.5000000000 58.5000000000,139.0000000000 58.5000000000,139.0000000000 58.0000000000,138.5000000000 58.0000000000))	23.4312344
1629	POLYGON((139.0000000000 58.0000000000,139.0000000000 58.5000000000,139.5000000000 58.5000000000,139.5000000000 58.0000000000,139.0000000000 58.0000000000))	14.9769382
1630	POLYGON((139.5000000000 58.0000000000,139.5000000000 58.5000000000,140.0000000000 58.5000000000,140.0000000000 58.0000000000,139.5000000000 58.0000000000))	24.9273491
1631	POLYGON((140.0000000000 58.0000000000,140.0000000000 58.5000000000,140.5000000000 58.5000000000,140.5000000000 58.0000000000,140.0000000000 58.0000000000))	12.7171745
1632	POLYGON((161.0000000000 58.0000000000,161.0000000000 58.5000000000,161.5000000000 58.5000000000,161.5000000000 58.0000000000,161.0000000000 58.0000000000))	0.0000030
1633	POLYGON((-103.0000000000 58.5000000000,-103.0000000000 59.0000000000,-102.5000000000 59.0000000000,-102.5000000000 58.5000000000,-103.0000000000 58.5000000000))	0.0058294
1634	POLYGON((-102.5000000000 58.5000000000,-102.5000000000 59.0000000000,-102.0000000000 59.0000000000,-102.0000000000 58.5000000000,-102.5000000000 58.5000000000))	0.0060962
1635	POLYGON((-102.0000000000 58.5000000000,-102.0000000000 59.0000000000,-101.5000000000 59.0000000000,-101.5000000000 58.5000000000,-102.0000000000 58.5000000000))	0.0070651
1636	POLYGON((-101.5000000000 58.5000000000,-101.5000000000 59.0000000000,-101.0000000000 59.0000000000,-101.0000000000 58.5000000000,-101.5000000000 58.5000000000))	0.0073898
1637	POLYGON((-101.0000000000 58.5000000000,-101.0000000000 59.0000000000,-100.5000000000 59.0000000000,-100.5000000000 58.5000000000,-101.0000000000 58.5000000000))	0.0000000
1638	POLYGON((-100.5000000000 58.5000000000,-100.5000000000 59.0000000000,-100.0000000000 59.0000000000,-100.0000000000 58.5000000000,-100.5000000000 58.5000000000))	9.7253685
1639	POLYGON((-100.0000000000 58.5000000000,-100.0000000000 59.0000000000,-99.5000000000 59.0000000000,-99.5000000000 58.5000000000,-100.0000000000 58.5000000000))	9.7277718
1640	POLYGON((-99.5000000000 58.5000000000,-99.5000000000 59.0000000000,-99.0000000000 59.0000000000,-99.0000000000 58.5000000000,-99.5000000000 58.5000000000))	8.2308712
1641	POLYGON((-99.0000000000 58.5000000000,-99.0000000000 59.0000000000,-98.5000000000 59.0000000000,-98.5000000000 58.5000000000,-99.0000000000 58.5000000000))	0.0000000
1642	POLYGON((-98.5000000000 58.5000000000,-98.5000000000 59.0000000000,-98.0000000000 59.0000000000,-98.0000000000 58.5000000000,-98.5000000000 58.5000000000))	0.0000000
1643	POLYGON((-98.0000000000 58.5000000000,-98.0000000000 59.0000000000,-97.5000000000 59.0000000000,-97.5000000000 58.5000000000,-98.0000000000 58.5000000000))	0.0000000
1644	POLYGON((-97.5000000000 58.5000000000,-97.5000000000 59.0000000000,-97.0000000000 59.0000000000,-97.0000000000 58.5000000000,-97.5000000000 58.5000000000))	0.0000000
1645	POLYGON((-97.0000000000 58.5000000000,-97.0000000000 59.0000000000,-96.5000000000 59.0000000000,-96.5000000000 58.5000000000,-97.0000000000 58.5000000000))	0.0000000
1646	POLYGON((-96.5000000000 58.5000000000,-96.5000000000 59.0000000000,-96.0000000000 59.0000000000,-96.0000000000 58.5000000000,-96.5000000000 58.5000000000))	0.0000000
1647	POLYGON((-96.0000000000 58.5000000000,-96.0000000000 59.0000000000,-95.5000000000 59.0000000000,-95.5000000000 58.5000000000,-96.0000000000 58.5000000000))	0.0000000
1648	POLYGON((-95.5000000000 58.5000000000,-95.5000000000 59.0000000000,-95.0000000000 59.0000000000,-95.0000000000 58.5000000000,-95.5000000000 58.5000000000))	0.0000000
1649	POLYGON((-95.0000000000 58.5000000000,-95.0000000000 59.0000000000,-94.5000000000 59.0000000000,-94.5000000000 58.5000000000,-95.0000000000 58.5000000000))	0.0000000
1650	POLYGON((-94.0000000000 58.5000000000,-94.0000000000 59.0000000000,-93.5000000000 59.0000000000,-93.5000000000 58.5000000000,-94.0000000000 58.5000000000))	0.0000000
1651	POLYGON((-78.5000000000 58.5000000000,-78.5000000000 59.0000000000,-78.0000000000 59.0000000000,-78.0000000000 58.5000000000,-78.5000000000 58.5000000000))	0.0000000
1652	POLYGON((-78.0000000000 58.5000000000,-78.0000000000 59.0000000000,-77.5000000000 59.0000000000,-77.5000000000 58.5000000000,-78.0000000000 58.5000000000))	0.0000000
1653	POLYGON((-77.5000000000 58.5000000000,-77.5000000000 59.0000000000,-77.0000000000 59.0000000000,-77.0000000000 58.5000000000,-77.5000000000 58.5000000000))	0.0000000
1654	POLYGON((-77.0000000000 58.5000000000,-77.0000000000 59.0000000000,-76.5000000000 59.0000000000,-76.5000000000 58.5000000000,-77.0000000000 58.5000000000))	9.7110205
1655	POLYGON((-76.5000000000 58.5000000000,-76.5000000000 59.0000000000,-76.0000000000 59.0000000000,-76.0000000000 58.5000000000,-76.5000000000 58.5000000000))	20.9489231
1656	POLYGON((-76.0000000000 58.5000000000,-76.0000000000 59.0000000000,-75.5000000000 59.0000000000,-75.5000000000 58.5000000000,-76.0000000000 58.5000000000))	0.0000000
1657	POLYGON((-75.5000000000 58.5000000000,-75.5000000000 59.0000000000,-75.0000000000 59.0000000000,-75.0000000000 58.5000000000,-75.5000000000 58.5000000000))	0.0000000
1658	POLYGON((-75.0000000000 58.5000000000,-75.0000000000 59.0000000000,-74.5000000000 59.0000000000,-74.5000000000 58.5000000000,-75.0000000000 58.5000000000))	29.7423859
1659	POLYGON((-74.5000000000 58.5000000000,-74.5000000000 59.0000000000,-74.0000000000 59.0000000000,-74.0000000000 58.5000000000,-74.5000000000 58.5000000000))	29.7347660
1660	POLYGON((-74.0000000000 58.5000000000,-74.0000000000 59.0000000000,-73.5000000000 59.0000000000,-73.5000000000 58.5000000000,-74.0000000000 58.5000000000))	27.8094158
1661	POLYGON((-73.5000000000 58.5000000000,-73.5000000000 59.0000000000,-73.0000000000 59.0000000000,-73.0000000000 58.5000000000,-73.5000000000 58.5000000000))	29.7432671
1662	POLYGON((-73.0000000000 58.5000000000,-73.0000000000 59.0000000000,-72.5000000000 59.0000000000,-72.5000000000 58.5000000000,-73.0000000000 58.5000000000))	0.0000000
1663	POLYGON((-72.5000000000 58.5000000000,-72.5000000000 59.0000000000,-72.0000000000 59.0000000000,-72.0000000000 58.5000000000,-72.5000000000 58.5000000000))	0.0000000
1664	POLYGON((-72.0000000000 58.5000000000,-72.0000000000 59.0000000000,-71.5000000000 59.0000000000,-71.5000000000 58.5000000000,-72.0000000000 58.5000000000))	0.0000000
1665	POLYGON((-71.5000000000 58.5000000000,-71.5000000000 59.0000000000,-71.0000000000 59.0000000000,-71.0000000000 58.5000000000,-71.5000000000 58.5000000000))	0.0000000
1666	POLYGON((-71.0000000000 58.5000000000,-71.0000000000 59.0000000000,-70.5000000000 59.0000000000,-70.5000000000 58.5000000000,-71.0000000000 58.5000000000))	0.0000000
1667	POLYGON((-70.5000000000 58.5000000000,-70.5000000000 59.0000000000,-70.0000000000 59.0000000000,-70.0000000000 58.5000000000,-70.5000000000 58.5000000000))	0.0000000
1668	POLYGON((-70.0000000000 58.5000000000,-70.0000000000 59.0000000000,-69.5000000000 59.0000000000,-69.5000000000 58.5000000000,-70.0000000000 58.5000000000))	0.0000040
1669	POLYGON((-69.5000000000 58.5000000000,-69.5000000000 59.0000000000,-69.0000000000 59.0000000000,-69.0000000000 58.5000000000,-69.5000000000 58.5000000000))	0.0000034
1670	POLYGON((-69.0000000000 58.5000000000,-69.0000000000 59.0000000000,-68.5000000000 59.0000000000,-68.5000000000 58.5000000000,-69.0000000000 58.5000000000))	0.0006197
1671	POLYGON((-66.5000000000 58.5000000000,-66.5000000000 59.0000000000,-66.0000000000 59.0000000000,-66.0000000000 58.5000000000,-66.5000000000 58.5000000000))	0.0000000
1672	POLYGON((-66.0000000000 58.5000000000,-66.0000000000 59.0000000000,-65.5000000000 59.0000000000,-65.5000000000 58.5000000000,-66.0000000000 58.5000000000))	0.0000000
1673	POLYGON((-65.5000000000 58.5000000000,-65.5000000000 59.0000000000,-65.0000000000 59.0000000000,-65.0000000000 58.5000000000,-65.5000000000 58.5000000000))	0.0000000
1674	POLYGON((-65.0000000000 58.5000000000,-65.0000000000 59.0000000000,-64.5000000000 59.0000000000,-64.5000000000 58.5000000000,-65.0000000000 58.5000000000))	0.0000000
1675	POLYGON((-64.5000000000 58.5000000000,-64.5000000000 59.0000000000,-64.0000000000 59.0000000000,-64.0000000000 58.5000000000,-64.5000000000 58.5000000000))	0.0000000
1676	POLYGON((-64.0000000000 58.5000000000,-64.0000000000 59.0000000000,-63.5000000000 59.0000000000,-63.5000000000 58.5000000000,-64.0000000000 58.5000000000))	0.0001171
1677	POLYGON((-63.5000000000 58.5000000000,-63.5000000000 59.0000000000,-63.0000000000 59.0000000000,-63.0000000000 58.5000000000,-63.5000000000 58.5000000000))	0.0000000
1678	POLYGON((112.0000000000 58.5000000000,112.0000000000 59.0000000000,112.5000000000 59.0000000000,112.5000000000 58.5000000000,112.0000000000 58.5000000000))	16.2882748
1679	POLYGON((112.5000000000 58.5000000000,112.5000000000 59.0000000000,113.0000000000 59.0000000000,113.0000000000 58.5000000000,112.5000000000 58.5000000000))	9.8472738
1680	POLYGON((114.0000000000 58.5000000000,114.0000000000 59.0000000000,114.5000000000 59.0000000000,114.5000000000 58.5000000000,114.0000000000 58.5000000000))	8.2212210
1681	POLYGON((114.5000000000 58.5000000000,114.5000000000 59.0000000000,115.0000000000 59.0000000000,115.0000000000 58.5000000000,114.5000000000 58.5000000000))	9.4231462
1682	POLYGON((115.0000000000 58.5000000000,115.0000000000 59.0000000000,115.5000000000 59.0000000000,115.5000000000 58.5000000000,115.0000000000 58.5000000000))	20.6928844
1683	POLYGON((115.5000000000 58.5000000000,115.5000000000 59.0000000000,116.0000000000 59.0000000000,116.0000000000 58.5000000000,115.5000000000 58.5000000000))	16.6292496
1684	POLYGON((116.0000000000 58.5000000000,116.0000000000 59.0000000000,116.5000000000 59.0000000000,116.5000000000 58.5000000000,116.0000000000 58.5000000000))	41.5247993
1685	POLYGON((116.5000000000 58.5000000000,116.5000000000 59.0000000000,117.0000000000 59.0000000000,117.0000000000 58.5000000000,116.5000000000 58.5000000000))	25.0157204
1686	POLYGON((117.0000000000 58.5000000000,117.0000000000 59.0000000000,117.5000000000 59.0000000000,117.5000000000 58.5000000000,117.0000000000 58.5000000000))	38.3401947
1687	POLYGON((117.5000000000 58.5000000000,117.5000000000 59.0000000000,118.0000000000 59.0000000000,118.0000000000 58.5000000000,117.5000000000 58.5000000000))	35.4261971
1688	POLYGON((118.0000000000 58.5000000000,118.0000000000 59.0000000000,118.5000000000 59.0000000000,118.5000000000 58.5000000000,118.0000000000 58.5000000000))	29.5461674
1689	POLYGON((118.5000000000 58.5000000000,118.5000000000 59.0000000000,119.0000000000 59.0000000000,119.0000000000 58.5000000000,118.5000000000 58.5000000000))	40.6613579
1690	POLYGON((119.0000000000 58.5000000000,119.0000000000 59.0000000000,119.5000000000 59.0000000000,119.5000000000 58.5000000000,119.0000000000 58.5000000000))	43.4565849
1691	POLYGON((119.5000000000 58.5000000000,119.5000000000 59.0000000000,120.0000000000 59.0000000000,120.0000000000 58.5000000000,119.5000000000 58.5000000000))	24.0346413
1692	POLYGON((120.0000000000 58.5000000000,120.0000000000 59.0000000000,120.5000000000 59.0000000000,120.5000000000 58.5000000000,120.0000000000 58.5000000000))	20.3649807
1693	POLYGON((120.5000000000 58.5000000000,120.5000000000 59.0000000000,121.0000000000 59.0000000000,121.0000000000 58.5000000000,120.5000000000 58.5000000000))	18.4961262
1694	POLYGON((121.0000000000 58.5000000000,121.0000000000 59.0000000000,121.5000000000 59.0000000000,121.5000000000 58.5000000000,121.0000000000 58.5000000000))	19.6981850
1695	POLYGON((121.5000000000 58.5000000000,121.5000000000 59.0000000000,122.0000000000 59.0000000000,122.0000000000 58.5000000000,121.5000000000 58.5000000000))	16.9576321
1696	POLYGON((122.0000000000 58.5000000000,122.0000000000 59.0000000000,122.5000000000 59.0000000000,122.5000000000 58.5000000000,122.0000000000 58.5000000000))	28.1885910
1697	POLYGON((122.5000000000 58.5000000000,122.5000000000 59.0000000000,123.0000000000 59.0000000000,123.0000000000 58.5000000000,122.5000000000 58.5000000000))	13.6570377
1698	POLYGON((123.0000000000 58.5000000000,123.0000000000 59.0000000000,123.5000000000 59.0000000000,123.5000000000 58.5000000000,123.0000000000 58.5000000000))	44.6078911
1699	POLYGON((123.5000000000 58.5000000000,123.5000000000 59.0000000000,124.0000000000 59.0000000000,124.0000000000 58.5000000000,123.5000000000 58.5000000000))	43.1011238
1700	POLYGON((124.0000000000 58.5000000000,124.0000000000 59.0000000000,124.5000000000 59.0000000000,124.5000000000 58.5000000000,124.0000000000 58.5000000000))	55.9040070
1701	POLYGON((124.5000000000 58.5000000000,124.5000000000 59.0000000000,125.0000000000 59.0000000000,125.0000000000 58.5000000000,124.5000000000 58.5000000000))	46.3188591
1702	POLYGON((125.0000000000 58.5000000000,125.0000000000 59.0000000000,125.5000000000 59.0000000000,125.5000000000 58.5000000000,125.0000000000 58.5000000000))	45.5182419
1703	POLYGON((126.0000000000 58.5000000000,126.0000000000 59.0000000000,126.5000000000 59.0000000000,126.5000000000 58.5000000000,126.0000000000 58.5000000000))	35.9388809
1704	POLYGON((126.5000000000 58.5000000000,126.5000000000 59.0000000000,127.0000000000 59.0000000000,127.0000000000 58.5000000000,126.5000000000 58.5000000000))	48.8334770
1705	POLYGON((127.0000000000 58.5000000000,127.0000000000 59.0000000000,127.5000000000 59.0000000000,127.5000000000 58.5000000000,127.0000000000 58.5000000000))	52.5476608
1706	POLYGON((127.5000000000 58.5000000000,127.5000000000 59.0000000000,128.0000000000 59.0000000000,128.0000000000 58.5000000000,127.5000000000 58.5000000000))	38.0086327
1707	POLYGON((128.0000000000 58.5000000000,128.0000000000 59.0000000000,128.5000000000 59.0000000000,128.5000000000 58.5000000000,128.0000000000 58.5000000000))	46.8936539
1708	POLYGON((128.5000000000 58.5000000000,128.5000000000 59.0000000000,129.0000000000 59.0000000000,129.0000000000 58.5000000000,128.5000000000 58.5000000000))	30.3654976
1709	POLYGON((129.0000000000 58.5000000000,129.0000000000 59.0000000000,129.5000000000 59.0000000000,129.5000000000 58.5000000000,129.0000000000 58.5000000000))	30.1069584
1710	POLYGON((129.5000000000 58.5000000000,129.5000000000 59.0000000000,130.0000000000 59.0000000000,130.0000000000 58.5000000000,129.5000000000 58.5000000000))	38.3726273
1711	POLYGON((130.0000000000 58.5000000000,130.0000000000 59.0000000000,130.5000000000 59.0000000000,130.5000000000 58.5000000000,130.0000000000 58.5000000000))	26.0748844
1712	POLYGON((130.5000000000 58.5000000000,130.5000000000 59.0000000000,131.0000000000 59.0000000000,131.0000000000 58.5000000000,130.5000000000 58.5000000000))	33.6236229
1713	POLYGON((131.0000000000 58.5000000000,131.0000000000 59.0000000000,131.5000000000 59.0000000000,131.5000000000 58.5000000000,131.0000000000 58.5000000000))	34.7623482
1714	POLYGON((131.5000000000 58.5000000000,131.5000000000 59.0000000000,132.0000000000 59.0000000000,132.0000000000 58.5000000000,131.5000000000 58.5000000000))	31.7491512
1715	POLYGON((132.0000000000 58.5000000000,132.0000000000 59.0000000000,132.5000000000 59.0000000000,132.5000000000 58.5000000000,132.0000000000 58.5000000000))	31.0150414
1716	POLYGON((132.5000000000 58.5000000000,132.5000000000 59.0000000000,133.0000000000 59.0000000000,133.0000000000 58.5000000000,132.5000000000 58.5000000000))	87.8527298
1717	POLYGON((133.0000000000 58.5000000000,133.0000000000 59.0000000000,133.5000000000 59.0000000000,133.5000000000 58.5000000000,133.0000000000 58.5000000000))	86.1555710
1718	POLYGON((133.5000000000 58.5000000000,133.5000000000 59.0000000000,134.0000000000 59.0000000000,134.0000000000 58.5000000000,133.5000000000 58.5000000000))	100.5381851
1719	POLYGON((134.0000000000 58.5000000000,134.0000000000 59.0000000000,134.5000000000 59.0000000000,134.5000000000 58.5000000000,134.0000000000 58.5000000000))	60.9854164
1720	POLYGON((134.5000000000 58.5000000000,134.5000000000 59.0000000000,135.0000000000 59.0000000000,135.0000000000 58.5000000000,134.5000000000 58.5000000000))	22.4139099
1721	POLYGON((135.0000000000 58.5000000000,135.0000000000 59.0000000000,135.5000000000 59.0000000000,135.5000000000 58.5000000000,135.0000000000 58.5000000000))	28.3622875
1722	POLYGON((135.5000000000 58.5000000000,135.5000000000 59.0000000000,136.0000000000 59.0000000000,136.0000000000 58.5000000000,135.5000000000 58.5000000000))	38.4816132
1723	POLYGON((136.0000000000 58.5000000000,136.0000000000 59.0000000000,136.5000000000 59.0000000000,136.5000000000 58.5000000000,136.0000000000 58.5000000000))	37.5862083
1724	POLYGON((136.5000000000 58.5000000000,136.5000000000 59.0000000000,137.0000000000 59.0000000000,137.0000000000 58.5000000000,136.5000000000 58.5000000000))	32.2792816
1725	POLYGON((137.0000000000 58.5000000000,137.0000000000 59.0000000000,137.5000000000 59.0000000000,137.5000000000 58.5000000000,137.0000000000 58.5000000000))	16.0715065
1726	POLYGON((137.5000000000 58.5000000000,137.5000000000 59.0000000000,138.0000000000 59.0000000000,138.0000000000 58.5000000000,137.5000000000 58.5000000000))	27.9075336
1727	POLYGON((138.0000000000 58.5000000000,138.0000000000 59.0000000000,138.5000000000 59.0000000000,138.5000000000 58.5000000000,138.0000000000 58.5000000000))	29.9993839
1728	POLYGON((138.5000000000 58.5000000000,138.5000000000 59.0000000000,139.0000000000 59.0000000000,139.0000000000 58.5000000000,138.5000000000 58.5000000000))	16.7695370
1729	POLYGON((139.0000000000 58.5000000000,139.0000000000 59.0000000000,139.5000000000 59.0000000000,139.5000000000 58.5000000000,139.0000000000 58.5000000000))	16.6111088
1730	POLYGON((139.5000000000 58.5000000000,139.5000000000 59.0000000000,140.0000000000 59.0000000000,140.0000000000 58.5000000000,139.5000000000 58.5000000000))	25.1057758
1731	POLYGON((140.0000000000 58.5000000000,140.0000000000 59.0000000000,140.5000000000 59.0000000000,140.5000000000 58.5000000000,140.0000000000 58.5000000000))	14.7885609
1732	POLYGON((140.5000000000 58.5000000000,140.5000000000 59.0000000000,141.0000000000 59.0000000000,141.0000000000 58.5000000000,140.5000000000 58.5000000000))	25.0899391
1733	POLYGON((161.5000000000 58.5000000000,161.5000000000 59.0000000000,162.0000000000 59.0000000000,162.0000000000 58.5000000000,161.5000000000 58.5000000000))	19.1459942
1734	POLYGON((-105.5000000000 59.0000000000,-105.5000000000 59.5000000000,-105.0000000000 59.5000000000,-105.0000000000 59.0000000000,-105.5000000000 59.0000000000))	0.0076466
1735	POLYGON((-105.0000000000 59.0000000000,-105.0000000000 59.5000000000,-104.5000000000 59.5000000000,-104.5000000000 59.0000000000,-105.0000000000 59.0000000000))	6.2059531
1736	POLYGON((-104.5000000000 59.0000000000,-104.5000000000 59.5000000000,-104.0000000000 59.5000000000,-104.0000000000 59.0000000000,-104.5000000000 59.0000000000))	6.4034991
1737	POLYGON((-104.0000000000 59.0000000000,-104.0000000000 59.5000000000,-103.5000000000 59.5000000000,-103.5000000000 59.0000000000,-104.0000000000 59.0000000000))	16.9033108
1738	POLYGON((-103.5000000000 59.0000000000,-103.5000000000 59.5000000000,-103.0000000000 59.5000000000,-103.0000000000 59.0000000000,-103.5000000000 59.0000000000))	0.1160566
1739	POLYGON((-103.0000000000 59.0000000000,-103.0000000000 59.5000000000,-102.5000000000 59.5000000000,-102.5000000000 59.0000000000,-103.0000000000 59.0000000000))	27.6593704
1740	POLYGON((-102.5000000000 59.0000000000,-102.5000000000 59.5000000000,-102.0000000000 59.5000000000,-102.0000000000 59.0000000000,-102.5000000000 59.0000000000))	14.5841999
1741	POLYGON((-102.0000000000 59.0000000000,-102.0000000000 59.5000000000,-101.5000000000 59.5000000000,-101.5000000000 59.0000000000,-102.0000000000 59.0000000000))	15.9724245
1742	POLYGON((-101.5000000000 59.0000000000,-101.5000000000 59.5000000000,-101.0000000000 59.5000000000,-101.0000000000 59.0000000000,-101.5000000000 59.0000000000))	0.0016692
1743	POLYGON((-101.0000000000 59.0000000000,-101.0000000000 59.5000000000,-100.5000000000 59.5000000000,-100.5000000000 59.0000000000,-101.0000000000 59.0000000000))	4.0290751
1744	POLYGON((-100.5000000000 59.0000000000,-100.5000000000 59.5000000000,-100.0000000000 59.5000000000,-100.0000000000 59.0000000000,-100.5000000000 59.0000000000))	0.1308561
1745	POLYGON((-100.0000000000 59.0000000000,-100.0000000000 59.5000000000,-99.5000000000 59.5000000000,-99.5000000000 59.0000000000,-100.0000000000 59.0000000000))	0.0000000
1746	POLYGON((-99.5000000000 59.0000000000,-99.5000000000 59.5000000000,-99.0000000000 59.5000000000,-99.0000000000 59.0000000000,-99.5000000000 59.0000000000))	0.0000000
1747	POLYGON((-99.0000000000 59.0000000000,-99.0000000000 59.5000000000,-98.5000000000 59.5000000000,-98.5000000000 59.0000000000,-99.0000000000 59.0000000000))	0.0280399
1748	POLYGON((-98.5000000000 59.0000000000,-98.5000000000 59.5000000000,-98.0000000000 59.5000000000,-98.0000000000 59.0000000000,-98.5000000000 59.0000000000))	5.3676853
1749	POLYGON((-98.0000000000 59.0000000000,-98.0000000000 59.5000000000,-97.5000000000 59.5000000000,-97.5000000000 59.0000000000,-98.0000000000 59.0000000000))	0.0485009
1750	POLYGON((-97.5000000000 59.0000000000,-97.5000000000 59.5000000000,-97.0000000000 59.5000000000,-97.0000000000 59.0000000000,-97.5000000000 59.0000000000))	28.4691277
1751	POLYGON((-97.0000000000 59.0000000000,-97.0000000000 59.5000000000,-96.5000000000 59.5000000000,-96.5000000000 59.0000000000,-97.0000000000 59.0000000000))	10.6527109
1752	POLYGON((-96.5000000000 59.0000000000,-96.5000000000 59.5000000000,-96.0000000000 59.5000000000,-96.0000000000 59.0000000000,-96.5000000000 59.0000000000))	10.6433630
1753	POLYGON((-96.0000000000 59.0000000000,-96.0000000000 59.5000000000,-95.5000000000 59.5000000000,-95.5000000000 59.0000000000,-96.0000000000 59.0000000000))	6.7065382
1754	POLYGON((-95.5000000000 59.0000000000,-95.5000000000 59.5000000000,-95.0000000000 59.5000000000,-95.0000000000 59.0000000000,-95.5000000000 59.0000000000))	25.2660198
1755	POLYGON((-78.0000000000 59.0000000000,-78.0000000000 59.5000000000,-77.5000000000 59.5000000000,-77.5000000000 59.0000000000,-78.0000000000 59.0000000000))	19.1153126
1756	POLYGON((-77.5000000000 59.0000000000,-77.5000000000 59.5000000000,-77.0000000000 59.5000000000,-77.0000000000 59.0000000000,-77.5000000000 59.0000000000))	23.4121380
1757	POLYGON((-77.0000000000 59.0000000000,-77.0000000000 59.5000000000,-76.5000000000 59.5000000000,-76.5000000000 59.0000000000,-77.0000000000 59.0000000000))	23.4179955
1758	POLYGON((-76.5000000000 59.0000000000,-76.5000000000 59.5000000000,-76.0000000000 59.5000000000,-76.0000000000 59.0000000000,-76.5000000000 59.0000000000))	36.4145088
1759	POLYGON((-76.0000000000 59.0000000000,-76.0000000000 59.5000000000,-75.5000000000 59.5000000000,-75.5000000000 59.0000000000,-76.0000000000 59.0000000000))	17.8878078
1760	POLYGON((-75.5000000000 59.0000000000,-75.5000000000 59.5000000000,-75.0000000000 59.5000000000,-75.0000000000 59.0000000000,-75.5000000000 59.0000000000))	17.8864422
1761	POLYGON((-75.0000000000 59.0000000000,-75.0000000000 59.5000000000,-74.5000000000 59.5000000000,-74.5000000000 59.0000000000,-75.0000000000 59.0000000000))	9.9688501
1762	POLYGON((-74.5000000000 59.0000000000,-74.5000000000 59.5000000000,-74.0000000000 59.5000000000,-74.0000000000 59.0000000000,-74.5000000000 59.0000000000))	34.5982170
1763	POLYGON((-74.0000000000 59.0000000000,-74.0000000000 59.5000000000,-73.5000000000 59.5000000000,-73.5000000000 59.0000000000,-74.0000000000 59.0000000000))	36.2842407
1764	POLYGON((-73.5000000000 59.0000000000,-73.5000000000 59.5000000000,-73.0000000000 59.5000000000,-73.0000000000 59.0000000000,-73.5000000000 59.0000000000))	34.3737450
1765	POLYGON((-73.0000000000 59.0000000000,-73.0000000000 59.5000000000,-72.5000000000 59.5000000000,-72.5000000000 59.0000000000,-73.0000000000 59.0000000000))	36.3969727
1766	POLYGON((-72.5000000000 59.0000000000,-72.5000000000 59.5000000000,-72.0000000000 59.5000000000,-72.0000000000 59.0000000000,-72.5000000000 59.0000000000))	5.0701084
1767	POLYGON((-72.0000000000 59.0000000000,-72.0000000000 59.5000000000,-71.5000000000 59.5000000000,-71.5000000000 59.0000000000,-72.0000000000 59.0000000000))	5.0730820
1768	POLYGON((-71.5000000000 59.0000000000,-71.5000000000 59.5000000000,-71.0000000000 59.5000000000,-71.0000000000 59.0000000000,-71.5000000000 59.0000000000))	5.0732017
1769	POLYGON((-71.0000000000 59.0000000000,-71.0000000000 59.5000000000,-70.5000000000 59.5000000000,-70.5000000000 59.0000000000,-71.0000000000 59.0000000000))	5.0742421
1770	POLYGON((-70.5000000000 59.0000000000,-70.5000000000 59.5000000000,-70.0000000000 59.5000000000,-70.0000000000 59.0000000000,-70.5000000000 59.0000000000))	4.9365988
1771	POLYGON((-70.0000000000 59.0000000000,-70.0000000000 59.5000000000,-69.5000000000 59.5000000000,-69.5000000000 59.0000000000,-70.0000000000 59.0000000000))	5.0599036
1772	POLYGON((-65.5000000000 59.0000000000,-65.5000000000 59.5000000000,-65.0000000000 59.5000000000,-65.0000000000 59.0000000000,-65.5000000000 59.0000000000))	0.0000000
1773	POLYGON((-65.0000000000 59.0000000000,-65.0000000000 59.5000000000,-64.5000000000 59.5000000000,-64.5000000000 59.0000000000,-65.0000000000 59.0000000000))	0.0000000
1774	POLYGON((-64.5000000000 59.0000000000,-64.5000000000 59.5000000000,-64.0000000000 59.5000000000,-64.0000000000 59.0000000000,-64.5000000000 59.0000000000))	0.0000000
1775	POLYGON((-64.0000000000 59.0000000000,-64.0000000000 59.5000000000,-63.5000000000 59.5000000000,-63.5000000000 59.0000000000,-64.0000000000 59.0000000000))	0.0000000
1776	POLYGON((110.5000000000 59.0000000000,110.5000000000 59.5000000000,111.0000000000 59.5000000000,111.0000000000 59.0000000000,110.5000000000 59.0000000000))	20.2289009
1777	POLYGON((111.0000000000 59.0000000000,111.0000000000 59.5000000000,111.5000000000 59.5000000000,111.5000000000 59.0000000000,111.0000000000 59.0000000000))	20.2593002
1778	POLYGON((113.5000000000 59.0000000000,113.5000000000 59.5000000000,114.0000000000 59.5000000000,114.0000000000 59.0000000000,113.5000000000 59.0000000000))	6.9794507
1779	POLYGON((114.0000000000 59.0000000000,114.0000000000 59.5000000000,114.5000000000 59.5000000000,114.5000000000 59.0000000000,114.0000000000 59.0000000000))	5.5576758
1780	POLYGON((114.5000000000 59.0000000000,114.5000000000 59.5000000000,115.0000000000 59.5000000000,115.0000000000 59.0000000000,114.5000000000 59.0000000000))	3.3886399
1781	POLYGON((115.0000000000 59.0000000000,115.0000000000 59.5000000000,115.5000000000 59.5000000000,115.5000000000 59.0000000000,115.0000000000 59.0000000000))	10.0666857
1782	POLYGON((115.5000000000 59.0000000000,115.5000000000 59.5000000000,116.0000000000 59.5000000000,116.0000000000 59.0000000000,115.5000000000 59.0000000000))	16.9780998
1783	POLYGON((116.0000000000 59.0000000000,116.0000000000 59.5000000000,116.5000000000 59.5000000000,116.5000000000 59.0000000000,116.0000000000 59.0000000000))	18.8974495
1784	POLYGON((116.5000000000 59.0000000000,116.5000000000 59.5000000000,117.0000000000 59.5000000000,117.0000000000 59.0000000000,116.5000000000 59.0000000000))	37.2655525
1785	POLYGON((117.0000000000 59.0000000000,117.0000000000 59.5000000000,117.5000000000 59.5000000000,117.5000000000 59.0000000000,117.0000000000 59.0000000000))	45.0466270
1786	POLYGON((117.5000000000 59.0000000000,117.5000000000 59.5000000000,118.0000000000 59.5000000000,118.0000000000 59.0000000000,117.5000000000 59.0000000000))	44.9188385
1787	POLYGON((118.0000000000 59.0000000000,118.0000000000 59.5000000000,118.5000000000 59.5000000000,118.5000000000 59.0000000000,118.0000000000 59.0000000000))	40.9257088
1788	POLYGON((118.5000000000 59.0000000000,118.5000000000 59.5000000000,119.0000000000 59.5000000000,119.0000000000 59.0000000000,118.5000000000 59.0000000000))	17.5471115
1789	POLYGON((119.0000000000 59.0000000000,119.0000000000 59.5000000000,119.5000000000 59.5000000000,119.5000000000 59.0000000000,119.0000000000 59.0000000000))	19.6160851
1790	POLYGON((119.5000000000 59.0000000000,119.5000000000 59.5000000000,120.0000000000 59.5000000000,120.0000000000 59.0000000000,119.5000000000 59.0000000000))	32.9237099
1791	POLYGON((120.0000000000 59.0000000000,120.0000000000 59.5000000000,120.5000000000 59.5000000000,120.5000000000 59.0000000000,120.0000000000 59.0000000000))	42.5768929
1792	POLYGON((120.5000000000 59.0000000000,120.5000000000 59.5000000000,121.0000000000 59.5000000000,121.0000000000 59.0000000000,120.5000000000 59.0000000000))	37.6605415
1793	POLYGON((121.0000000000 59.0000000000,121.0000000000 59.5000000000,121.5000000000 59.5000000000,121.5000000000 59.0000000000,121.0000000000 59.0000000000))	41.1846199
1794	POLYGON((121.5000000000 59.0000000000,121.5000000000 59.5000000000,122.0000000000 59.5000000000,122.0000000000 59.0000000000,121.5000000000 59.0000000000))	43.7500305
1795	POLYGON((122.0000000000 59.0000000000,122.0000000000 59.5000000000,122.5000000000 59.5000000000,122.5000000000 59.0000000000,122.0000000000 59.0000000000))	17.0969524
1796	POLYGON((122.5000000000 59.0000000000,122.5000000000 59.5000000000,123.0000000000 59.5000000000,123.0000000000 59.0000000000,122.5000000000 59.0000000000))	45.1926727
1797	POLYGON((123.0000000000 59.0000000000,123.0000000000 59.5000000000,123.5000000000 59.5000000000,123.5000000000 59.0000000000,123.0000000000 59.0000000000))	21.0271683
1798	POLYGON((123.5000000000 59.0000000000,123.5000000000 59.5000000000,124.0000000000 59.5000000000,124.0000000000 59.0000000000,123.5000000000 59.0000000000))	41.6568222
1799	POLYGON((124.0000000000 59.0000000000,124.0000000000 59.5000000000,124.5000000000 59.5000000000,124.5000000000 59.0000000000,124.0000000000 59.0000000000))	46.4486427
1800	POLYGON((124.5000000000 59.0000000000,124.5000000000 59.5000000000,125.0000000000 59.5000000000,125.0000000000 59.0000000000,124.5000000000 59.0000000000))	31.3665371
1801	POLYGON((125.0000000000 59.0000000000,125.0000000000 59.5000000000,125.5000000000 59.5000000000,125.5000000000 59.0000000000,125.0000000000 59.0000000000))	38.9780998
1802	POLYGON((126.0000000000 59.0000000000,126.0000000000 59.5000000000,126.5000000000 59.5000000000,126.5000000000 59.0000000000,126.0000000000 59.0000000000))	37.5120392
1803	POLYGON((126.5000000000 59.0000000000,126.5000000000 59.5000000000,127.0000000000 59.5000000000,127.0000000000 59.0000000000,126.5000000000 59.0000000000))	35.2226334
1804	POLYGON((127.0000000000 59.0000000000,127.0000000000 59.5000000000,127.5000000000 59.5000000000,127.5000000000 59.0000000000,127.0000000000 59.0000000000))	41.9329491
1805	POLYGON((127.5000000000 59.0000000000,127.5000000000 59.5000000000,128.0000000000 59.5000000000,128.0000000000 59.0000000000,127.5000000000 59.0000000000))	40.3280525
1806	POLYGON((128.0000000000 59.0000000000,128.0000000000 59.5000000000,128.5000000000 59.5000000000,128.5000000000 59.0000000000,128.0000000000 59.0000000000))	40.1025047
1807	POLYGON((128.5000000000 59.0000000000,128.5000000000 59.5000000000,129.0000000000 59.5000000000,129.0000000000 59.0000000000,128.5000000000 59.0000000000))	26.6573906
1808	POLYGON((129.0000000000 59.0000000000,129.0000000000 59.5000000000,129.5000000000 59.5000000000,129.5000000000 59.0000000000,129.0000000000 59.0000000000))	26.1533756
1809	POLYGON((129.5000000000 59.0000000000,129.5000000000 59.5000000000,130.0000000000 59.5000000000,130.0000000000 59.0000000000,129.5000000000 59.0000000000))	27.9129047
1810	POLYGON((130.0000000000 59.0000000000,130.0000000000 59.5000000000,130.5000000000 59.5000000000,130.5000000000 59.0000000000,130.0000000000 59.0000000000))	34.9913940
1811	POLYGON((130.5000000000 59.0000000000,130.5000000000 59.5000000000,131.0000000000 59.5000000000,131.0000000000 59.0000000000,130.5000000000 59.0000000000))	36.7486305
1812	POLYGON((131.0000000000 59.0000000000,131.0000000000 59.5000000000,131.5000000000 59.5000000000,131.5000000000 59.0000000000,131.0000000000 59.0000000000))	43.1663170
1813	POLYGON((131.5000000000 59.0000000000,131.5000000000 59.5000000000,132.0000000000 59.5000000000,132.0000000000 59.0000000000,131.5000000000 59.0000000000))	42.4075012
1814	POLYGON((132.0000000000 59.0000000000,132.0000000000 59.5000000000,132.5000000000 59.5000000000,132.5000000000 59.0000000000,132.0000000000 59.0000000000))	52.3352547
1815	POLYGON((132.5000000000 59.0000000000,132.5000000000 59.5000000000,133.0000000000 59.5000000000,133.0000000000 59.0000000000,132.5000000000 59.0000000000))	44.5212250
1816	POLYGON((133.0000000000 59.0000000000,133.0000000000 59.5000000000,133.5000000000 59.5000000000,133.5000000000 59.0000000000,133.0000000000 59.0000000000))	58.0465088
1817	POLYGON((133.5000000000 59.0000000000,133.5000000000 59.5000000000,134.0000000000 59.5000000000,134.0000000000 59.0000000000,133.5000000000 59.0000000000))	57.8967514
1818	POLYGON((134.0000000000 59.0000000000,134.0000000000 59.5000000000,134.5000000000 59.5000000000,134.5000000000 59.0000000000,134.0000000000 59.0000000000))	61.9203224
1819	POLYGON((134.5000000000 59.0000000000,134.5000000000 59.5000000000,135.0000000000 59.5000000000,135.0000000000 59.0000000000,134.5000000000 59.0000000000))	35.8954277
1820	POLYGON((135.0000000000 59.0000000000,135.0000000000 59.5000000000,135.5000000000 59.5000000000,135.5000000000 59.0000000000,135.0000000000 59.0000000000))	66.8002243
1821	POLYGON((135.5000000000 59.0000000000,135.5000000000 59.5000000000,136.0000000000 59.5000000000,136.0000000000 59.0000000000,135.5000000000 59.0000000000))	89.1668854
1822	POLYGON((136.0000000000 59.0000000000,136.0000000000 59.5000000000,136.5000000000 59.5000000000,136.5000000000 59.0000000000,136.0000000000 59.0000000000))	52.6733551
1823	POLYGON((136.5000000000 59.0000000000,136.5000000000 59.5000000000,137.0000000000 59.5000000000,137.0000000000 59.0000000000,136.5000000000 59.0000000000))	38.5992355
1824	POLYGON((137.0000000000 59.0000000000,137.0000000000 59.5000000000,137.5000000000 59.5000000000,137.5000000000 59.0000000000,137.0000000000 59.0000000000))	36.0747604
1825	POLYGON((137.5000000000 59.0000000000,137.5000000000 59.5000000000,138.0000000000 59.5000000000,138.0000000000 59.0000000000,137.5000000000 59.0000000000))	10.6685705
1826	POLYGON((138.0000000000 59.0000000000,138.0000000000 59.5000000000,138.5000000000 59.5000000000,138.5000000000 59.0000000000,138.0000000000 59.0000000000))	12.7499876
1827	POLYGON((138.5000000000 59.0000000000,138.5000000000 59.5000000000,139.0000000000 59.5000000000,139.0000000000 59.0000000000,138.5000000000 59.0000000000))	17.9527893
1828	POLYGON((139.0000000000 59.0000000000,139.0000000000 59.5000000000,139.5000000000 59.5000000000,139.5000000000 59.0000000000,139.0000000000 59.0000000000))	20.7324982
1829	POLYGON((139.5000000000 59.0000000000,139.5000000000 59.5000000000,140.0000000000 59.5000000000,140.0000000000 59.0000000000,139.5000000000 59.0000000000))	20.5419121
1830	POLYGON((140.0000000000 59.0000000000,140.0000000000 59.5000000000,140.5000000000 59.5000000000,140.5000000000 59.0000000000,140.0000000000 59.0000000000))	15.8200397
1831	POLYGON((140.5000000000 59.0000000000,140.5000000000 59.5000000000,141.0000000000 59.5000000000,141.0000000000 59.0000000000,140.5000000000 59.0000000000))	20.4692421
1832	POLYGON((141.0000000000 59.0000000000,141.0000000000 59.5000000000,141.5000000000 59.5000000000,141.5000000000 59.0000000000,141.0000000000 59.0000000000))	16.2533588
1833	POLYGON((141.5000000000 59.0000000000,141.5000000000 59.5000000000,142.0000000000 59.5000000000,142.0000000000 59.0000000000,141.5000000000 59.0000000000))	31.5016308
1834	POLYGON((151.5000000000 59.0000000000,151.5000000000 59.5000000000,152.0000000000 59.5000000000,152.0000000000 59.0000000000,151.5000000000 59.0000000000))	0.0000000
1835	POLYGON((152.0000000000 59.0000000000,152.0000000000 59.5000000000,152.5000000000 59.5000000000,152.5000000000 59.0000000000,152.0000000000 59.0000000000))	11.7142668
1836	POLYGON((152.5000000000 59.0000000000,152.5000000000 59.5000000000,153.0000000000 59.5000000000,153.0000000000 59.0000000000,152.5000000000 59.0000000000))	0.0000000
1837	POLYGON((153.0000000000 59.0000000000,153.0000000000 59.5000000000,153.5000000000 59.5000000000,153.5000000000 59.0000000000,153.0000000000 59.0000000000))	0.0000000
1838	POLYGON((153.5000000000 59.0000000000,153.5000000000 59.5000000000,154.0000000000 59.5000000000,154.0000000000 59.0000000000,153.5000000000 59.0000000000))	0.0000000
1839	POLYGON((154.0000000000 59.0000000000,154.0000000000 59.5000000000,154.5000000000 59.5000000000,154.5000000000 59.0000000000,154.0000000000 59.0000000000))	0.0010845
1840	POLYGON((154.5000000000 59.0000000000,154.5000000000 59.5000000000,155.0000000000 59.5000000000,155.0000000000 59.0000000000,154.5000000000 59.0000000000))	0.0000000
1841	POLYGON((-162.0000000000 59.5000000000,-162.0000000000 60.0000000000,-161.5000000000 60.0000000000,-161.5000000000 59.5000000000,-162.0000000000 59.5000000000))	3.7715938
1842	POLYGON((-126.5000000000 59.5000000000,-126.5000000000 60.0000000000,-126.0000000000 60.0000000000,-126.0000000000 59.5000000000,-126.5000000000 59.5000000000))	14.9679174
1843	POLYGON((-126.0000000000 59.5000000000,-126.0000000000 60.0000000000,-125.5000000000 60.0000000000,-125.5000000000 59.5000000000,-126.0000000000 59.5000000000))	17.5917568
1844	POLYGON((-125.5000000000 59.5000000000,-125.5000000000 60.0000000000,-125.0000000000 60.0000000000,-125.0000000000 59.5000000000,-125.5000000000 59.5000000000))	14.9306612
1845	POLYGON((-125.0000000000 59.5000000000,-125.0000000000 60.0000000000,-124.5000000000 60.0000000000,-124.5000000000 59.5000000000,-125.0000000000 59.5000000000))	100.9612274
1846	POLYGON((-108.0000000000 59.5000000000,-108.0000000000 60.0000000000,-107.5000000000 60.0000000000,-107.5000000000 59.5000000000,-108.0000000000 59.5000000000))	2.7854209
1847	POLYGON((-107.5000000000 59.5000000000,-107.5000000000 60.0000000000,-107.0000000000 60.0000000000,-107.0000000000 59.5000000000,-107.5000000000 59.5000000000))	2.7900712
1848	POLYGON((-107.0000000000 59.5000000000,-107.0000000000 60.0000000000,-106.5000000000 60.0000000000,-106.5000000000 59.5000000000,-107.0000000000 59.5000000000))	1.8482876
1849	POLYGON((-106.5000000000 59.5000000000,-106.5000000000 60.0000000000,-106.0000000000 60.0000000000,-106.0000000000 59.5000000000,-106.5000000000 59.5000000000))	4.0455089
1850	POLYGON((-106.0000000000 59.5000000000,-106.0000000000 60.0000000000,-105.5000000000 60.0000000000,-105.5000000000 59.5000000000,-106.0000000000 59.5000000000))	2.3983986
1851	POLYGON((-105.5000000000 59.5000000000,-105.5000000000 60.0000000000,-105.0000000000 60.0000000000,-105.0000000000 59.5000000000,-105.5000000000 59.5000000000))	2.4007006
1852	POLYGON((-105.0000000000 59.5000000000,-105.0000000000 60.0000000000,-104.5000000000 60.0000000000,-104.5000000000 59.5000000000,-105.0000000000 59.5000000000))	6.4683323
1853	POLYGON((-104.5000000000 59.5000000000,-104.5000000000 60.0000000000,-104.0000000000 60.0000000000,-104.0000000000 59.5000000000,-104.5000000000 59.5000000000))	4.1875477
1854	POLYGON((-104.0000000000 59.5000000000,-104.0000000000 60.0000000000,-103.5000000000 60.0000000000,-103.5000000000 59.5000000000,-104.0000000000 59.5000000000))	0.0000000
1855	POLYGON((-103.5000000000 59.5000000000,-103.5000000000 60.0000000000,-103.0000000000 60.0000000000,-103.0000000000 59.5000000000,-103.5000000000 59.5000000000))	0.0000000
1856	POLYGON((-103.0000000000 59.5000000000,-103.0000000000 60.0000000000,-102.5000000000 60.0000000000,-102.5000000000 59.5000000000,-103.0000000000 59.5000000000))	0.0000000
1857	POLYGON((-102.5000000000 59.5000000000,-102.5000000000 60.0000000000,-102.0000000000 60.0000000000,-102.0000000000 59.5000000000,-102.5000000000 59.5000000000))	46.8543167
1858	POLYGON((-102.0000000000 59.5000000000,-102.0000000000 60.0000000000,-101.5000000000 60.0000000000,-101.5000000000 59.5000000000,-102.0000000000 59.5000000000))	0.0000000
1859	POLYGON((-101.5000000000 59.5000000000,-101.5000000000 60.0000000000,-101.0000000000 60.0000000000,-101.0000000000 59.5000000000,-101.5000000000 59.5000000000))	0.0000000
1860	POLYGON((-101.0000000000 59.5000000000,-101.0000000000 60.0000000000,-100.5000000000 60.0000000000,-100.5000000000 59.5000000000,-101.0000000000 59.5000000000))	5.9291925
1861	POLYGON((-100.5000000000 59.5000000000,-100.5000000000 60.0000000000,-100.0000000000 60.0000000000,-100.0000000000 59.5000000000,-100.5000000000 59.5000000000))	0.0000000
1862	POLYGON((-100.0000000000 59.5000000000,-100.0000000000 60.0000000000,-99.5000000000 60.0000000000,-99.5000000000 59.5000000000,-100.0000000000 59.5000000000))	0.0000000
1863	POLYGON((-99.5000000000 59.5000000000,-99.5000000000 60.0000000000,-99.0000000000 60.0000000000,-99.0000000000 59.5000000000,-99.5000000000 59.5000000000))	0.0000000
1864	POLYGON((-99.0000000000 59.5000000000,-99.0000000000 60.0000000000,-98.5000000000 60.0000000000,-98.5000000000 59.5000000000,-99.0000000000 59.5000000000))	1.5413169
1865	POLYGON((-98.5000000000 59.5000000000,-98.5000000000 60.0000000000,-98.0000000000 60.0000000000,-98.0000000000 59.5000000000,-98.5000000000 59.5000000000))	9.3241520
1866	POLYGON((-98.0000000000 59.5000000000,-98.0000000000 60.0000000000,-97.5000000000 60.0000000000,-97.5000000000 59.5000000000,-98.0000000000 59.5000000000))	7.6643300
1867	POLYGON((-97.5000000000 59.5000000000,-97.5000000000 60.0000000000,-97.0000000000 60.0000000000,-97.0000000000 59.5000000000,-97.5000000000 59.5000000000))	17.4575996
1868	POLYGON((-97.0000000000 59.5000000000,-97.0000000000 60.0000000000,-96.5000000000 60.0000000000,-96.5000000000 59.5000000000,-97.0000000000 59.5000000000))	33.4034996
1869	POLYGON((-96.5000000000 59.5000000000,-96.5000000000 60.0000000000,-96.0000000000 60.0000000000,-96.0000000000 59.5000000000,-96.5000000000 59.5000000000))	13.9840889
1870	POLYGON((-96.0000000000 59.5000000000,-96.0000000000 60.0000000000,-95.5000000000 60.0000000000,-95.5000000000 59.5000000000,-96.0000000000 59.5000000000))	7.7491102
1871	POLYGON((-95.5000000000 59.5000000000,-95.5000000000 60.0000000000,-95.0000000000 60.0000000000,-95.0000000000 59.5000000000,-95.5000000000 59.5000000000))	16.8737793
1872	POLYGON((-77.5000000000 59.5000000000,-77.5000000000 60.0000000000,-77.0000000000 60.0000000000,-77.0000000000 59.5000000000,-77.5000000000 59.5000000000))	23.4152832
1873	POLYGON((-77.0000000000 59.5000000000,-77.0000000000 60.0000000000,-76.5000000000 60.0000000000,-76.5000000000 59.5000000000,-77.0000000000 59.5000000000))	23.4183769
1874	POLYGON((-76.5000000000 59.5000000000,-76.5000000000 60.0000000000,-76.0000000000 60.0000000000,-76.0000000000 59.5000000000,-76.5000000000 59.5000000000))	17.8886375
1875	POLYGON((-76.0000000000 59.5000000000,-76.0000000000 60.0000000000,-75.5000000000 60.0000000000,-75.5000000000 59.5000000000,-76.0000000000 59.5000000000))	17.8733215
1876	POLYGON((-75.5000000000 59.5000000000,-75.5000000000 60.0000000000,-75.0000000000 60.0000000000,-75.0000000000 59.5000000000,-75.5000000000 59.5000000000))	0.0042177
1877	POLYGON((-75.0000000000 59.5000000000,-75.0000000000 60.0000000000,-74.5000000000 60.0000000000,-74.5000000000 59.5000000000,-75.0000000000 59.5000000000))	3.5816135
1878	POLYGON((-74.5000000000 59.5000000000,-74.5000000000 60.0000000000,-74.0000000000 60.0000000000,-74.0000000000 59.5000000000,-74.5000000000 59.5000000000))	17.4225883
1879	POLYGON((-74.0000000000 59.5000000000,-74.0000000000 60.0000000000,-73.5000000000 60.0000000000,-73.5000000000 59.5000000000,-74.0000000000 59.5000000000))	10.1106634
1880	POLYGON((-73.5000000000 59.5000000000,-73.5000000000 60.0000000000,-73.0000000000 60.0000000000,-73.0000000000 59.5000000000,-73.5000000000 59.5000000000))	17.8766823
1881	POLYGON((-73.0000000000 59.5000000000,-73.0000000000 60.0000000000,-72.5000000000 60.0000000000,-72.5000000000 59.5000000000,-73.0000000000 59.5000000000))	17.8942795
1882	POLYGON((-72.5000000000 59.5000000000,-72.5000000000 60.0000000000,-72.0000000000 60.0000000000,-72.0000000000 59.5000000000,-72.5000000000 59.5000000000))	6.4614367
1883	POLYGON((-72.0000000000 59.5000000000,-72.0000000000 60.0000000000,-71.5000000000 60.0000000000,-71.5000000000 59.5000000000,-72.0000000000 59.5000000000))	5.0610685
1884	POLYGON((-71.5000000000 59.5000000000,-71.5000000000 60.0000000000,-71.0000000000 60.0000000000,-71.0000000000 59.5000000000,-71.5000000000 59.5000000000))	6.4658203
1885	POLYGON((-71.0000000000 59.5000000000,-71.0000000000 60.0000000000,-70.5000000000 60.0000000000,-70.5000000000 59.5000000000,-71.0000000000 59.5000000000))	6.4650893
1886	POLYGON((-70.5000000000 59.5000000000,-70.5000000000 60.0000000000,-70.0000000000 60.0000000000,-70.0000000000 59.5000000000,-70.5000000000 59.5000000000))	6.4608707
1887	POLYGON((-70.0000000000 59.5000000000,-70.0000000000 60.0000000000,-69.5000000000 60.0000000000,-69.5000000000 59.5000000000,-70.0000000000 59.5000000000))	6.4644694
1888	POLYGON((-65.5000000000 59.5000000000,-65.5000000000 60.0000000000,-65.0000000000 60.0000000000,-65.0000000000 59.5000000000,-65.5000000000 59.5000000000))	0.0000000
1889	POLYGON((-65.0000000000 59.5000000000,-65.0000000000 60.0000000000,-64.5000000000 60.0000000000,-64.5000000000 59.5000000000,-65.0000000000 59.5000000000))	0.0000000
1890	POLYGON((-64.5000000000 59.5000000000,-64.5000000000 60.0000000000,-64.0000000000 60.0000000000,-64.0000000000 59.5000000000,-64.5000000000 59.5000000000))	0.0000000
1891	POLYGON((106.5000000000 59.5000000000,106.5000000000 60.0000000000,107.0000000000 60.0000000000,107.0000000000 59.5000000000,106.5000000000 59.5000000000))	38.9051933
1892	POLYGON((107.0000000000 59.5000000000,107.0000000000 60.0000000000,107.5000000000 60.0000000000,107.5000000000 59.5000000000,107.0000000000 59.5000000000))	34.0928345
1893	POLYGON((107.5000000000 59.5000000000,107.5000000000 60.0000000000,108.0000000000 60.0000000000,108.0000000000 59.5000000000,107.5000000000 59.5000000000))	47.1557808
1894	POLYGON((108.0000000000 59.5000000000,108.0000000000 60.0000000000,108.5000000000 60.0000000000,108.5000000000 59.5000000000,108.0000000000 59.5000000000))	24.3023739
1895	POLYGON((108.5000000000 59.5000000000,108.5000000000 60.0000000000,109.0000000000 60.0000000000,109.0000000000 59.5000000000,108.5000000000 59.5000000000))	24.6425495
1896	POLYGON((109.0000000000 59.5000000000,109.0000000000 60.0000000000,109.5000000000 60.0000000000,109.5000000000 59.5000000000,109.0000000000 59.5000000000))	24.5013657
1897	POLYGON((109.5000000000 59.5000000000,109.5000000000 60.0000000000,110.0000000000 60.0000000000,110.0000000000 59.5000000000,109.5000000000 59.5000000000))	32.0092735
1898	POLYGON((110.0000000000 59.5000000000,110.0000000000 60.0000000000,110.5000000000 60.0000000000,110.5000000000 59.5000000000,110.0000000000 59.5000000000))	57.8573036
1899	POLYGON((110.5000000000 59.5000000000,110.5000000000 60.0000000000,111.0000000000 60.0000000000,111.0000000000 59.5000000000,110.5000000000 59.5000000000))	31.3208694
1900	POLYGON((114.0000000000 59.5000000000,114.0000000000 60.0000000000,114.5000000000 60.0000000000,114.5000000000 59.5000000000,114.0000000000 59.5000000000))	13.4271955
1901	POLYGON((114.5000000000 59.5000000000,114.5000000000 60.0000000000,115.0000000000 60.0000000000,115.0000000000 59.5000000000,114.5000000000 59.5000000000))	13.3683472
1902	POLYGON((115.0000000000 59.5000000000,115.0000000000 60.0000000000,115.5000000000 60.0000000000,115.5000000000 59.5000000000,115.0000000000 59.5000000000))	14.9176331
1903	POLYGON((115.5000000000 59.5000000000,115.5000000000 60.0000000000,116.0000000000 60.0000000000,116.0000000000 59.5000000000,115.5000000000 59.5000000000))	31.1673088
1904	POLYGON((116.0000000000 59.5000000000,116.0000000000 60.0000000000,116.5000000000 60.0000000000,116.5000000000 59.5000000000,116.0000000000 59.5000000000))	31.2010632
1905	POLYGON((116.5000000000 59.5000000000,116.5000000000 60.0000000000,117.0000000000 60.0000000000,117.0000000000 59.5000000000,116.5000000000 59.5000000000))	44.0932541
1906	POLYGON((117.0000000000 59.5000000000,117.0000000000 60.0000000000,117.5000000000 60.0000000000,117.5000000000 59.5000000000,117.0000000000 59.5000000000))	21.6631699
1907	POLYGON((117.5000000000 59.5000000000,117.5000000000 60.0000000000,118.0000000000 60.0000000000,118.0000000000 59.5000000000,117.5000000000 59.5000000000))	23.0540485
1908	POLYGON((118.0000000000 59.5000000000,118.0000000000 60.0000000000,118.5000000000 60.0000000000,118.5000000000 59.5000000000,118.0000000000 59.5000000000))	49.3458138
1909	POLYGON((118.5000000000 59.5000000000,118.5000000000 60.0000000000,119.0000000000 60.0000000000,119.0000000000 59.5000000000,118.5000000000 59.5000000000))	34.4123802
1910	POLYGON((119.0000000000 59.5000000000,119.0000000000 60.0000000000,119.5000000000 60.0000000000,119.5000000000 59.5000000000,119.0000000000 59.5000000000))	19.4618034
1911	POLYGON((119.5000000000 59.5000000000,119.5000000000 60.0000000000,120.0000000000 60.0000000000,120.0000000000 59.5000000000,119.5000000000 59.5000000000))	21.2970200
1912	POLYGON((120.0000000000 59.5000000000,120.0000000000 60.0000000000,120.5000000000 60.0000000000,120.5000000000 59.5000000000,120.0000000000 59.5000000000))	21.3216724
1913	POLYGON((120.5000000000 59.5000000000,120.5000000000 60.0000000000,121.0000000000 60.0000000000,121.0000000000 59.5000000000,120.5000000000 59.5000000000))	20.3786373
1914	POLYGON((121.0000000000 59.5000000000,121.0000000000 60.0000000000,121.5000000000 60.0000000000,121.5000000000 59.5000000000,121.0000000000 59.5000000000))	42.4117355
1915	POLYGON((121.5000000000 59.5000000000,121.5000000000 60.0000000000,122.0000000000 60.0000000000,122.0000000000 59.5000000000,121.5000000000 59.5000000000))	42.1707993
1916	POLYGON((122.0000000000 59.5000000000,122.0000000000 60.0000000000,122.5000000000 60.0000000000,122.5000000000 59.5000000000,122.0000000000 59.5000000000))	44.3857346
1917	POLYGON((122.5000000000 59.5000000000,122.5000000000 60.0000000000,123.0000000000 60.0000000000,123.0000000000 59.5000000000,122.5000000000 59.5000000000))	41.6546440
1918	POLYGON((123.0000000000 59.5000000000,123.0000000000 60.0000000000,123.5000000000 60.0000000000,123.5000000000 59.5000000000,123.0000000000 59.5000000000))	50.7574196
1919	POLYGON((123.5000000000 59.5000000000,123.5000000000 60.0000000000,124.0000000000 60.0000000000,124.0000000000 59.5000000000,123.5000000000 59.5000000000))	50.8078957
1920	POLYGON((124.0000000000 59.5000000000,124.0000000000 60.0000000000,124.5000000000 60.0000000000,124.5000000000 59.5000000000,124.0000000000 59.5000000000))	45.7925110
1921	POLYGON((124.5000000000 59.5000000000,124.5000000000 60.0000000000,125.0000000000 60.0000000000,125.0000000000 59.5000000000,124.5000000000 59.5000000000))	44.4077187
1922	POLYGON((125.0000000000 59.5000000000,125.0000000000 60.0000000000,125.5000000000 60.0000000000,125.5000000000 59.5000000000,125.0000000000 59.5000000000))	47.9941063
1923	POLYGON((125.5000000000 59.5000000000,125.5000000000 60.0000000000,126.0000000000 60.0000000000,126.0000000000 59.5000000000,125.5000000000 59.5000000000))	27.7879810
1924	POLYGON((126.0000000000 59.5000000000,126.0000000000 60.0000000000,126.5000000000 60.0000000000,126.5000000000 59.5000000000,126.0000000000 59.5000000000))	29.6975574
1925	POLYGON((126.5000000000 59.5000000000,126.5000000000 60.0000000000,127.0000000000 60.0000000000,127.0000000000 59.5000000000,126.5000000000 59.5000000000))	42.5617828
1926	POLYGON((127.0000000000 59.5000000000,127.0000000000 60.0000000000,127.5000000000 60.0000000000,127.5000000000 59.5000000000,127.0000000000 59.5000000000))	54.5655403
1927	POLYGON((127.5000000000 59.5000000000,127.5000000000 60.0000000000,128.0000000000 60.0000000000,128.0000000000 59.5000000000,127.5000000000 59.5000000000))	36.0344887
1928	POLYGON((128.0000000000 59.5000000000,128.0000000000 60.0000000000,128.5000000000 60.0000000000,128.5000000000 59.5000000000,128.0000000000 59.5000000000))	26.9955368
1929	POLYGON((128.5000000000 59.5000000000,128.5000000000 60.0000000000,129.0000000000 60.0000000000,129.0000000000 59.5000000000,128.5000000000 59.5000000000))	25.9612923
1930	POLYGON((129.0000000000 59.5000000000,129.0000000000 60.0000000000,129.5000000000 60.0000000000,129.5000000000 59.5000000000,129.0000000000 59.5000000000))	22.7320862
1931	POLYGON((129.5000000000 59.5000000000,129.5000000000 60.0000000000,130.0000000000 60.0000000000,130.0000000000 59.5000000000,129.5000000000 59.5000000000))	22.9365082
1932	POLYGON((130.0000000000 59.5000000000,130.0000000000 60.0000000000,130.5000000000 60.0000000000,130.5000000000 59.5000000000,130.0000000000 59.5000000000))	29.4672585
1933	POLYGON((130.5000000000 59.5000000000,130.5000000000 60.0000000000,131.0000000000 60.0000000000,131.0000000000 59.5000000000,130.5000000000 59.5000000000))	33.3704491
1934	POLYGON((131.0000000000 59.5000000000,131.0000000000 60.0000000000,131.5000000000 60.0000000000,131.5000000000 59.5000000000,131.0000000000 59.5000000000))	33.4973145
1935	POLYGON((131.5000000000 59.5000000000,131.5000000000 60.0000000000,132.0000000000 60.0000000000,132.0000000000 59.5000000000,131.5000000000 59.5000000000))	35.1969833
1936	POLYGON((132.0000000000 59.5000000000,132.0000000000 60.0000000000,132.5000000000 60.0000000000,132.5000000000 59.5000000000,132.0000000000 59.5000000000))	46.9875946
1937	POLYGON((132.5000000000 59.5000000000,132.5000000000 60.0000000000,133.0000000000 60.0000000000,133.0000000000 59.5000000000,132.5000000000 59.5000000000))	59.6833076
1938	POLYGON((133.0000000000 59.5000000000,133.0000000000 60.0000000000,133.5000000000 60.0000000000,133.5000000000 59.5000000000,133.0000000000 59.5000000000))	50.6731262
1939	POLYGON((133.5000000000 59.5000000000,133.5000000000 60.0000000000,134.0000000000 60.0000000000,134.0000000000 59.5000000000,133.5000000000 59.5000000000))	43.4375343
1940	POLYGON((134.0000000000 59.5000000000,134.0000000000 60.0000000000,134.5000000000 60.0000000000,134.5000000000 59.5000000000,134.0000000000 59.5000000000))	43.3260193
1941	POLYGON((134.5000000000 59.5000000000,134.5000000000 60.0000000000,135.0000000000 60.0000000000,135.0000000000 59.5000000000,134.5000000000 59.5000000000))	56.5037651
1942	POLYGON((135.0000000000 59.5000000000,135.0000000000 60.0000000000,135.5000000000 60.0000000000,135.5000000000 59.5000000000,135.0000000000 59.5000000000))	63.6099014
1943	POLYGON((135.5000000000 59.5000000000,135.5000000000 60.0000000000,136.0000000000 60.0000000000,136.0000000000 59.5000000000,135.5000000000 59.5000000000))	51.0272522
1944	POLYGON((136.0000000000 59.5000000000,136.0000000000 60.0000000000,136.5000000000 60.0000000000,136.5000000000 59.5000000000,136.0000000000 59.5000000000))	51.6192741
1945	POLYGON((136.5000000000 59.5000000000,136.5000000000 60.0000000000,137.0000000000 60.0000000000,137.0000000000 59.5000000000,136.5000000000 59.5000000000))	33.2933693
1946	POLYGON((137.0000000000 59.5000000000,137.0000000000 60.0000000000,137.5000000000 60.0000000000,137.5000000000 59.5000000000,137.0000000000 59.5000000000))	13.3138180
1947	POLYGON((137.5000000000 59.5000000000,137.5000000000 60.0000000000,138.0000000000 60.0000000000,138.0000000000 59.5000000000,137.5000000000 59.5000000000))	32.1539536
1948	POLYGON((138.0000000000 59.5000000000,138.0000000000 60.0000000000,138.5000000000 60.0000000000,138.5000000000 59.5000000000,138.0000000000 59.5000000000))	17.5167599
1949	POLYGON((138.5000000000 59.5000000000,138.5000000000 60.0000000000,139.0000000000 60.0000000000,139.0000000000 59.5000000000,138.5000000000 59.5000000000))	24.1388645
1950	POLYGON((139.0000000000 59.5000000000,139.0000000000 60.0000000000,139.5000000000 60.0000000000,139.5000000000 59.5000000000,139.0000000000 59.5000000000))	15.8737030
1951	POLYGON((139.5000000000 59.5000000000,139.5000000000 60.0000000000,140.0000000000 60.0000000000,140.0000000000 59.5000000000,139.5000000000 59.5000000000))	15.3720350
1952	POLYGON((140.0000000000 59.5000000000,140.0000000000 60.0000000000,140.5000000000 60.0000000000,140.5000000000 59.5000000000,140.0000000000 59.5000000000))	29.1101513
1953	POLYGON((140.5000000000 59.5000000000,140.5000000000 60.0000000000,141.0000000000 60.0000000000,141.0000000000 59.5000000000,140.5000000000 59.5000000000))	35.6220245
1954	POLYGON((141.0000000000 59.5000000000,141.0000000000 60.0000000000,141.5000000000 60.0000000000,141.5000000000 59.5000000000,141.0000000000 59.5000000000))	14.3576775
1955	POLYGON((141.5000000000 59.5000000000,141.5000000000 60.0000000000,142.0000000000 60.0000000000,142.0000000000 59.5000000000,141.5000000000 59.5000000000))	30.6421528
1956	POLYGON((142.0000000000 59.5000000000,142.0000000000 60.0000000000,142.5000000000 60.0000000000,142.5000000000 59.5000000000,142.0000000000 59.5000000000))	28.3122482
1957	POLYGON((144.5000000000 59.5000000000,144.5000000000 60.0000000000,145.0000000000 60.0000000000,145.0000000000 59.5000000000,144.5000000000 59.5000000000))	40.7349319
1958	POLYGON((145.0000000000 59.5000000000,145.0000000000 60.0000000000,145.5000000000 60.0000000000,145.5000000000 59.5000000000,145.0000000000 59.5000000000))	14.9135771
1959	POLYGON((145.5000000000 59.5000000000,145.5000000000 60.0000000000,146.0000000000 60.0000000000,146.0000000000 59.5000000000,145.5000000000 59.5000000000))	59.3369370
1960	POLYGON((146.0000000000 59.5000000000,146.0000000000 60.0000000000,146.5000000000 60.0000000000,146.5000000000 59.5000000000,146.0000000000 59.5000000000))	45.5209236
1961	POLYGON((146.5000000000 59.5000000000,146.5000000000 60.0000000000,147.0000000000 60.0000000000,147.0000000000 59.5000000000,146.5000000000 59.5000000000))	49.0225677
1962	POLYGON((147.0000000000 59.5000000000,147.0000000000 60.0000000000,147.5000000000 60.0000000000,147.5000000000 59.5000000000,147.0000000000 59.5000000000))	9.4939833
1963	POLYGON((147.5000000000 59.5000000000,147.5000000000 60.0000000000,148.0000000000 60.0000000000,148.0000000000 59.5000000000,147.5000000000 59.5000000000))	44.6003799
1964	POLYGON((148.0000000000 59.5000000000,148.0000000000 60.0000000000,148.5000000000 60.0000000000,148.5000000000 59.5000000000,148.0000000000 59.5000000000))	25.2085838
1965	POLYGON((148.5000000000 59.5000000000,148.5000000000 60.0000000000,149.0000000000 60.0000000000,149.0000000000 59.5000000000,148.5000000000 59.5000000000))	8.9196072
1966	POLYGON((149.0000000000 59.5000000000,149.0000000000 60.0000000000,149.5000000000 60.0000000000,149.5000000000 59.5000000000,149.0000000000 59.5000000000))	0.0000000
1967	POLYGON((150.0000000000 59.5000000000,150.0000000000 60.0000000000,150.5000000000 60.0000000000,150.5000000000 59.5000000000,150.0000000000 59.5000000000))	16.0823612
1968	POLYGON((150.5000000000 59.5000000000,150.5000000000 60.0000000000,151.0000000000 60.0000000000,151.0000000000 59.5000000000,150.5000000000 59.5000000000))	15.6566219
1969	POLYGON((151.0000000000 59.5000000000,151.0000000000 60.0000000000,151.5000000000 60.0000000000,151.5000000000 59.5000000000,151.0000000000 59.5000000000))	15.8166313
1970	POLYGON((151.5000000000 59.5000000000,151.5000000000 60.0000000000,152.0000000000 60.0000000000,152.0000000000 59.5000000000,151.5000000000 59.5000000000))	37.2939224
1971	POLYGON((152.0000000000 59.5000000000,152.0000000000 60.0000000000,152.5000000000 60.0000000000,152.5000000000 59.5000000000,152.0000000000 59.5000000000))	26.7406921
1972	POLYGON((152.5000000000 59.5000000000,152.5000000000 60.0000000000,153.0000000000 60.0000000000,153.0000000000 59.5000000000,152.5000000000 59.5000000000))	15.1193123
1973	POLYGON((153.0000000000 59.5000000000,153.0000000000 60.0000000000,153.5000000000 60.0000000000,153.5000000000 59.5000000000,153.0000000000 59.5000000000))	51.6880951
1974	POLYGON((153.5000000000 59.5000000000,153.5000000000 60.0000000000,154.0000000000 60.0000000000,154.0000000000 59.5000000000,153.5000000000 59.5000000000))	27.9439240
1975	POLYGON((154.0000000000 59.5000000000,154.0000000000 60.0000000000,154.5000000000 60.0000000000,154.5000000000 59.5000000000,154.0000000000 59.5000000000))	0.0000000
1976	POLYGON((-167.0000000000 60.0000000000,-167.0000000000 60.5000000000,-166.5000000000 60.5000000000,-166.5000000000 60.0000000000,-167.0000000000 60.0000000000))	0.0000000
1977	POLYGON((-166.5000000000 60.0000000000,-166.5000000000 60.5000000000,-166.0000000000 60.5000000000,-166.0000000000 60.0000000000,-166.5000000000 60.0000000000))	0.0000000
1978	POLYGON((-164.5000000000 60.0000000000,-164.5000000000 60.5000000000,-164.0000000000 60.5000000000,-164.0000000000 60.0000000000,-164.5000000000 60.0000000000))	0.0000000
1979	POLYGON((-164.0000000000 60.0000000000,-164.0000000000 60.5000000000,-163.5000000000 60.5000000000,-163.5000000000 60.0000000000,-164.0000000000 60.0000000000))	0.0000000
1980	POLYGON((-163.5000000000 60.0000000000,-163.5000000000 60.5000000000,-163.0000000000 60.5000000000,-163.0000000000 60.0000000000,-163.5000000000 60.0000000000))	0.0000026
1981	POLYGON((-163.0000000000 60.0000000000,-163.0000000000 60.5000000000,-162.5000000000 60.5000000000,-162.5000000000 60.0000000000,-163.0000000000 60.0000000000))	31.6697502
1982	POLYGON((-162.5000000000 60.0000000000,-162.5000000000 60.5000000000,-162.0000000000 60.5000000000,-162.0000000000 60.0000000000,-162.5000000000 60.0000000000))	34.1894531
1983	POLYGON((-162.0000000000 60.0000000000,-162.0000000000 60.5000000000,-161.5000000000 60.5000000000,-161.5000000000 60.0000000000,-162.0000000000 60.0000000000))	61.8471794
1984	POLYGON((-138.0000000000 60.0000000000,-138.0000000000 60.5000000000,-137.5000000000 60.5000000000,-137.5000000000 60.0000000000,-138.0000000000 60.0000000000))	0.0000000
1985	POLYGON((-137.5000000000 60.0000000000,-137.5000000000 60.5000000000,-137.0000000000 60.5000000000,-137.0000000000 60.0000000000,-137.5000000000 60.0000000000))	15.0094385
1986	POLYGON((-137.0000000000 60.0000000000,-137.0000000000 60.5000000000,-136.5000000000 60.5000000000,-136.5000000000 60.0000000000,-137.0000000000 60.0000000000))	0.0108665
1987	POLYGON((-136.5000000000 60.0000000000,-136.5000000000 60.5000000000,-136.0000000000 60.5000000000,-136.0000000000 60.0000000000,-136.5000000000 60.0000000000))	0.0000822
1988	POLYGON((-136.0000000000 60.0000000000,-136.0000000000 60.5000000000,-135.5000000000 60.5000000000,-135.5000000000 60.0000000000,-136.0000000000 60.0000000000))	0.0000000
1989	POLYGON((-128.0000000000 60.0000000000,-128.0000000000 60.5000000000,-127.5000000000 60.5000000000,-127.5000000000 60.0000000000,-128.0000000000 60.0000000000))	17.5783138
1990	POLYGON((-127.5000000000 60.0000000000,-127.5000000000 60.5000000000,-127.0000000000 60.5000000000,-127.0000000000 60.0000000000,-127.5000000000 60.0000000000))	10.6263189
1991	POLYGON((-127.0000000000 60.0000000000,-127.0000000000 60.5000000000,-126.5000000000 60.5000000000,-126.5000000000 60.0000000000,-127.0000000000 60.0000000000))	14.9261522
1992	POLYGON((-126.5000000000 60.0000000000,-126.5000000000 60.5000000000,-126.0000000000 60.5000000000,-126.0000000000 60.0000000000,-126.5000000000 60.0000000000))	14.9264832
1993	POLYGON((-126.0000000000 60.0000000000,-126.0000000000 60.5000000000,-125.5000000000 60.5000000000,-125.5000000000 60.0000000000,-126.0000000000 60.0000000000))	17.5872459
1994	POLYGON((-125.5000000000 60.0000000000,-125.5000000000 60.5000000000,-125.0000000000 60.5000000000,-125.0000000000 60.0000000000,-125.5000000000 60.0000000000))	17.5947208
1995	POLYGON((-125.0000000000 60.0000000000,-125.0000000000 60.5000000000,-124.5000000000 60.5000000000,-124.5000000000 60.0000000000,-125.0000000000 60.0000000000))	5.2922192
1996	POLYGON((-124.5000000000 60.0000000000,-124.5000000000 60.5000000000,-124.0000000000 60.5000000000,-124.0000000000 60.0000000000,-124.5000000000 60.0000000000))	20.9886551
1997	POLYGON((-109.5000000000 60.0000000000,-109.5000000000 60.5000000000,-109.0000000000 60.5000000000,-109.0000000000 60.0000000000,-109.5000000000 60.0000000000))	9.5570545
1998	POLYGON((-109.0000000000 60.0000000000,-109.0000000000 60.5000000000,-108.5000000000 60.5000000000,-108.5000000000 60.0000000000,-109.0000000000 60.0000000000))	4.4080491
1999	POLYGON((-108.5000000000 60.0000000000,-108.5000000000 60.5000000000,-108.0000000000 60.5000000000,-108.0000000000 60.0000000000,-108.5000000000 60.0000000000))	15.6928988
[truncated: 9,455 more rows]
