# Supplementary material for: Potential impacts of mercury released from thawing permafrost
Source: Nat Commun. 2020 Sep 16;11:4650. doi: 10.1038/s41467-020-18398-5 (PMC7494925; doi:10.1038/s41467-020-18398-5)
Supplement: Supplementary file 2 — Supplementary Data [file 41467_2020_18398_MOESM2_ESM.zip › out_data_files/Supp_Fig_06.csv]

Date (yr)	Yukon HgII Export Simulated (Mg Hg/yr)	Yukon HgII Export Simulated Uncertainty (Mg Hg/yr)	Yukon HgII Export Observed (Mg Hg/yr)	Yukon HgII Export Observed Uncertainty (Mg Hg/yr)
1901.5	4.395999908	2.472800016	5.889999867	1.120000005
1902.5	4.459199905	2.508299828	3.599999905	1.120000005
1903.5	4.349400044	2.446499825	3.869999886	1.120000005
1904.5	4.409200192	2.480200052	3.339999914	1.120000005
1905.5	4.476799965	2.518200159	5.28000021	1.120000005
1906.5	4.446399689	2.501100063	-999	-999
1907.5	4.438300133	2.496599913	-999	-999
1908.5	4.251100063	2.391200066	-999	-999
1909.5	4.322700024	2.431499958	-999	-999
1910.5	4.399800301	2.474900007	-999	-999
1911.5	4.389199734	2.468899965	-999	-999
1912.5	4.407899857	2.47939992	-999	-999
1913.5	4.358000279	2.451400042	-999	-999
1914.5	4.447599888	2.50180006	-999	-999
1915.5	4.608899593	2.592499971	-999	-999
1916.5	4.391000271	2.469900131	-999	-999
1917.5	4.375299931	2.461100102	-999	-999
1918.5	4.288599968	2.412400007	-999	-999
1919.5	4.367400169	2.456699848	-999	-999
1920.5	4.216100216	2.371500015	-999	-999
1921.5	4.318900108	2.429400206	-999	-999
1922.5	4.122300148	2.318799973	-999	-999
1923.5	4.467599869	2.513000011	-999	-999
1924.5	4.276400089	2.405499935	-999	-999
1925.5	4.507500172	2.53550005	-999	-999
1926.5	4.53030014	2.548300028	-999	-999
1927.5	4.311900139	2.425400019	-999	-999
1928.5	4.28579998	2.41079998	-999	-999
1929.5	4.463300228	2.51060009	-999	-999
1930.5	4.405900002	2.478299856	-999	-999
1931.5	4.212299824	2.369400024	-999	-999
1932.5	4.352100372	2.448099852	-999	-999
1933.5	4.18999958	2.356899977	-999	-999
1934.5	4.364300251	2.454900026	-999	-999
1935.5	4.196499825	2.360599995	-999	-999
1936.5	4.538599968	2.553000212	-999	-999
1937.5	4.442200184	2.498800039	-999	-999
1938.5	4.515300274	2.539799929	-999	-999
1939.5	4.353099823	2.448600054	-999	-999
1940.5	4.531899929	2.549200058	-999	-999
1941.5	4.530200005	2.548200131	-999	-999
1942.5	4.746500015	2.669899941	-999	-999
1943.5	4.60529995	2.590500116	-999	-999
1944.5	4.457099915	2.507100105	-999	-999
1945.5	4.286999703	2.411499977	-999	-999
1946.5	4.460600376	2.50909996	-999	-999
1947.5	4.392799854	2.470999956	-999	-999
1948.5	4.315599918	2.42750001	-999	-999
1949.5	4.379600048	2.463500023	-999	-999
1950.5	4.519299984	2.542099953	-999	-999
1951.5	4.511800289	2.537900209	-999	-999
1952.5	4.224299908	2.376199961	-999	-999
1953.5	4.662700176	2.622799873	-999	-999
1954.5	4.468500137	2.513499975	-999	-999
1955.5	4.291399956	2.413900137	-999	-999
1956.5	4.357500076	2.451099873	-999	-999
1957.5	4.444399834	2.5	-999	-999
1958.5	4.605000019	2.590300083	-999	-999
1959.5	4.302700043	2.420300007	-999	-999
1960.5	4.514900208	2.539699793	-999	-999
1961.5	4.559900284	2.565000057	-999	-999
1962.5	4.341199875	2.441900015	-999	-999
1963.5	4.50150013	2.532099962	-999	-999
1964.5	4.33220005	2.436800003	-999	-999
1965.5	4.30739975	2.422899962	-999	-999
1966.5	4.339400291	2.440900087	-999	-999
1967.5	4.52159977	2.543400049	-999	-999
1968.5	4.262899876	2.397899866	-999	-999
1969.5	4.735300064	2.663599968	-999	-999
1970.5	4.346400261	2.4447999	-999	-999
1971.5	4.378600121	2.462999821	-999	-999
1972.5	4.250199795	2.390699863	-999	-999
1973.5	4.591899872	2.583000183	-999	-999
1974.5	4.506700039	2.535000086	-999	-999
1975.5	4.454200268	2.505500078	-999	-999
1976.5	4.590300083	2.582000017	-999	-999
1977.5	4.515300274	2.539799929	-999	-999
1978.5	4.568600178	2.5697999	-999	-999
1979.5	4.942299843	2.779999971	-999	-999
1980.5	4.649600029	2.615399838	-999	-999
1981.5	4.661399841	2.622100115	-999	-999
1982.5	4.484600067	2.522600174	-999	-999
1983.5	4.430400372	2.4921	-999	-999
1984.5	4.555299759	2.562399864	-999	-999
1985.5	4.369100094	2.457600117	-999	-999
1986.5	4.448600292	2.502300024	-999	-999
1987.5	4.59139967	2.582700014	-999	-999
1988.5	4.675600052	2.630000114	-999	-999
1989.5	4.820399761	2.711499929	-999	-999
1990.5	4.937599659	2.777400017	-999	-999
1991.5	4.850800037	2.728600025	-999	-999
1992.5	4.294800282	2.415800095	-999	-999
1993.5	4.876300335	2.742900133	-999	-999
1994.5	4.847599983	2.726799965	-999	-999
1995.5	5.258100033	2.957700014	-999	-999
1996.5	4.505000114	2.53399992	-999	-999
1997.5	5.122499943	2.881400108	-999	-999
1998.5	4.91449976	2.764400005	-999	-999
1999.5	4.872900009	2.740999937	-999	-999
2000.5	4.498799801	2.530599833	-999	-999
2001.5	4.767499924	2.681699991	-999	-999
2002.5	4.847099781	2.726500034	-999	-999
2003.5	4.765300274	2.680500031	-999	-999
2004.5	4.783899784	2.690899849	-999	-999
2005.5	5.360899925	3.015500069	-999	-999
2006.5	5.307099819	2.985300064	-999	-999
2007.5	5.210100174	2.930700064	-999	-999
2008.5	5.087700367	2.861900091	-999	-999
2009.5	4.933599949	2.775099993	-999	-999
2010.5	5.292200089	2.976799965	-999	-999
2011.5	4.576200008	2.574100018	-999	-999
2012.5	4.872099876	2.740599871	-999	-999
2013.5	4.977900028	2.800100088	-999	-999
2014.5	5.325399876	2.995700121	-999	-999
2015.5	5.095699787	2.866400003	-999	-999
2016.5	5.282700062	2.971899986	-999	-999
2017.5	5.462499619	3.073399782	-999	-999
2018.5	5.094799995	2.866300106	-999	-999
2019.5	5.057100296	2.845699787	-999	-999
2020.5	5.333799839	3.001199961	-999	-999
2021.5	5.725299835	3.222500086	-999	-999
2022.5	5.197199822	2.925599814	-999	-999
2023.5	5.913700104	3.329100132	-999	-999
2024.5	5.252299786	2.95870018	-999	-999
2025.5	5.368699551	3.022099972	-999	-999
2026.5	5.854300022	3.29640007	-999	-999
2027.5	5.284100056	2.975899935	-999	-999
2028.5	5.529399872	3.113399983	-999	-999
2029.5	5.736200333	3.231799841	-999	-999
2030.5	5.349200249	3.014799833	-999	-999
2031.5	5.490600109	3.097499847	-999	-999
2032.5	5.29279995	2.981599808	-999	-999
2033.5	5.846600056	3.295900106	-999	-999
2034.5	5.472300053	3.087100029	-999	-999
2035.5	6.314899921	3.567300081	-999	-999
2036.5	6.296200275	3.557200193	-999	-999
2037.5	5.830199719	3.292500019	-999	-999
2038.5	5.495599747	3.106599808	-999	-999
2039.5	6.149400234	3.471799851	-999	-999
2040.5	5.880500317	3.320100069	-999	-999
2041.5	6.119300365	3.457899809	-999	-999
2042.5	6.159900188	3.479799986	-999	-999
2043.5	5.793700218	3.274399996	-999	-999
2044.5	6.28760004	3.564700127	-999	-999
2045.5	5.902100086	3.338899851	-999	-999
2046.5	5.82159996	3.300500155	-999	-999
2047.5	6.187099934	3.508599997	-999	-999
2048.5	6.016999722	3.406300068	-999	-999
2049.5	6.472699642	3.664599896	-999	-999
2050.5	6.568799973	3.722300053	-999	-999
2051.5	6.245200157	3.550600052	-999	-999
2052.5	5.989300251	3.397699833	-999	-999
2053.5	6.296500206	3.574700117	-999	-999
2054.5	6.468200207	3.671000004	-999	-999
2055.5	6.680000305	3.802800179	-999	-999
2056.5	6.634000301	3.796299934	-999	-999
2057.5	6.770899773	3.849600077	-999	-999
2058.5	6.389800072	3.664799929	-999	-999
2059.5	6.912899971	3.940999985	-999	-999
2060.5	6.420700073	3.674299955	-999	-999
2061.5	6.757900238	3.880300045	-999	-999
2062.5	7.019099712	4.01060009	-999	-999
2063.5	6.255299568	3.572700024	-999	-999
2064.5	6.929100037	3.953400135	-999	-999
2065.5	6.571700096	3.772700071	-999	-999
2066.5	7.014300346	4.092600346	-999	-999
2067.5	7.551100254	4.375100136	-999	-999
2068.5	7.160199642	4.170800209	-999	-999
2069.5	7.316699982	4.242599964	-999	-999
2070.5	7.607200146	4.434399605	-999	-999
2071.5	7.072000027	4.157599926	-999	-999
2072.5	7.938099861	4.669199944	-999	-999
2073.5	7.952300072	4.744400024	-999	-999
2074.5	8.317299843	4.996700287	-999	-999
2075.5	7.557700157	4.524699688	-999	-999
2076.5	7.951200008	4.761000156	-999	-999
2077.5	8.22729969	4.898299694	-999	-999
2078.5	8.538700104	5.083499908	-999	-999
2079.5	8.460700035	5.09499979	-999	-999
2080.5	8.691299439	5.264400005	-999	-999
2081.5	8.502900124	5.2208004	-999	-999
2082.5	8.948800087	5.495200157	-999	-999
2083.5	8.793499947	5.41960001	-999	-999
2084.5	8.544300079	5.269399643	-999	-999
2085.5	9.266399384	5.827399731	-999	-999
2086.5	9.424200058	5.799099922	-999	-999
2087.5	9.548399925	5.851399899	-999	-999
2088.5	9.474899292	5.860000134	-999	-999
2089.5	9.41119957	5.884299755	-999	-999
2090.5	9.10229969	5.748100281	-999	-999
2091.5	9.380799294	5.851099968	-999	-999
2092.5	9.5625	6.007600308	-999	-999
2093.5	10.22119999	6.41380024	-999	-999
2094.5	10.56120014	6.653999806	-999	-999
2095.5	10.73859978	6.799499989	-999	-999
2096.5	9.933300018	6.197200298	-999	-999
2097.5	9.889800072	6.199100018	-999	-999
2098.5	11.10760021	6.827000141	-999	-999
2099.5	11.27600002	6.881000042	-999	-999
2100.5	10.31239986	6.368599892	-999	-999
2101.5	11.19309998	6.913099766	-999	-999
2102.5	11.34000015	6.90719986	-999	-999
2103.5	11.24870014	6.933300018	-999	-999
2104.5	11.20230007	6.889800072	-999	-999
2105.5	11.57569981	7.189700127	-999	-999
2106.5	11.28199959	7.008999825	-999	-999
2107.5	11.75119972	7.288199902	-999	-999
2108.5	10.99110031	6.777999878	-999	-999
2109.5	11.5468998	7.164800167	-999	-999
2110.5	12.18570042	7.515100002	-999	-999
2111.5	12.54500008	7.75330019	-999	-999
2112.5	12.38140011	7.597799778	-999	-999
2113.5	12.40279961	7.661699772	-999	-999
2114.5	12.77089977	7.921399593	-999	-999
2115.5	12.46969986	7.71420002	-999	-999
2116.5	12.5717001	7.717300415	-999	-999
2117.5	11.56229973	7.086100102	-999	-999
2118.5	11.85929966	7.421299934	-999	-999
2119.5	12.10130024	7.501999855	-999	-999
2120.5	12.25810051	7.51639986	-999	-999
2121.5	12.38739967	7.669300079	-999	-999
2122.5	12.23040009	7.649399757	-999	-999
2123.5	11.83909988	7.249500275	-999	-999
2124.5	12.09679985	7.369999886	-999	-999
2125.5	12.86520004	7.866799831	-999	-999
2126.5	12.9357996	7.931999683	-999	-999
2127.5	13.24030018	8.068899155	-999	-999
2128.5	13.45170021	8.262399674	-999	-999
2129.5	13.69089985	8.511899948	-999	-999
2130.5	12.94769955	8.113600731	-999	-999
2131.5	13.0855999	8.080900192	-999	-999
2132.5	12.29959965	7.513999939	-999	-999
2133.5	13.4282999	8.245900154	-999	-999
2134.5	13.46109962	8.32820034	-999	-999
2135.5	13.99530029	8.713600159	-999	-999
2136.5	13.70880032	8.529700279	-999	-999
2137.5	13.85980034	8.48029995	-999	-999
2138.5	14.34840012	8.80189991	-999	-999
2139.5	13.62949944	8.342499733	-999	-999
2140.5	14.62919998	8.945300102	-999	-999
2141.5	15.28299999	9.299499512	-999	-999
2142.5	14.32690048	8.681399345	-999	-999
2143.5	15.27430058	9.181099892	-999	-999
2144.5	14.86940002	9.003300667	-999	-999
2145.5	14.81129932	8.995999336	-999	-999
2146.5	14.47850037	8.882599831	-999	-999
2147.5	14.79160023	9.026000023	-999	-999
2148.5	14.92120075	9.058699608	-999	-999
2149.5	13.83860016	8.358799934	-999	-999
2150.5	14.53419971	8.866600037	-999	-999
2151.5	14.36240005	8.845600128	-999	-999
2152.5	14.9151001	9.049500465	-999	-999
2153.5	14.10239983	8.522600174	-999	-999
2154.5	15.26890087	9.254300118	-999	-999
2155.5	14.18809986	8.519900322	-999	-999
2156.5	14.87010002	8.932299614	-999	-999
2157.5	14.56449986	8.739500046	-999	-999
2158.5	14.64170074	8.843000412	-999	-999
2159.5	14.98550034	9.128700256	-999	-999
2160.5	15.05860043	9.204000473	-999	-999
2161.5	14.45580006	8.895299912	-999	-999
2162.5	14.71170044	8.960399628	-999	-999
2163.5	13.80770016	8.324299812	-999	-999
2164.5	15.14090061	9.182600021	-999	-999
2165.5	14.95349979	9.03469944	-999	-999
2166.5	14.26049995	8.624499321	-999	-999
2167.5	15.06449986	9.003300667	-999	-999
2168.5	15.65230083	9.422200203	-999	-999
2169.5	15.46369934	9.364199638	-999	-999
2170.5	16.20030022	9.797199249	-999	-999
2171.5	16.27210045	9.894900322	-999	-999
2172.5	15.72239971	9.493400574	-999	-999
2173.5	14.52639961	8.711999893	-999	-999
2174.5	14.96380043	9.124199867	-999	-999
2175.5	15.04230022	9.016600609	-999	-999
2176.5	15.48729992	9.363199234	-999	-999
2177.5	14.6529007	8.792200089	-999	-999
2178.5	15.82640076	9.533699989	-999	-999
2179.5	15.70129967	9.45909977	-999	-999
2180.5	16.21710014	9.743999481	-999	-999
2181.5	16.09259987	9.713999748	-999	-999
2182.5	15.73820019	9.436699867	-999	-999
2183.5	15.42759991	9.194399834	-999	-999
2184.5	14.73260021	8.783999443	-999	-999
2185.5	16.11429977	9.659100533	-999	-999
2186.5	15.46529961	9.268100739	-999	-999
2187.5	16.24530029	9.724599838	-999	-999
2188.5	15.69280052	9.32349968	-999	-999
2189.5	15.33390045	9.244600296	-999	-999
2190.5	15.58689976	9.352900505	-999	-999
2191.5	15.16969967	9.163000107	-999	-999
2192.5	15.09770012	9.049799919	-999	-999
2193.5	15.89630032	9.518099785	-999	-999
2194.5	16.09980011	9.700799942	-999	-999
2195.5	14.93159962	8.888100624	-999	-999
2196.5	15.57330036	9.202799797	-999	-999
2197.5	15.41819954	9.110899925	-999	-999
2198.5	15.26159954	9.070899963	-999	-999
2199.5	14.10000038	8.321199417	-999	-999
2200.5	15.60750008	9.336800575	-999	-999
2201.5	15.01690006	8.983799934	-999	-999
2202.5	15.01200008	9.038999558	-999	-999
2203.5	14.85299969	8.823099136	-999	-999
2204.5	14.60109997	8.618299484	-999	-999
2205.5	14.13240051	8.33259964	-999	-999
2206.5	15.50159931	9.152299881	-999	-999
2207.5	14.02050018	8.236399651	-999	-999
2208.5	15.29039955	9.097799301	-999	-999
2209.5	15.58949947	9.256400108	-999	-999
2210.5	15.66209984	9.312399864	-999	-999
2211.5	15.58689976	9.320799828	-999	-999
2212.5	15.02570057	8.883499146	-999	-999
2213.5	14.28390026	8.420000076	-999	-999
2214.5	14.92379951	8.806499481	-999	-999
2215.5	15.59160042	9.19810009	-999	-999
2216.5	15.00360012	8.85529995	-999	-999
2217.5	14.51189995	8.624400139	-999	-999
2218.5	15.09980011	8.956399918	-999	-999
2219.5	13.58599949	7.976200581	-999	-999
2220.5	15.04909992	8.889800072	-999	-999
2221.5	13.65670013	8.026699066	-999	-999
2222.5	14.35790062	8.453300476	-999	-999
2223.5	14.17860031	8.309900284	-999	-999
2224.5	13.95839977	8.241499901	-999	-999
2225.5	14.08670044	8.257100105	-999	-999
2226.5	13.48709965	7.887000084	-999	-999
2227.5	14.68050003	8.641599655	-999	-999
2228.5	14.85159969	8.767499924	-999	-999
2229.5	13.96619987	8.286000252	-999	-999
2230.5	13.83719921	8.118599892	-999	-999
2231.5	13.61709976	7.94960022	-999	-999
2232.5	14.20930004	8.382599831	-999	-999
2233.5	13.19970036	7.693799973	-999	-999
2234.5	13.68369961	8.043100357	-999	-999
2235.5	13.6637001	7.951299667	-999	-999
2236.5	14.11120033	8.304800034	-999	-999
2237.5	12.6406002	7.363200188	-999	-999
2238.5	14.04699993	8.22879982	-999	-999
2239.5	13.49709988	7.927400112	-999	-999
2240.5	14.10750008	8.274299622	-999	-999
2241.5	13.56150055	8.022600174	-999	-999
2242.5	13.90860081	8.196800232	-999	-999
2243.5	13.32149982	7.780500412	-999	-999
2244.5	13.68630028	7.995899677	-999	-999
2245.5	13.26309967	7.766600132	-999	-999
2246.5	12.71990013	7.373400211	-999	-999
2247.5	14.10960007	8.253600121	-999	-999
2248.5	13.37220001	7.756000042	-999	-999
2249.5	12.25500011	7.097700119	-999	-999
2250.5	13.11590004	7.626900196	-999	-999
2251.5	12.01859951	6.948699951	-999	-999
2252.5	13.47929955	7.850699902	-999	-999
2253.5	12.98820019	7.637499809	-999	-999
2254.5	12.72770023	7.422999859	-999	-999
2255.5	12.90549946	7.482000351	-999	-999
2256.5	13.42609978	7.880599976	-999	-999
2257.5	12.86839962	7.461899757	-999	-999
2258.5	13.38519955	7.831299782	-999	-999
2259.5	13.32450008	7.771800041	-999	-999
2260.5	13.47900009	7.860399723	-999	-999
2261.5	12.36269951	7.14869976	-999	-999
2262.5	13.56200027	7.897500038	-999	-999
2263.5	13.72049999	8.0145998	-999	-999
2264.5	12.85309982	7.484000206	-999	-999
2265.5	12.88249969	7.451000214	-999	-999
2266.5	13.39859962	7.785699844	-999	-999
2267.5	12.90810013	7.560700417	-999	-999
2268.5	11.79769993	6.804199696	-999	-999
2269.5	12.60009956	7.273099899	-999	-999
2270.5	13.15569973	7.687399864	-999	-999
2271.5	13.11129951	7.638600349	-999	-999
2272.5	12.6189003	7.325999737	-999	-999
2273.5	12.3448	7.127099991	-999	-999
2274.5	12.88840008	7.476200104	-999	-999
2275.5	11.63049984	6.703299999	-999	-999
2276.5	12.3810997	7.229899883	-999	-999
2277.5	11.6789999	6.71999979	-999	-999
2278.5	12.14820004	7.014200211	-999	-999
2279.5	12.99129963	7.564199925	-999	-999
2280.5	12.32730007	7.12169981	-999	-999
2281.5	12.16989994	6.999700069	-999	-999
2282.5	12.18130016	7.102000237	-999	-999
2283.5	12.77680016	7.449999809	-999	-999
2284.5	12.74800015	7.386899948	-999	-999
2285.5	11.40770054	6.563799858	-999	-999
2286.5	12.69589996	7.34800005	-999	-999
2287.5	12.24809933	7.065400124	-999	-999
2288.5	11.3998003	6.541899681	-999	-999
2289.5	12.76490021	7.391499996	-999	-999
2290.5	12.03999996	6.922299862	-999	-999
2291.5	11.89519978	6.844099999	-999	-999
2292.5	12.3046999	7.099499703	-999	-999
2293.5	12.05080032	6.928599834	-999	-999
2294.5	11.25909996	6.454999924	-999	-999
2295.5	12.03909969	6.968100071	-999	-999
2296.5	12.5788002	7.284699917	-999	-999
2297.5	10.99880028	6.307099819	-999	-999
2298.5	11.68300056	6.7427001	-999	-999
2299.5	12.3888998	7.159300327	-999	-999
