# Supplementary material for: Potential impacts of mercury released from thawing permafrost
Source: Nat Commun. 2020 Sep 16;11:4650. doi: 10.1038/s41467-020-18398-5 (PMC7494925; doi:10.1038/s41467-020-18398-5)
Supplement: Supplementary file 2 — Supplementary Data [file 41467_2020_18398_MOESM2_ESM.zip › out_data_files/Supp_Fig_07.csv]

Date (yr)	Yukon HgII Concentration Simulated Median (ng Hg/L)	Yukon HgII Concentration Simulated 75th Percentile (ng Hg/L)	Yukon HgII Concentration Simulated 25th Percentile (ng Hg/L)
0	2.602242708	3.534303904	1.948966742
0.980224609	2.558284998	3.474601984	1.916044712
2.005004883	2.521208525	3.424245596	1.888275981
2.985229492	2.484132052	3.373889208	1.860507131
4.010009766	2.484132052	3.373889208	1.860507131
4.990234375	2.44705534	3.323532343	1.8327384
6.015014648	2.44705534	3.323532343	1.8327384
6.995239258	2.44705534	3.323532343	1.8327384
8.020019531	2.409978628	3.273175716	1.804969668
9.000244141	2.409978628	3.273175716	1.804969668
9.98046875	2.409978628	3.273175716	1.804969668
11.00524902	2.409978628	3.273175716	1.804969668
11.98547363	2.409978628	3.273175716	1.804969668
13.01025391	2.391440392	3.247997284	1.791085124
13.99047852	2.372902155	3.222819328	1.777200818
15.01525879	2.372902155	3.222819328	1.777200818
15.9954834	2.354363918	3.197640896	1.763316393
17.02026367	2.335825682	3.172462702	1.749432087
18.00048828	2.224595785	3.021393061	1.666125774
18.98071289	2.224595785	3.021393061	1.666125774
20.00549316	2.224595785	3.021393061	1.666125774
20.98571777	2.224595785	3.021393061	1.666125774
22.01049805	2.224595785	3.021393061	1.666125774
22.99072266	2.224595785	3.021393061	1.666125774
24.01550293	2.224595785	3.021393061	1.666125774
24.99572754	2.224595785	3.021393061	1.666125774
26.02050781	2.224595785	3.021393061	1.666125774
27.00073242	2.224595785	3.021393061	1.666125774
27.98095703	2.224595785	3.021393061	1.666125774
29.0057373	2.187519074	2.971036434	1.638357043
29.98596191	2.168980837	2.94585824	1.624472618
31.01074219	2.1504426	2.920680046	1.610588193
31.9909668	2.131904364	2.895501614	1.596703887
33.01574707	2.094827652	2.845145226	1.568935156
33.99597168	2.094827652	2.845145226	1.568935156
35.02075195	2.076289415	2.819966793	1.55505085
36.00097656	2.046627998	2.779681444	1.532835603
36.98120117	2.046627998	2.779681444	1.532835603
38.00598145	2.039212704	2.769610167	1.52728188
38.98620605	2.039212704	2.769610167	1.52728188
40.01098633	2.039212704	2.769610167	1.52728188
40.99121094	2.039212704	2.769610167	1.52728188
42.01599121	2.039212704	2.769610167	1.52728188
42.99621582	2.039212704	2.769610167	1.52728188
44.02099609	2.039212704	2.769610167	1.52728188
45.0012207	2.039212704	2.769610167	1.52728188
45.98144531	2.020674467	2.744432211	1.513397574
47.00622559	2.002136231	2.719253779	1.499513149
47.9864502	2.002136231	2.719253779	1.499513149
49.01123047	1.983597875	2.694075346	1.485628724
49.99145508	1.983597875	2.694075346	1.485628724
51.01623535	1.983597875	2.694075346	1.485628724
51.99645996	1.946521282	2.643718958	1.457860112
53.02124023	1.946521282	2.643718958	1.457860112
54.00146484	1.927983046	2.618540525	1.443975687
54.98168945	1.927983046	2.618540525	1.443975687
56.00646973	1.909444809	2.59336257	1.430091381
56.98669434	1.890906453	2.568184137	1.416206956
58.01147461	1.853829742	2.517827511	1.388438106
58.99169922	1.853829742	2.517827511	1.388438106
60.01647949	1.853829742	2.517827511	1.388438106
60.9967041	1.853829742	2.517827511	1.388438106
62.02148438	1.853829742	2.517827511	1.388438106
63.00170898	1.853829742	2.517827511	1.388438106
63.98193359	1.853829742	2.517827511	1.388438106
65.00671387	1.853829742	2.517827511	1.388438106
65.98693848	1.853829742	2.517827511	1.388438106
67.01171875	1.853829742	2.517827511	1.388438106
67.99194336	1.853829742	2.517827511	1.388438106
69.01672363	1.853829742	2.517827511	1.388438106
69.99694824	1.853829742	2.517827511	1.388438106
71.02172852	1.853829742	2.517827511	1.388438106
72.00195313	1.853829742	2.517827511	1.388438106
72.98217773	1.853829742	2.517827511	1.388438106
74.00695801	1.853829742	2.517827511	1.388438106
74.98718262	1.853829742	2.517827511	1.388438106
76.01196289	1.779676676	2.417114496	1.332900643
76.9921875	1.779676676	2.417114496	1.332900643
78.01696777	1.779676676	2.417114496	1.332900643
78.99719238	1.779676676	2.417114496	1.332900643
80.02197266	1.779676676	2.417114496	1.332900643
81.00219727	1.779676676	2.417114496	1.332900643
81.98242188	1.779676676	2.417114496	1.332900643
83.00720215	1.779676676	2.417114496	1.332900643
83.98742676	1.779676676	2.417114496	1.332900643
85.01220703	1.779676676	2.417114496	1.332900643
85.99243164	1.76113832	2.391936302	1.319016218
87.01721191	1.76113832	2.391936302	1.319016218
87.99743652	1.76113832	2.391936302	1.319016218
89.0222168	1.76113832	2.391936302	1.319016218
90.00244141	1.76113832	2.391936302	1.319016218
90.98266602	1.746307731	2.371793509	1.307908773
92.00744629	1.742600083	2.366758108	1.305131912
92.9876709	1.738892436	2.361722469	1.302355051
94.01245117	1.724061847	2.341579676	1.291247606
94.99267578	1.724061847	2.341579676	1.291247606
96.01745605	1.724061847	2.341579676	1.291247606
96.99768066	1.716646433	2.331508637	1.285693765
98.02246094	1.716646433	2.331508637	1.285693765
99.00268555	1.716646433	2.331508637	1.285693765
99.98291016	1.716646433	2.331508637	1.285693765
101.0076904	1.716646433	2.331508637	1.285693765
101.987915	1.716646433	2.331508637	1.285693765
103.0126953	1.716646433	2.331508637	1.285693765
103.9929199	1.716646433	2.331508637	1.285693765
105.0177002	1.716646433	2.331508637	1.285693765
105.9979248	1.716646433	2.331508637	1.285693765
107.0227051	1.716646433	2.331508637	1.285693765
108.0029297	1.724061847	2.341579676	1.291247606
108.9831543	1.742600083	2.366758108	1.305131912
110.0079346	1.742600083	2.366758108	1.305131912
110.9881592	1.757430673	2.386900425	1.316239357
112.0129395	1.779676676	2.417114496	1.332900643
112.9931641	1.779676676	2.417114496	1.332900643
114.0179443	1.779676676	2.417114496	1.332900643
114.9981689	1.816753149	2.467471123	1.360669375
116.0229492	1.853829742	2.517827511	1.388438106
117.0031738	1.853829742	2.517827511	1.388438106
117.9833984	1.872368097	2.543005943	1.402322412
119.0081787	2.020674467	2.744432211	1.513397574
119.9884033	2.039212704	2.769610167	1.52728188
121.0131836	2.05775094	2.794788599	1.541166306
121.9934082	2.224595785	3.021393061	1.666125774
123.0181885	2.346948624	3.187569618	1.757762671
123.9984131	2.476716757	3.363817692	1.854953408
125.0231934	2.621315479	3.560208321	1.96325171
126.003418	2.966127634	4.028523922	2.221500874
126.9836426	3.244202137	4.406198502	2.429766893
128.0084229	3.67058301	4.985298157	2.749107599
128.9886475	4.078425407	5.539220333	3.054563761
130.0134277	4.819957256	6.546351433	3.609939337
130.9936523	5.746872425	7.805265427	4.304158211
132.0184326	7.04455328	9.567745209	5.276064873
132.9986572	8.342234612	11.33022404	6.247971535
134.0234375	9.825298309	13.34448624	7.358722687
135.0036621	11.38251495	15.45946217	8.525010109
135.9838867	12.53188992	17.02051544	9.385842323
137.008667	13.53295708	18.3801403	10.13559818
137.9888916	14.57110214	19.79012489	10.91312313
139.0136719	15.31263447	20.79725647	11.46849918
139.9938965	16.53616333	22.45902443	12.38486958
141.0186768	17.87091827	24.27185822	13.38454342
141.9989014	18.50122261	25.12792015	13.85661316
143.0236816	19.42813683	26.3868351	14.55083275
144.0039063	19.42813683	26.3868351	14.55083275
144.9841309	19.50229073	26.48754501	14.60636902
146.0089111	19.35398293	26.28611946	14.49529362
146.9891357	20.05843925	27.24289322	15.02290058
148.013916	21.24489021	28.85430336	15.91150093
148.9941406	21.24489021	28.85430336	15.91150093
150.0189209	21.17073631	28.75358963	15.85596275
150.9991455	21.68980789	29.45858192	16.24472618
152.0239258	22.06057358	29.96214676	16.52241325
153.0041504	22.54257011	30.61678314	16.8834095
153.984375	22.95041275	31.1707058	17.18886375
155.0091553	22.80210686	30.96927834	17.07778931
155.9893799	22.83918381	31.01963425	17.1055584
157.0141602	22.9874897	31.22106171	17.21663284
157.9943848	22.61672401	30.71749687	16.93894577
159.019165	22.39426422	30.41535759	16.77233315
159.9993896	22.61672401	30.71749687	16.93894577
161.0241699	22.46841812	30.51607132	16.82787132
162.0043945	22.28303528	30.26428986	16.68902779
162.9846191	21.76396179	29.55929565	16.30026436
164.0093994	21.35611916	29.00537491	15.9948082
164.989624	20.83704758	28.30038261	15.60604572
166.0144043	20.61458778	27.99824142	15.43943214
166.9946289	20.42920494	27.74645805	15.30058861
168.0194092	19.9472084	27.09182358	14.93959522
168.9996338	20.0213623	27.19253731	14.99513149
170.0244141	20.05843925	27.24289322	15.02290058
171.0046387	19.98428535	27.1421814	14.96736431
171.9848633	19.76182556	26.84004211	14.80075073
173.0096436	19.50229073	26.48754501	14.60636902
173.9898682	18.76075745	25.48041344	14.05099487
175.0146484	18.87198639	25.63148499	14.13430023
175.994873	18.7236805	25.43005753	14.02322578
177.0196533	18.53829765	25.17827606	13.88438225
177.9998779	18.53829765	25.17827606	13.88438225
179.0246582	18.53829765	25.17827606	13.88438225
180.0048828	18.50122261	25.12792015	13.85661316
180.9851074	18.27876282	24.82577896	13.69000053
182.0098877	18.01922607	24.47328568	13.49561882
182.9901123	18.01922607	24.47328568	13.49561882
184.0148926	17.87091827	24.27185822	13.38454342
184.9951172	17.98214912	24.42292786	13.46785069
186.0198975	17.87091827	24.27185822	13.38454342
187.0001221	17.64846039	23.96971703	13.21793079
187.9803467	17.24061775	23.41579628	12.91247463
189.005127	17.38892365	23.61722374	13.02355003
189.9853516	17.53722954	23.81864738	13.13462543
191.0101318	17.35184669	23.56686592	12.99578094
191.9903564	17.38892365	23.61722374	13.02355003
193.0151367	16.94400406	23.01294518	12.69032478
193.9953613	16.79569817	22.81151772	12.57924938
195.0201416	16.49908447	22.4086647	12.35709953
196.0003662	16.31370163	22.15688133	12.21825504
196.9805908	16.12831879	21.90509987	12.07941151
198.0053711	15.64632416	21.25046539	11.71841812
198.9855957	15.46094131	20.99868202	11.57957459
200.010376	15.46094131	20.99868202	11.57957459
200.9906006	15.57217026	21.14975166	11.6628809
202.0153809	15.60924721	21.20010948	11.69064999
202.9956055	15.57217026	21.14975166	11.6628809
204.0203857	15.60924721	21.20010948	11.69064999
205.0006104	15.57217026	21.14975166	11.6628809
205.980835	15.49801731	21.04903793	11.60734272
207.0056152	15.46094131	20.99868202	11.57957459
207.9858398	15.38678741	20.89796829	11.52403641
209.0106201	15.27555847	20.74690056	11.44073105
209.9908447	15.16432858	20.59583092	11.35742474
211.015625	15.05309772	20.44475746	11.27411747
211.9958496	14.90479088	20.24333382	11.16304302
213.0206299	14.94186783	20.29368973	11.19081116
214.0008545	14.83063793	20.14262009	11.10750484
214.9810791	14.83063793	20.14262009	11.10750484
216.0058594	14.83063793	20.14262009	11.10750484
216.986084	14.83063793	20.14262009	11.10750484
218.0108643	14.86771488	20.192976	11.13527393
218.9910889	14.71940804	19.99155045	11.02419853
220.0158691	14.64525509	19.89083672	10.96866131
220.9960938	14.64525509	19.89083672	10.96866131
222.020874	14.45987225	19.63905525	10.82981777
223.0010986	14.45987225	19.63905525	10.82981777
223.9813232	14.3857193	19.53834152	10.77428055
225.0061035	14.4969492	19.68941307	10.85758591
225.9863281	14.3857193	19.53834152	10.77428055
227.0111084	14.3857193	19.53834152	10.77428055
227.991333	14.3857193	19.53834152	10.77428055
229.0161133	14.34864235	19.48798561	10.74651146
229.9963379	14.34864235	19.48798561	10.74651146
231.0211182	14.45987225	19.63905525	10.82981777
232.0013428	14.42279625	19.58869934	10.80204964
232.9815674	14.42279625	19.58869934	10.80204964
234.0063477	14.3857193	19.53834152	10.77428055
234.9865723	14.45987225	19.63905525	10.82981777
236.0113525	14.4969492	19.68941307	10.85758591
236.9915771	14.53402519	19.73976898	10.885355
238.0163574	14.4969492	19.68941307	10.85758591
238.996582	14.57110214	19.79012489	10.91312313
240.0213623	14.64525509	19.89083672	10.96866131
241.0015869	14.57110214	19.79012489	10.91312313
241.9818115	14.57110214	19.79012489	10.91312313
243.0065918	14.4969492	19.68941307	10.85758591
243.9868164	14.34864235	19.48798561	10.74651146
245.0115967	14.42279625	19.58869934	10.80204964
245.9918213	14.42279625	19.58869934	10.80204964
247.0166016	14.3857193	19.53834152	10.77428055
247.9968262	14.34864235	19.48798561	10.74651146
249.0216064	14.31156635	19.43762779	10.71874237
250.0018311	14.31156635	19.43762779	10.71874237
250.9820557	14.31156635	19.43762779	10.71874237
252.0068359	14.23741341	19.33691597	10.66320515
252.9870605	14.16325951	19.23620224	10.60766792
254.0118408	14.05203056	19.08513451	10.52436066
254.9920654	14.01495361	19.03477669	10.49659252
256.0168457	13.86664772	18.83335114	10.38551807
256.9970703	13.82957077	18.78299332	10.35774899
258.0218506	13.71834087	18.63192558	10.27444267
259.0020752	13.49588013	18.32978439	10.10783005
259.9822998	13.42172718	18.22907066	10.05229187
261.0070801	13.49588013	18.32978439	10.10783005
261.9873047	13.34757423	18.12835884	9.996754646
263.012085	13.23634434	17.9772892	9.913448334
263.9923096	13.12511444	17.82621956	9.830142021
265.0170898	13.05096149	17.72550583	9.774604797
265.9973145	13.23634434	17.9772892	9.913448334
266.9775391	13.16219139	17.87657547	9.857910156
268.0023193	13.16219139	17.87657547	9.857910156
268.9825439	12.79142571	17.37301064	9.580223084
270.0073242	12.82850266	17.42336655	9.607992172
270.9875488	12.75434971	17.32265472	9.552453995
272.0123291	12.71727276	17.27229691	9.52468586
272.9925537	12.64311981	17.17158318	9.469148636
274.017334	12.38358402	16.81908989	9.274766922
274.9975586	12.27235413	16.66802025	9.191460609
275.9777832	11.86451054	16.11409569	8.886003494
277.0025635	11.86451054	16.11409569	8.886003494
277.9827881	11.82743359	16.06373978	8.858234406
279.0075684	11.67912769	15.86231327	8.747160912
279.987793	11.4566679	15.56017399	8.580547333
281.0125732	11.4566679	15.56017399	8.580547333
281.9927979	11.08590221	15.0566082	8.30286026
283.0175781	10.71513653	14.55304337	8.025172234
283.9978027	10.71513653	14.55304337	8.025172234
284.9780273	11.01174927	14.95589542	8.247322083
286.0028076	10.75221252	14.60340023	8.052941322
286.9830322	10.41852379	14.15019131	7.803022862
288.0078125	10.27021694	13.9487648	7.691946983
288.9880371	10.0848341	13.69698238	7.553103924
290.0128174	9.788221359	13.29412937	7.330953598
290.993042	9.49160862	12.89127731	7.108803272
292.0178223	9.120842934	12.38771248	6.831115723
292.9980469	8.898383141	12.08557224	6.664503098
293.9782715	8.638847351	11.73307705	6.470121861
295.0030518	8.527617455	11.58200645	6.386815548
295.9832764	8.379310608	11.3805809	6.275740624
297.0080566	8.156850815	11.07844067	6.109127522
297.9882813	8.119774818	11.0280838	6.08135891
299.0130615	7.897315025	10.72594643	5.914746285
299.9932861	7.823162079	10.6252327	5.859209061
301.0180664	7.711932182	10.4741621	5.775902748
301.998291	7.415318966	10.07131004	5.553752422
302.9785156	7.415318966	10.07131004	5.553752422
304.0032959	7.415318966	10.07131004	5.553752422
304.9835205	7.081629753	9.61810112	5.303833962
306.0083008	6.93332386	9.416675568	5.192759037
306.9885254	6.673787117	9.064179421	4.998377323
308.0133057	6.488404274	8.812397003	4.859533787
308.9935303	6.303021431	8.560614586	4.72069025
310.0183105	6.303021431	8.560614586	4.72069025
310.9985352	6.303021431	8.560614586	4.72069025
311.9787598	6.006408215	8.157761574	4.498539448
313.00354	5.932255268	8.057047844	4.443001747
313.9837646	5.746872425	7.805265427	4.304158211
315.0085449	5.487336159	7.452769756	4.109776497
315.9887695	5.339029789	7.251343727	3.998702049
317.0135498	5.190723419	7.049916744	3.887626648
317.9937744	5.116569996	6.949203968	3.832089424
319.0185547	5.042417049	6.848491192	3.776551962
319.9987793	4.93118763	6.697421551	3.693245649
320.9790039	4.74580431	6.445638657	3.554401636
322.0037842	4.560421467	6.193856239	3.415557861
322.9840088	4.44919157	6.042786121	3.332251549
324.0087891	4.44919157	6.042786121	3.332251549
324.9890137	4.226732254	5.740647316	3.165639162
326.0137939	4.152578831	5.639933586	3.1101017
326.9940186	4.078425407	5.539220333	3.054563761
328.0187988	4.004272461	5.438507557	2.999026299
328.9990234	3.930119276	5.337794781	2.943489075
329.979248	3.855966091	5.237081051	2.887951374
331.0040283	3.781812906	5.136368275	2.832413912
331.9842529	3.707659483	5.035655022	2.776876211
333.0090332	3.633506298	4.934942246	2.721338749
333.9892578	3.633506298	4.934942246	2.721338749
335.0140381	3.559353352	4.834228993	2.665801287
335.9942627	3.485200167	4.733516216	2.610263825
337.019043	3.485200167	4.733516216	2.610263825
337.9992676	3.411046743	4.632802486	2.554725885
338.9794922	3.336893559	4.53208971	2.499188662
340.0042725	3.262740374	4.431376457	2.443651199
340.9844971	3.262740374	4.431376457	2.443651199
342.0092773	3.2256639	4.381020069	2.415882349
342.989502	3.188587427	4.330663681	2.388113499
344.0142822	3.151510716	4.280307293	2.360345125
344.9945068	3.132972479	4.255128861	2.346460581
346.0192871	3.132972479	4.255128861	2.346460581
346.9995117	3.114434242	4.229950428	2.332576275
347.9797363	2.966127634	4.028523922	2.221500874
349.0045166	2.966127634	4.028523922	2.221500874
349.9847412	2.929051161	3.978167534	2.193732262
351.0095215	2.891974449	3.927811146	2.165963411
351.9897461	2.817821264	3.827097893	2.110426188
353.0145264	2.780744553	3.776741266	2.082657099
353.994751	2.780744553	3.776741266	2.082657099
355.0195313	2.743668079	3.726384878	2.054888248
355.9997559	2.706591606	3.676028252	2.027119875
356.9799805	2.706591606	3.676028252	2.027119875
358.0047607	2.669514895	3.625671864	1.999351025
358.9849854	2.632438421	3.575315237	1.971582294
360.0097656	2.632438421	3.575315237	1.971582294
360.9899902	2.632438421	3.575315237	1.971582294
362.0147705	2.59536171	3.524958372	1.943813324
362.9949951	2.59536171	3.524958372	1.943813324
364.0197754	2.59536171	3.524958372	1.943813324
365	2.558284998	3.474601984	1.916044712
