# Supplementary material for: Potential impacts of mercury released from thawing permafrost
Source: Nat Commun. 2020 Sep 16;11:4650. doi: 10.1038/s41467-020-18398-5 (PMC7494925; doi:10.1038/s41467-020-18398-5)
Supplement: Supplementary file 2 — Supplementary Data [file 41467_2020_18398_MOESM2_ESM.zip › out_data_files/Supp_Fig_07_Hg_obs.csv]

Date (yr)	Day of Year (d)	Flow Rate (L/s)	Filtered Total Hg Concentration (ng Hg/L)	Particulate Total Hg Concentration (ng Hg/L)	Filtered Methylmercury Concentration (ng Hg/L)	Particulate Methylmercury Concentration (n Hg/L)
2003.2301	84	1.60E+06	0.28	0.3736	0.04	0.0107
2005.2082	76	1.18E+06	0.14	0.56	0.04	0.05
2004.2658	97	1.30E+06	0.44	0.91	0.04	0.017
2002.2521	92	1.08E+06	0.25	1.1369	0.04	0.0019
2003.7288	266	1.19E+07	1.99	6.6696	0.04	0.0395
2002.7315	267	1.04E+07	1.32	8.8548	0.04	0.0296
2002.4685	171	1.26E+07	1.61	9.9003	0.04	-999
2004.4	146	1.48E+07	3.79	10.15	0.05	0.041
2002.4986	182	1.25E+07	1.9	10.5383	0.06	-999
2005.7397	270	1.07E+07	1.44	11.8	0.04	0.044
2001.5096	186	1.93E+07	2.01	14.6736	0.1	0.096
2004.726	265	6.17E+06	0.62	15.78	0.04	0.045
2004.4932	180	1.45E+07	1.62	16.2	0.05	0.08
2003.4603	168	1.49E+07	1.86	16.6667	0.04	0.0492
2005.6247	228	8.95E+06	0.83	16.7	0.04	0.045
2005.4521	165	1.93E+07	1.62	17.8	0.04	0.076
2002.5397	197	1.04E+07	1.21	18.3087	0.04	-999
2004.4548	166	1.81E+07	3.58	18.61	0.04	0.061
2003.4055	148	1.24E+07	2.73	20.7521	0.05	0.06
2003.6329	231	1.07E+07	1.36	21.0664	0.04	0.0572
2005.5288	193	1.18E+07	0.97	21.3	0.07	0.096
2005.4164	152	2.15E+07	2.52	24.3	0.04	0.083
2002.6027	220	8.69E+06	1.85	24.7773	0.04	0.0562
2005.3753	137	3.26E+07	3.67	33.6	0.04	0.118
2004.5507	201	9.34E+06	1.18	34.87	0.04	0.069
2004.6301	230	9.34E+06	0.54	37.04	0.04	0.051
2001.2986	109	1.34E+06	-999	-999	-999	-999
2002.4466	163	1.61E+07	-999	-999	-999	-999
2001.6192	226	1.27E+07	1.01	-999	0.04	0.0626
2001.663	242	1.32E+07	1.32	-999	0.04	0.0518
2001.7233	264	9.63E+06	1.22	-999	0.04	0.0589
