# Supplementary material for: Potential impacts of mercury released from thawing permafrost
Source: Nat Commun. 2020 Sep 16;11:4650. doi: 10.1038/s41467-020-18398-5 (PMC7494925; doi:10.1038/s41467-020-18398-5)
Supplement: Supplementary file 2 — Supplementary Data [file 41467_2020_18398_MOESM2_ESM.zip › out_data_files/Supp_Fig_08.csv]

Date (yr)	RCP85 Exceedances 25th percentile (d/yr)	RCP85 Exceedances Median (d/yr)	RCP85 Exceedances 75th percentile (d/yr)	RCP45 Exceedances 25th percentile (d/yr)	RCP45 Exceedances Median (d/yr)	RCP45 Exceedances 75th percentile (d/yr)
1901.5	148.6194611	131.1688385	76.29295349	148.6194611	131.1688385	76.29295349
1902.5	148.5761719	131.0464325	76.16020966	148.5761719	131.0464325	76.16020966
1903.5	148.543396	130.9543915	76.08250427	148.543396	130.9543915	76.08250427
1904.5	148.5081482	130.8505096	75.99446106	148.5081482	130.8505096	75.99446106
1905.5	148.4875946	130.7671356	75.9414978	148.4875946	130.7671356	75.9414978
1906.5	148.4790039	130.7098236	75.93577576	148.4790039	130.7098236	75.93577576
1907.5	148.4655304	130.6416016	75.90425873	148.4655304	130.6416016	75.90425873
1908.5	148.4535522	130.5865021	75.87902069	148.4535522	130.5865021	75.87902069
1909.5	148.4481201	130.5503693	75.88275146	148.4481201	130.5503693	75.88275146
1910.5	148.4432068	130.5178528	75.88861847	148.4432068	130.5178528	75.88861847
1911.5	148.4259491	130.4353333	75.89497375	148.4259491	130.4353333	75.89497375
1912.5	148.4042664	130.343689	75.89498138	148.4042664	130.343689	75.89498138
1913.5	148.3748474	130.2273407	75.8724823	148.3748474	130.2273407	75.8724823
1914.5	148.3412628	130.1052094	75.81462097	148.3412628	130.1052094	75.81462097
1915.5	148.2762756	129.9177094	75.48796082	148.2762756	129.9177094	75.48796082
1916.5	148.2181244	129.7414703	75.22671509	148.2181244	129.7414703	75.22671509
1917.5	148.1648865	129.5695496	74.99656677	148.1648865	129.5695496	74.99656677
1918.5	148.1290588	129.4381561	74.83184814	148.1290588	129.4381561	74.83184814
1919.5	148.094986	129.3050079	74.67500305	148.094986	129.3050079	74.67500305
1920.5	148.082489	129.2374878	74.63749695	148.082489	129.2374878	74.63749695
1921.5	148.0874939	129.2124939	74.6625061	148.0874939	129.2124939	74.6625061
1922.5	148.1349792	129.2799988	74.89500427	148.1349792	129.2799988	74.89500427
1923.5	148.1874847	129.3525085	75.18750763	148.1874847	129.3525085	75.18750763
1924.5	148.25	129.4599915	75.52250671	148.25	129.4599915	75.52250671
1925.5	148.292511	129.5374908	75.79250336	148.292511	129.5374908	75.79250336
1926.5	148.3199921	129.5924835	75.99750519	148.3199921	129.5924835	75.99750519
1927.5	148.3574982	129.6774902	76.23000336	148.3574982	129.6774902	76.23000336
1928.5	148.394989	129.7574921	76.4650116	148.394989	129.7574921	76.4650116
1929.5	148.4274902	129.8199921	76.65500641	148.4274902	129.8199921	76.65500641
1930.5	148.4674835	129.8925018	76.87749481	148.4674835	129.8925018	76.87749481
1931.5	148.5299988	130.0299988	77.19749451	148.5299988	130.0299988	77.19749451
1932.5	148.5899963	130.1499939	77.50499725	148.5899963	130.1499939	77.50499725
1933.5	148.6825104	130.3424988	77.99250793	148.6825104	130.3424988	77.99250793
1934.5	148.7799988	130.542511	78.51750183	148.7799988	130.542511	78.51750183
1935.5	148.9049988	130.7975006	79.21250153	148.9049988	130.7975006	79.21250153
1936.5	149.0125122	131.0249939	79.80500793	149.0125122	131.0249939	79.80500793
1937.5	149.1175232	131.2499847	80.38000488	149.1175232	131.2499847	80.38000488
1938.5	149.210022	131.4549866	80.9750061	149.210022	131.4549866	80.9750061
1939.5	149.3000183	131.6524963	81.57000732	149.3000183	131.6524963	81.57000732
1940.5	149.3750153	131.8074951	82.07250214	149.3750153	131.8074951	82.07250214
1941.5	149.4375153	131.9349976	82.54000854	149.4375153	131.9349976	82.54000854
1942.5	149.4549866	131.9774933	82.73750305	149.4549866	131.9774933	82.73750305
1943.5	149.4649963	132.0024872	82.7775116	149.4649963	132.0024872	82.7775116
1944.5	149.4649963	132	82.77000427	149.4649963	132	82.77000427
1945.5	149.4775085	132.0224915	82.81501007	149.4775085	132.0224915	82.81501007
1946.5	149.4925079	132.042511	82.87250519	149.4925079	132.042511	82.87250519
1947.5	149.5099945	132.0575256	82.96500397	149.5099945	132.0575256	82.96500397
1948.5	149.5275116	132.0700226	83.0450058	149.5275116	132.0700226	83.0450058
1949.5	149.5575256	132.1100159	83.26000977	149.5575256	132.1100159	83.26000977
1950.5	149.5675201	132.125	83.39750671	149.5675201	132.125	83.39750671
1951.5	149.5550232	132.0899963	83.43000031	149.5550232	132.0899963	83.43000031
1952.5	149.5500183	132.0849915	83.49250031	149.5500183	132.0849915	83.49250031
1953.5	149.5200195	132.0274963	83.40500641	149.5200195	132.0274963	83.40500641
1954.5	149.4950104	131.9725037	83.31500244	149.4950104	131.9725037	83.31500244
1955.5	149.4674988	131.9199982	83.22000122	149.4674988	131.9199982	83.22000122
1956.5	149.4599915	131.8999939	83.28250122	149.4599915	131.8999939	83.28250122
1957.5	149.4599915	131.8899994	83.36500549	149.4599915	131.8899994	83.36500549
1958.5	149.4599915	131.8749847	83.36500549	149.4599915	131.8749847	83.36500549
1959.5	149.4875031	131.9150085	83.50501251	149.4875031	131.9150085	83.50501251
1960.5	149.5174866	131.9649963	83.72750854	149.5174866	131.9649963	83.72750854
1961.5	149.5499878	132.0224915	83.96750641	149.5499878	132.0224915	83.96750641
1962.5	149.6074982	132.1275024	84.35500336	149.6074982	132.1275024	84.35500336
1963.5	149.6575012	132.2275085	84.80751038	149.6575012	132.2275085	84.80751038
1964.5	149.7249908	132.3600006	85.35250854	149.7249908	132.3600006	85.35250854
1965.5	149.7949982	132.5049896	85.89750671	149.7949982	132.5049896	85.89750671
1966.5	149.875	132.6725006	86.4825058	149.875	132.6725006	86.4825058
1967.5	149.9474945	132.8349915	87.0900116	149.9474945	132.8349915	87.0900116
1968.5	150.0350037	133.0375061	87.82750702	150.0350037	133.0375061	87.82750702
1969.5	150.1125031	133.2225037	88.45500183	150.1125031	133.2225037	88.45500183
1970.5	150.2275085	133.4575043	89.26000977	150.2275085	133.4575043	89.26000977
1971.5	150.3650055	133.7350006	90.22251129	150.3650055	133.7350006	90.22251129
1972.5	150.5	134.0099945	91.18000793	150.5	134.0099945	91.18000793
1973.5	150.644989	134.3025208	92.16750336	150.644989	134.3025208	92.16750336
1974.5	150.7900085	134.605011	93.22000122	150.7900085	134.605011	93.22000122
1975.5	150.9524994	134.9350128	94.39250183	150.9524994	134.9350128	94.39250183
1976.5	151.1049957	135.2424927	95.38499451	151.1049957	135.2424927	95.38499451
1977.5	151.2649994	135.5674896	96.46999359	151.2649994	135.5674896	96.46999359
1978.5	151.4349976	135.9075012	97.61750031	151.4349976	135.9075012	97.61750031
1979.5	151.5749969	136.1999969	98.62249756	151.5749969	136.1999969	98.62249756
1980.5	151.7049866	136.4775085	99.47750092	151.7049866	136.4775085	99.47750092
1981.5	151.8349915	136.7475128	100.3050003	151.8349915	136.7475128	100.3050003
1982.5	151.9700012	137.019989	101.1949921	151.9700012	137.019989	101.1949921
1983.5	152.1249847	137.3225098	102.1949921	152.1249847	137.3225098	102.1949921
1984.5	152.2749939	137.6100159	103.1699982	152.2749939	137.6100159	103.1699982
1985.5	152.4499817	137.9375	104.3074951	152.4499817	137.9375	104.3074951
1986.5	152.644989	138.2975006	105.5725098	152.644989	138.2975006	105.5725098
1987.5	152.8549805	138.6800079	106.8324966	152.8549805	138.6800079	106.8324966
1988.5	153.0624695	139.0424957	108.0074921	153.0624695	139.0424957	108.0074921
1989.5	153.2724915	139.4049988	109.1899872	153.2724915	139.4049988	109.1899872
1990.5	153.4624939	139.7449799	110.2675018	153.4599915	139.7449799	110.2675018
1991.5	153.6300049	140.0424957	111.2000122	153.625	140.0424957	111.1900024
1992.5	153.8175049	140.3774872	112.2624969	153.8099976	140.3774872	112.2350006
1993.5	154.0025024	140.7024841	113.3099976	153.9924927	140.7024841	113.2600098
1994.5	154.1899872	141.0274963	114.3199921	154.1749725	141.0249939	114.2449951
1995.5	154.3549957	141.3049927	115.1699982	154.332489	141.3000031	115.0699921
1996.5	154.5350037	141.6200104	116.2300034	154.5049744	141.6100159	116.0999985
1997.5	154.7049866	141.9199982	117.1949921	154.664978	141.8975067	117.0324936
1998.5	154.8699951	142.2124939	118.1324921	154.8174744	142.1700134	117.9324951
1999.5	155.0449982	142.5175018	119.0949936	154.9749908	142.4475098	118.840004
2000.5	155.25	142.8650055	120.2750015	155.1600037	142.7599945	119.9524994
2001.5	155.4725037	143.2500153	121.5050049	155.3574982	143.1025085	121.1050034
2002.5	155.6900024	143.6300201	122.6824951	155.5475006	143.4275055	122.1775055
2003.5	155.9225159	144.0325012	123.8274994	155.7424927	143.7674866	123.2075043
2004.5	156.155014	144.4499969	124.9699936	155.9349823	144.1099854	124.2050018
2005.5	156.3600159	144.8150024	125.9449921	156.0975037	144.3899841	125.0224991
2006.5	156.5525055	145.1575012	126.7924957	156.2374878	144.6374817	125.6950073
2007.5	156.730011	145.4725037	127.5850067	156.3600006	144.8450012	126.2875137
2008.5	156.8999939	145.7850037	128.3600159	156.469986	145.0400085	126.8550186
2009.5	157.0774994	146.1200256	129.1725159	156.5799866	145.25	127.4450226
2010.5	157.2499847	146.4500122	129.9575043	156.6849976	145.4350281	127.9800186
2011.5	157.4499817	146.8300171	130.8400116	156.8099976	145.6525116	128.6100159
2012.5	157.6399841	147.1825256	131.6225128	156.9200134	145.8350067	129.1350098
2013.5	157.8424988	147.5650024	132.4425049	157.0299988	146.0350037	129.6899872
2014.5	158.0375061	147.9350128	133.2200012	157.1299896	146.2124939	130.1824951
2015.5	158.2599945	148.3399963	134.0649872	157.2424927	146.4124908	130.7200012
2016.5	158.4950104	148.7374878	134.8099976	157.3475037	146.5974884	131.144989
2017.5	158.7350159	149.1324921	135.5550079	157.4474792	146.7774963	131.5500183
2018.5	158.9750061	149.5349884	136.3025055	157.5399933	146.9549866	131.9275208
2019.5	159.2350159	149.9549866	137.0800018	157.6450043	147.1524963	132.3450012
2020.5	159.4850159	150.3574982	137.7400055	157.7325134	147.3274994	132.6475067
2021.5	159.7275085	150.7299957	138.3549957	157.8050079	147.4725037	132.9000092
2022.5	159.9850159	151.1100006	138.9674835	157.8800049	147.6350098	133.1750031
2023.5	160.2124939	151.4424896	139.5124817	157.9299927	147.7450104	133.3650055
2024.5	160.4600067	151.7774963	140.0475006	157.9799957	147.8650208	133.5724945
2025.5	160.7200012	152.1250153	140.5999908	158.0325012	147.9975281	133.7975006
2026.5	160.9674988	152.4499969	141.1324768	158.0749817	148.0975189	133.9899902
2027.5	161.2400055	152.7975159	141.6974792	158.1224823	148.2225189	134.2299805
2028.5	161.5224915	153.1399994	142.2649994	158.1699829	148.3425293	134.457489
2029.5	161.8100128	153.4674988	142.8025055	158.2149811	148.447525	134.6575012
2030.5	162.1300049	153.8074951	143.3775024	158.2724915	148.5899963	134.9199982
2031.5	162.4500122	154.1224976	143.9100037	158.3199921	148.7174988	135.1349945
2032.5	162.7774963	154.4425049	144.4349976	158.3649902	148.8400116	135.3375092
2033.5	163.1000061	154.7350006	144.9250031	158.4049988	148.9350128	135.5
2034.5	163.4424896	155.042511	145.4474792	158.4549866	149.0525055	135.707489
2035.5	163.7649841	155.3250122	145.9224854	158.4924927	149.1499939	135.8825073
2036.5	164.0675049	155.5874939	146.3699799	158.5149841	149.2200012	136.0275116
2037.5	164.3800049	155.8549957	146.8249817	158.5449982	149.2999878	136.1900177
2038.5	164.7100067	156.1224976	147.2924957	158.5849915	149.3924866	136.3875275
2039.5	165.0325012	156.3775024	147.7225037	158.6174927	149.4674988	136.5475311
2040.5	165.3549957	156.6199951	148.1499939	158.644989	149.5349731	136.6925354
2041.5	165.6774902	156.8650055	148.5799866	158.667511	149.594986	136.8325043
2042.5	165.9974976	157.105011	148.9875031	158.6849976	149.6399841	136.9450073
2043.5	166.332489	157.3575134	149.4075012	158.7099915	149.7024994	137.0850067
2044.5	166.6524963	157.5975037	149.8075104	158.7324829	149.75	137.2024841
2045.5	166.9799957	157.8325043	150.2099915	158.7549744	149.7924957	137.3124847
2046.5	167.3349915	158.0924988	150.6400146	158.7874908	149.8674927	137.4725037
2047.5	167.6875	158.3575134	151.0550232	158.832489	149.9450073	137.6300049
2048.5	168.0475006	158.6350098	151.4700012	158.8799896	150.0299988	137.7950134
2049.5	168.4075012	158.9200134	151.8775024	158.9250031	150.1100006	137.9524994
2050.5	168.7475128	159.2075043	152.2599945	158.9624939	150.1650085	138.0749969
2051.5	169.085022	159.5025024	152.6275024	158.9974976	150.2174988	138.1875
2052.5	169.4400177	159.8149872	153.0049896	159.0400085	150.2875061	138.3199921
2053.5	169.8100128	160.1549988	153.3999939	159.0849915	150.3724976	138.4624939
2054.5	170.1900177	160.5124969	153.7924957	159.1224976	150.4449921	138.5800018
2055.5	170.5750275	160.8849945	154.1925049	159.1575012	150.5099945	138.6874847
2056.5	170.9725037	161.2799988	154.6075134	159.2024841	150.5950012	138.8124847
2057.5	171.3750153	161.6899872	155.019989	159.2474823	150.6724854	138.9299927
2058.5	171.792511	162.125	155.4399872	159.3050079	150.7624817	139.0650024
2059.5	172.2174988	162.5724945	155.8749847	159.3575134	150.8474884	139.1950073
2060.5	172.667511	163.0574951	156.3299866	159.4225006	150.9524841	139.355011
2061.5	173.1350098	163.5650024	156.7949829	159.4975128	151.0724792	139.5249939
2062.5	173.6075134	164.0850067	157.2799988	159.5675201	151.1849823	139.6799927
2063.5	174.1075134	164.6424866	157.7949982	159.6400299	151.3099976	139.8549957
2064.5	174.6199951	165.2149963	158.3224945	159.7050171	151.417511	140.0074921
2065.5	175.1474915	165.8300171	158.8724976	159.7700195	151.5299988	140.1674957
2066.5	175.6800079	166.460022	159.4349976	159.8475189	151.6499939	140.3349915
2067.5	176.2174988	167.0924988	160.0149994	159.9125214	151.7600098	140.4824829
2068.5	176.7650146	167.7375183	160.6149902	159.9850159	151.8700256	140.6399841
2069.5	177.3224945	168.3925018	161.2399902	160.0600281	151.980011	140.7999878
2070.5	177.8899841	169.0524902	161.8774872	160.1225128	152.0749969	140.9375
2071.5	178.4700012	169.7274933	162.5399933	160.1900177	152.1750031	141.0800018
2072.5	179.0375061	170.3874969	163.1924896	160.2425079	152.2475128	141.1775208
2073.5	179.6075134	171.0449982	163.8475037	160.3025055	152.3200073	141.2875061
2074.5	180.1700134	171.6900024	164.5024872	160.3725128	152.3975067	141.4150085
2075.5	180.7599945	172.3575134	165.1950073	160.4550018	152.4974976	141.5675049
2076.5	181.355011	173.0225067	165.8950043	160.5375061	152.5899963	141.7149963
2077.5	181.9450073	173.6775208	166.5975037	160.6100006	152.6749878	141.8475037
2078.5	182.5250092	174.3225098	167.292511	160.6699982	152.7424927	141.9475098
2079.5	183.1074982	174.9725037	167.9950256	160.7450104	152.8174744	142.0675201
2080.5	183.6725159	175.6000061	168.6800232	160.8050079	152.8674774	142.1475067
2081.5	184.2350159	176.2275085	169.3724976	160.8600006	152.9124908	142.2225189
2082.5	184.7975159	176.8525085	170.0549927	160.9324951	152.9724884	142.3275146
2083.5	185.3450012	177.4625092	170.7274933	161.0149994	153.0325012	142.4300232
2084.5	185.8950195	178.0775146	171.4049988	161.1175079	153.1200104	142.5675201
2085.5	186.4350128	178.6650085	172.0699768	161.2325134	153.2200012	142.7200012
2086.5	186.9600067	179.2350159	172.7149811	161.3325043	153.3025055	142.8450012
2087.5	187.480011	179.7975006	173.3449707	161.4300232	153.3800049	142.9674988
2088.5	187.9850159	180.3399963	173.9474792	161.5100098	153.4449921	143.0550079
2089.5	188.4850159	180.8749847	174.5374756	161.5874939	153.5099945	143.1374969
2090.5	188.9975128	181.4124908	175.1324768	161.6925049	153.6125031	143.269989
2091.5	189.5174866	181.9474792	175.7174988	161.8074951	153.7200012	143.417511
2092.5	190.0449982	182.4874725	176.3025055	161.9375	153.8475037	143.5975037
2093.5	190.5649872	183.0174866	176.8774872	162.0524902	153.9650116	143.7525024
2094.5	191.0874939	183.5424957	177.4375	162.1524963	154.0725098	143.8824768
2095.5	191.5899963	184.0399933	177.9624939	162.25	154.1699982	144.0099945
2096.5	192.0975037	184.5400085	178.4825134	162.3575134	154.2799988	144.1575012
2097.5	192.6000061	185.0375061	178.9975128	162.4674988	154.394989	144.3150024
2098.5	193.0850067	185.5125122	179.4850159	162.5525055	154.4824982	144.4399872
2099.5	193.5550232	185.9650116	179.9450073	162.6025085	154.5500031	144.5149994
2100.5	194.0250092	186.417511	180.4049988	162.6625061	154.6324921	144.6200104
2101.5	194.4825134	186.8475037	180.8400116	162.7224884	154.7124939	144.730011
2102.5	194.9275208	187.2600098	181.2575073	162.7474976	154.7574768	144.7899933
2103.5	195.3575134	187.6474915	181.6475067	162.7474976	154.7774811	144.8150024
2104.5	195.7725067	188.0124969	182.0125122	162.7225037	154.7774963	144.8049927
2105.5	196.1800079	188.3699951	182.3575134	162.6875	154.7649689	144.7774963
2106.5	196.5899963	188.7250061	182.6975098	162.644989	154.7499847	144.7399902
2107.5	196.9974976	189.0699921	183.0274963	162.6025085	154.7350006	144.7024994
2108.5	197.4174957	189.4224854	183.3650055	162.5774841	154.7325134	144.6999817
2109.5	197.8450012	189.769989	183.6950073	162.5524902	154.730011	144.6999817
2110.5	198.2450104	190.0950012	184	162.4925079	154.6850128	144.644989
2111.5	198.6125031	190.3925018	184.2825012	162.4049988	154.6200104	144.5550079
2112.5	198.9500122	190.6625061	184.5375061	162.2949982	154.5299988	144.4300079
2113.5	199.2799988	190.9200134	184.7799988	162.1949921	154.4499969	144.3200073
2114.5	199.5924988	191.1625214	185.0125122	162.0950012	154.3675079	144.2124939
2115.5	199.9075012	191.4025269	185.2450104	161.9850006	154.2799988	144.0850067
2116.5	200.2075043	191.6225281	185.4649963	161.8500061	154.1699982	143.917511
2117.5	200.5275116	191.8450165	185.6849976	161.7250061	154.0674896	143.7649994
2118.5	200.8675232	192.0850067	185.9200134	161.6399994	154.0074921	143.6650085
2119.5	201.2150116	192.3250122	186.1625061	161.5749969	153.957489	143.5950012
2120.5	201.572525	192.5675201	186.4049988	161.510025	153.9049988	143.5124969
2121.5	201.9550171	192.8275146	186.6600037	161.4625092	153.8650055	143.4499969
2122.5	202.3525085	193.0975037	186.9250031	161.4425201	153.8600006	143.4300079
2123.5	202.7850037	193.394989	187.2125092	161.4600372	153.8850098	143.457489
2124.5	203.2425232	193.707489	187.5175171	161.4975281	153.9250031	143.5099792
2125.5	203.7100067	194.019989	187.8300018	161.5274963	153.960022	143.5574951
2126.5	204.1800232	194.3274841	188.1400146	161.5625	153.9925232	143.6074982
2127.5	204.6525116	194.6374817	188.4525146	161.5899963	154.019989	143.6524963
2128.5	205.1150208	194.9425049	188.7550049	161.6125031	154.0424957	143.6849976
2129.5	205.5524902	195.2324982	189.042511	161.6325073	154.0624847	143.7149963
2130.5	206.0050049	195.5274963	189.3350067	161.6800079	154.114975	143.7850037
2131.5	206.4700165	195.8299866	189.6275024	161.7349854	154.1699829	143.8574982
2132.5	206.9700165	196.1574707	189.9425049	161.8199921	154.2499847	143.9700012
2133.5	207.4624939	196.4874878	190.2524872	161.8899994	154.3124847	144.0574951
2134.5	207.9700165	196.832489	190.5674896	161.9750061	154.3874969	144.1625061
2135.5	208.4575195	197.1699982	190.8674927	162.0675049	154.4649963	144.2799988
2136.5	208.9475098	197.5149841	191.1649933	162.1899872	154.5650024	144.4424896
2137.5	209.4075012	197.8499908	191.4449921	162.3099976	154.6625061	144.5924988
2138.5	209.8400116	198.1624908	191.707489	162.4049988	154.7400208	144.7149811
2139.5	210.2725067	198.4799957	191.9649963	162.5100098	154.8275146	144.8549805
2140.5	210.6850128	198.7774963	192.2075043	162.6075134	154.9049988	144.989975
2141.5	211.0449982	199.0400085	192.4225159	162.667511	154.9550018	145.0699768
2142.5	211.3800049	199.2850037	192.6225281	162.7200012	154.9925232	145.1349945
2143.5	211.6475067	199.4825134	192.7850189	162.7250061	154.9975281	145.1450043
2144.5	211.8824921	199.6575012	192.9225159	162.7249908	154.9925232	145.1475067
2145.5	212.0950012	199.8199921	193.0425262	162.7400055	154.9949951	145.1600189
2146.5	212.2825012	199.9674988	193.147522	162.7575073	155.0025024	145.1800232
2147.5	212.4524841	200.1024933	193.2375183	162.7924957	155.019989	145.2125092
2148.5	212.6174774	200.2274933	193.3175354	162.8274841	155.0375061	145.2474976
2149.5	212.8024902	200.3674927	193.4025269	162.875	155.0649872	145.2975006
2150.5	212.9875031	200.5149841	193.4900208	162.9250183	155.0899963	145.3474884
2151.5	213.1875	200.6699982	193.5875244	162.9925079	155.1324768	145.4249725
2152.5	213.3675079	200.8074799	193.6650085	163.0400085	155.1624908	145.4749756
2153.5	213.5449982	200.9374847	193.7400208	163.1000061	155.2049866	145.552475
2154.5	213.6949921	201.0449829	193.8025055	163.1399994	155.2299805	145.5999908
2155.5	213.855011	201.1549988	193.8724976	163.1875	155.2649841	145.6575012
2156.5	214.0124969	201.2549896	193.9324951	163.2149963	155.2849884	145.6849823
2157.5	214.1649933	201.344986	193.9899902	163.2275085	155.289978	145.6974945
2158.5	214.3374939	201.4474792	194.0549774	163.2449951	155.2949829	145.7124939
2159.5	214.5024872	201.5424805	194.1124725	163.2525024	155.2949982	145.7099915
2160.5	214.6699982	201.6499634	194.1749878	163.2724915	155.3074799	145.7174988
2161.5	214.8724823	201.7849731	194.2524872	163.3249817	155.3424988	145.7724915
2162.5	215.0949707	201.9324951	194.3349915	163.3874817	155.3849792	145.8374939
2163.5	215.3699951	202.1124878	194.4374847	163.4874878	155.4549866	145.9449921
2164.5	215.6274872	202.2850037	194.5350037	163.5674744	155.5174866	146.0325012
2165.5	215.8925018	202.4700012	194.6424866	163.6349792	155.5749817	146.1099854
2166.5	216.1824646	202.6699982	194.7599945	163.7124939	155.6399841	146.2049866
2167.5	216.4799805	202.8825073	194.8874969	163.7825012	155.7024841	146.2949829
2168.5	216.7624817	203.0874939	195.0124969	163.8424988	155.7599945	146.3699646
2169.5	217.0149689	203.2724915	195.1300201	163.8849945	155.8050079	146.4224854
2170.5	217.2449646	203.4299774	195.2250061	163.9075012	155.832489	146.4524841
2171.5	217.4249725	203.5549774	195.292511	163.9075012	155.8374939	146.4474792
2172.5	217.5774841	203.6649933	195.355011	163.9025116	155.8374939	146.4400024
2173.5	217.7474823	203.7899933	195.4250031	163.9075012	155.8450012	146.4349976
2174.5	217.9324646	203.9324799	195.5050049	163.9325256	155.8750153	146.4649963
2175.5	218.1024933	204.0674896	195.5775146	163.9350281	155.8849945	146.4700012
2176.5	218.2574768	204.1974945	195.6525116	163.9400177	155.8999939	146.4824829
2177.5	218.4324646	204.332489	195.7325134	163.9750061	155.9375	146.5325012
2178.5	218.5749969	204.4425049	195.7975006	164.0125122	155.9749908	146.5849915
2179.5	218.6774902	204.530014	195.8499908	164.042511	156.0049896	146.6299896
2180.5	218.7675018	204.5950012	195.8849792	164.0550079	156.0249939	146.6625061
2181.5	218.8225098	204.625	195.9049835	164.0500031	156.0375061	146.6700134
2182.5	218.8424988	204.6274872	195.914978	164.0225067	156.0299988	146.6475067
2183.5	218.8175354	204.6074982	195.914978	163.9750061	156.0075073	146.6025085
2184.5	218.8050232	204.5924988	195.9199677	163.9525146	156	146.5825195
2185.5	218.7524872	204.5400085	195.8974762	163.9225159	155.9850006	146.5525208
2186.5	218.6800079	204.4750061	195.8674927	163.8925018	155.969986	146.5175018
2187.5	218.5674744	204.3675079	195.8099823	163.8475037	155.9449768	146.4649963
2188.5	218.4449921	204.2550049	195.7499847	163.8025055	155.9224854	146.4150085
2189.5	218.3349915	204.1500092	195.6924744	163.7799988	155.9149933	146.3974915
2190.5	218.2249756	204.0525208	195.6424866	163.7724915	155.9225006	146.3999939
2191.5	218.1424866	203.9725037	195.6049805	163.7850037	155.9474945	146.4375
2192.5	218.0724792	203.9000092	195.5699768	163.8149872	155.9825134	146.4949951
2193.5	217.9549866	203.792511	195.5124817	163.8224945	156.0000305	146.5274963
2194.5	217.8099823	203.6549988	195.4349976	163.8199921	156.0050049	146.542511
2195.5	217.6824951	203.5249939	195.3600006	163.8475037	156.0299988	146.5899963
2196.5	217.542511	203.3899841	195.2799988	163.875	156.0500031	146.6350098
2197.5	217.3625031	203.2424927	195.1900024	163.8625031	156.0449982	146.6250153
2198.5	217.1900177	203.1024933	195.105011	163.8450012	156.0375061	146.6100006
2199.5	217.0400085	202.969986	195.0250092	163.8349915	156.0350037	146.6025085
2200.5	216.8775177	202.8374939	194.9500122	163.8374939	156.0375061	146.6049957
2201.5	216.707489	202.7050018	194.8700104	163.8424988	156.0375061	146.6124878
2202.5	216.5375061	202.5800018	194.7850037	163.8699951	156.0625153	146.6575012
2203.5	216.3750305	202.4524994	194.6925049	163.907486	156.092514	146.7124939
2204.5	216.20755	202.3150024	194.5975037	163.927475	156.1075134	146.7474823
2205.5	216.0675354	202.1999969	194.5200043	163.9649963	156.1350098	146.8049927
2206.5	215.8900146	202.0625153	194.4300232	163.9749908	156.1450195	146.8274841
2207.5	215.7450256	201.9625092	194.3600159	164.0024872	156.1650085	146.8724823
2208.5	215.6025085	201.8650208	194.292511	164.0350037	156.1850128	146.9224854
2209.5	215.4250183	201.7425079	194.2125092	164.0349884	156.1800079	146.9199829
2210.5	215.2200165	201.6000061	194.1225128	164.019989	156.1650085	146.8924866
2211.5	214.9725037	201.4300079	194.0150146	163.9949951	156.1450043	146.8474884
2212.5	214.7124939	201.2525177	193.8999939	163.9499817	156.1150055	146.782486
2213.5	214.4625244	201.0800171	193.7900085	163.9125061	156.0899963	146.7299957
2214.5	214.2100067	200.9075165	193.6800232	163.8650055	156.0550232	146.6649933
2215.5	213.9100037	200.7050323	193.5550232	163.7949982	156.0100098	146.5724792
2216.5	213.6075134	200.5000305	193.4250183	163.7149963	155.9624939	146.4674988
2217.5	213.3000031	200.2850189	193.2825165	163.6549988	155.9274902	146.3999939
2218.5	212.980011	200.065033	193.1325226	163.6025085	155.8974915	146.3399963
2219.5	212.6625061	199.8500061	192.9875183	163.5500183	155.8674927	146.2799988
2220.5	212.3424988	199.6350098	192.8375092	163.4925232	155.832489	146.2124939
2221.5	212.042511	199.4350128	192.6950226	163.4325256	155.7949829	146.1400146
2222.5	211.7525177	199.2325134	192.5600128	163.3575134	155.739975	146.042511
2223.5	211.4600067	199.0274963	192.4275055	163.272522	155.6774902	145.9349976
2224.5	211.1675262	198.8300018	192.2949982	163.2075195	155.6300049	145.8500061
2225.5	210.8625031	198.6224976	192.1549988	163.1275024	155.5724945	145.7474976
2226.5	210.5800018	198.4324951	192.019989	163.0625	155.5224915	145.6650085
2227.5	210.2875061	198.2274933	191.8799896	162.9925079	155.4674988	145.5750122
2228.5	209.9850159	198.0074921	191.7274933	162.9275055	155.4150085	145.4900208
2229.5	209.6850128	197.7950134	191.5674744	162.8800049	155.3800049	145.4350128
2230.5	209.3975067	197.5975037	191.4099884	162.8399963	155.3424988	145.3925018
2231.5	209.1199951	197.4100037	191.2549896	162.7900085	155.292511	145.3325043
2232.5	208.8450012	197.2200012	191.1024933	162.7599945	155.2525177	145.2850037
2233.5	208.5800018	197.042511	190.9550018	162.7275085	155.2100067	145.2275085
2234.5	208.3175049	196.8725128	190.8074951	162.707489	155.1800079	145.1850128
2235.5	208.0749969	196.7225037	190.6649933	162.6875	155.1475067	145.1450043
2236.5	207.8399963	196.5700073	190.5249939	162.6725006	155.1175079	145.114975
2237.5	207.6324921	196.4400024	190.407486	162.6674957	155.0924988	145.0874939
2238.5	207.4325256	196.3075104	190.2924805	162.6474915	155.0600128	145.0424957
2239.5	207.2350159	196.1775055	190.177475	162.6399841	155.0350037	145.0074921
2240.5	207.0449982	196.0450134	190.0649719	162.6324768	155.0124969	144.9750061
2241.5	206.8375244	195.9024963	189.9449921	162.6324768	154.9974976	144.9575043
2242.5	206.6275177	195.7649994	189.8199921	162.6399841	154.9874878	144.9524994
2243.5	206.4300079	195.6399994	189.7024841	162.6524963	154.9799957	144.9525146
2244.5	206.2250061	195.5150146	189.5799866	162.6424866	154.957489	144.9300079
2245.5	206.0274963	195.4000092	189.4624939	162.6475067	154.9425049	144.9225159
2246.5	205.8549805	195.2950134	189.3600159	162.6700134	154.9400177	144.9350281
2247.5	205.6699982	195.1850128	189.2500153	162.6800232	154.9325104	144.9300079
2248.5	205.4774933	195.0800018	189.1375122	162.6700134	154.9100037	144.9024963
2249.5	205.3149872	194.9900208	189.0450134	162.6750183	154.8950043	144.8950043
2250.5	205.1699982	194.905014	188.960022	162.6725006	154.8824921	144.8775024
2251.5	205.0600128	194.842514	188.8975067	162.6900024	154.8899994	144.8950043
2252.5	204.9475098	194.7850037	188.8300171	162.6875153	154.8874817	144.9024963
2253.5	204.8350067	194.7200012	188.7600098	162.7000122	154.8974915	144.9375
2254.5	204.7400208	194.667511	188.7025146	162.7225037	154.9125061	144.9825134
2255.5	204.6425171	194.605011	188.6425018	162.7400055	154.9200134	145.0149994
2256.5	204.5375061	194.5450134	188.5775146	162.7600098	154.9250031	145.042511
2257.5	204.4150085	194.4674988	188.4975128	162.7600098	154.9200134	145.042511
2258.5	204.2825165	194.3925018	188.4100037	162.7675171	154.917511	145.0525055
2259.5	204.1400146	194.3175049	188.3175049	162.7500305	154.9000092	145.042511
2260.5	203.9900055	194.2449951	188.2200165	162.7250061	154.8775024	145.0299988
2261.5	203.855011	194.1824951	188.1300049	162.7075043	154.8625031	145.0200043
2262.5	203.7050018	194.1125183	188.0325165	162.6750031	154.8325043	144.9850159
2263.5	203.5400085	194.0325012	187.9225159	162.6324921	154.8000031	144.9399872
2264.5	203.3875122	193.9499817	187.8175201	162.6049957	154.7825012	144.9125061
2265.5	203.2225189	193.8524933	187.7000122	162.5599976	154.7575073	144.8600006
2266.5	203.0325165	193.7449799	187.5675201	162.4949951	154.7225037	144.7850037
2267.5	202.8525238	193.6399841	187.4375305	162.4524841	154.7024994	144.7424927
2268.5	202.6925354	193.5449829	187.3175354	162.4249878	154.6925049	144.7124939
2269.5	202.5300293	193.4474792	187.197525	162.3724976	154.667511	144.6525116
2270.5	202.3525238	193.3399963	187.0675201	162.3349915	154.6475067	144.6125183
2271.5	202.1500244	193.2124939	186.9150085	162.2825012	154.6125183	144.5525208
2272.5	201.9575195	193.0874939	186.7725067	162.2449799	154.5874939	144.5000153
2273.5	201.7675171	192.9700012	186.6324921	162.1999817	154.5599823	144.4300232
2274.5	201.5550232	192.8299866	186.4750061	162.1249847	154.5124969	144.3275146
2275.5	201.3650208	192.7049866	186.3299866	162.0574951	154.4724884	144.2400055
2276.5	201.1925049	192.5899963	186.1949768	161.9999847	154.4424896	144.1700134
2277.5	201.0299988	192.4774933	186.0624695	161.9524841	154.4149933	144.1175232
2278.5	200.8774872	192.3674927	185.9399719	161.9049835	154.3874817	144.0600128
2279.5	200.7264404	192.2478943	185.8144684	161.8717041	154.3680267	144.0115967
2280.5	200.586441	192.1334534	185.6955719	161.8422699	154.3513489	143.9563141
2281.5	200.4474792	192.0163879	185.5783539	161.7957764	154.3163605	143.8805695
2282.5	200.3268585	191.9064026	185.4727478	161.7726593	154.3119812	143.8412018
2283.5	200.2068481	191.797226	185.3694153	161.7651672	154.3169861	143.8136902
2284.5	200.0732727	191.6854553	185.2597809	161.7447968	154.3052063	143.7665558
2285.5	199.9684601	191.5952606	185.1742249	161.7407532	154.3030701	143.7498474
2286.5	199.8642883	191.5010986	185.0858765	161.7324219	154.2897491	143.723999
2287.5	199.7626953	191.4083557	185.0019989	161.7076721	154.26474	143.6710358
2288.5	199.6851959	191.3258514	184.9345093	161.6901703	154.2522278	143.6385345
2289.5	199.6265259	191.2719574	184.8836823	161.687027	154.2471008	143.6273804
2290.5	199.5752411	191.223175	184.8383484	161.6751862	154.2385864	143.6039124
2291.5	199.5325928	191.1804199	184.8023682	161.6678467	154.2349854	143.5806122
2292.5	199.4877625	191.1354523	184.7618866	161.6533356	154.2246857	143.5512848
2293.5	199.4402771	191.0844879	184.7193451	161.6335602	154.2063293	143.5180359
2294.5	199.4145813	191.0512238	184.6921539	161.6359558	154.2032166	143.5086212
2295.5	199.3733978	191.0090027	184.6569519	161.6425781	154.2034607	143.5016022
2296.5	199.321167	190.9555817	184.6158447	161.6377716	154.1954193	143.4767303
2297.5	199.2685547	190.9106445	184.5809174	161.6321259	154.1904449	143.4473267
2298.5	199.2204132	190.866684	184.5440063	161.6303406	154.1894989	143.427063
2299.5	199.1805878	190.8343353	184.5167389	161.6243439	154.1871643	143.4043427
