# Supplementary material for: Potential impacts of mercury released from thawing permafrost
Source: Nat Commun. 2020 Sep 16;11:4650. doi: 10.1038/s41467-020-18398-5 (PMC7494925; doi:10.1038/s41467-020-18398-5)
Supplement: Supplementary file 2 — Supplementary Data [file 41467_2020_18398_MOESM2_ESM.zip › out_data_files/Supp_Fig_09.csv]

Date (yr)	RCP85 MeHg Concentration 25th Percentile (ng Hg/L)	RCP85 MeHg Concentration Median (ng Hg/L)	RCP85 MeHg Concentration 75th Percentile (ng Hg/L)	RCP45 MeHg Concentration 25th Percentile (ng Hg/L)	RCP45 MeHg Concentration Median (ng Hg/L)	RCP45 MeHg Concentration 75th Percentile (ng Hg/L)
1901.5	0.094146729	0.079369694	0.069121465	0.094146729	0.079369694	0.069121465
1902.5	0.094170868	0.079390042	0.069139183	0.094170868	0.079390042	0.069139183
1903.5	0.09410914	0.079337999	0.069093861	0.09410914	0.079337999	0.069093861
1904.5	0.094193339	0.079408988	0.069155678	0.094193339	0.079408988	0.069155678
1905.5	0.094496675	0.079664692	0.069378369	0.094496675	0.079664692	0.069378369
1906.5	0.094470233	0.079642408	0.06935896	0.094470233	0.079642408	0.06935896
1907.5	0.094427161	0.079606094	0.069327332	0.094427161	0.079606094	0.069327332
1908.5	0.094285741	0.079486869	0.069223501	0.094285741	0.079486869	0.069223501
1909.5	0.094248056	0.079455085	0.069195829	0.094248056	0.079455085	0.069195829
1910.5	0.094051972	0.079289779	0.069051862	0.094051972	0.079289779	0.069051862
1911.5	0.093969323	0.079220101	0.068991184	0.093969323	0.079220101	0.068991184
1912.5	0.093608528	0.078915939	0.068726286	0.093608528	0.078915939	0.068726286
1913.5	0.093735114	0.079022646	0.068819225	0.093735114	0.079022646	0.068819225
1914.5	0.093592897	0.078902751	0.068714812	0.093592897	0.078902751	0.068714812
1915.5	0.093625769	0.078930453	0.06873893	0.093625769	0.078930453	0.06873893
1916.5	0.093715653	0.07900624	0.068804927	0.093715653	0.07900624	0.068804927
1917.5	0.093580194	0.078892045	0.068705477	0.093580194	0.078892045	0.068705477
1918.5	0.09361741	0.078923412	0.068732806	0.09361741	0.078923412	0.068732806
1919.5	0.093768075	0.079050437	0.068843424	0.093768075	0.079050437	0.068843424
1920.5	0.093774542	0.079055898	0.068848178	0.093774542	0.079055898	0.068848178
1921.5	0.093584985	0.07889609	0.068709001	0.093584985	0.07889609	0.068709001
1922.5	0.093525268	0.078845747	0.068665162	0.093525268	0.078845747	0.068665162
1923.5	0.093345247	0.078693993	0.068532988	0.093345247	0.078693993	0.068532988
1924.5	0.093255945	0.07861869	0.068467423	0.093255945	0.07861869	0.068467423
1925.5	0.092814192	0.078246281	0.068143107	0.092814192	0.078246281	0.068143107
1926.5	0.092972346	0.078379616	0.068259224	0.092972346	0.078379616	0.068259224
1927.5	0.093044072	0.078440085	0.068311878	0.093044072	0.078440085	0.068311878
1928.5	0.09328682	0.078644723	0.068490095	0.09328682	0.078644723	0.068490095
1929.5	0.093271472	0.078631789	0.06847883	0.093271472	0.078631789	0.06847883
1930.5	0.093609847	0.078917056	0.06872727	0.093609847	0.078917056	0.06872727
1931.5	0.093836188	0.079107881	0.068893448	0.093836188	0.079107881	0.068893448
1932.5	0.094504759	0.079671517	0.069384307	0.094504759	0.079671517	0.069384307
1933.5	0.094652273	0.079795867	0.069492608	0.094652273	0.079795867	0.069492608
1934.5	0.094845876	0.07995908	0.069634751	0.094845876	0.07995908	0.069634751
1935.5	0.094609693	0.07975997	0.069461346	0.094609693	0.07975997	0.069461346
1936.5	0.094535038	0.079697028	0.069406524	0.094535038	0.079697028	0.069406524
1937.5	0.094621792	0.079770163	0.069470219	0.094621792	0.079770163	0.069470219
1938.5	0.094653703	0.079797067	0.069493637	0.094653703	0.079797067	0.069493637
1939.5	0.094564036	0.079721466	0.069427803	0.094564036	0.079721466	0.069427803
1940.5	0.094685495	0.079823852	0.069516972	0.094685495	0.079823852	0.069516972
1941.5	0.095006317	0.08009433	0.069752522	0.095006317	0.08009433	0.069752522
1942.5	0.09486939	0.079978898	0.069651999	0.09486939	0.079978898	0.069651999
1943.5	0.095375799	0.080405824	0.07002379	0.095375799	0.080405824	0.07002379
1944.5	0.095487431	0.080499932	0.070105746	0.095487431	0.080499932	0.070105746
1945.5	0.095589027	0.080585584	0.070180342	0.095589027	0.080585584	0.070180342
1946.5	0.095395029	0.080422044	0.070037916	0.095395029	0.080422044	0.070037916
1947.5	0.095397331	0.080423988	0.070039608	0.095397331	0.080423988	0.070039608
1948.5	0.095493428	0.080504999	0.070110172	0.095493428	0.080504999	0.070110172
1949.5	0.095439449	0.08045949	0.070070542	0.095439449	0.08045949	0.070070542
1950.5	0.09542124	0.080444135	0.070057169	0.09542124	0.080444135	0.070057169
1951.5	0.095453128	0.080471009	0.070080578	0.095453128	0.080471009	0.070080578
1952.5	0.095018983	0.080105014	0.069761835	0.095018983	0.080105014	0.069761835
1953.5	0.094907776	0.080011256	0.069680177	0.094907776	0.080011256	0.069680177
1954.5	0.094773881	0.079898372	0.069581881	0.094773881	0.079898372	0.069581881
1955.5	0.094795659	0.079916731	0.06959787	0.094795659	0.079916731	0.06959787
1956.5	0.094665863	0.079807304	0.069502577	0.094665863	0.079807304	0.069502577
1957.5	0.094803847	0.07992363	0.069603875	0.094803847	0.07992363	0.069603875
1958.5	0.094747357	0.079876013	0.069562398	0.094747357	0.079876013	0.069562398
1959.5	0.09512838	0.08019723	0.069842145	0.09512838	0.08019723	0.069842145
1960.5	0.094943181	0.080041103	0.069706179	0.094943181	0.080041103	0.069706179
1961.5	0.094800517	0.079920836	0.069601432	0.094800517	0.079920836	0.069601432
1962.5	0.094828233	0.079944201	0.069621787	0.094828233	0.079944201	0.069621787
1963.5	0.094752394	0.079880275	0.069566108	0.094752394	0.079880275	0.069566108
1964.5	0.094793357	0.079914801	0.069596186	0.094793357	0.079914801	0.069596186
1965.5	0.094967723	0.080061801	0.069724202	0.094967723	0.080061801	0.069724202
1966.5	0.095217042	0.080272004	0.069907263	0.095217042	0.080272004	0.069907263
1967.5	0.095292948	0.08033599	0.069962993	0.095292948	0.08033599	0.069962993
1968.5	0.095253952	0.080303118	0.069934353	0.095253952	0.080303118	0.069934353
1969.5	0.09593907	0.080880709	0.070437357	0.09593907	0.080880709	0.070437357
1970.5	0.096083358	0.08100237	0.070543304	0.096083358	0.08100237	0.070543304
1971.5	0.096192069	0.081094012	0.070623115	0.096192069	0.081094012	0.070623115
1972.5	0.096345663	0.081223495	0.070735879	0.096345663	0.081223495	0.070735879
1973.5	0.096269555	0.081159338	0.070680007	0.096269555	0.081159338	0.070680007
1974.5	0.0965086	0.081360862	0.070855513	0.0965086	0.081360862	0.070855513
1975.5	0.096574761	0.081416629	0.070904091	0.096574761	0.081416629	0.070904091
1976.5	0.09669172	0.081515223	0.070989966	0.09669172	0.081515223	0.070989966
1977.5	0.096766479	0.08157824	0.071044847	0.096766479	0.08157824	0.071044847
1978.5	0.097208656	0.081951015	0.071369484	0.097208656	0.081951015	0.071369484
1979.5	0.097299784	0.082027823	0.07143639	0.097299784	0.082027823	0.07143639
1980.5	0.097933114	0.082561746	0.071901374	0.097933114	0.082561746	0.071901374
1981.5	0.098438948	0.08298818	0.07227274	0.098438948	0.08298818	0.07227274
1982.5	0.098486729	0.083028458	0.072307825	0.098486729	0.083028458	0.072307825
1983.5	0.098791294	0.08328522	0.072531425	0.098791294	0.08328522	0.072531425
1984.5	0.099156454	0.083593078	0.072799534	0.099156454	0.083593078	0.072799534
1985.5	0.100017607	0.08431907	0.073431782	0.100017607	0.08431907	0.073431782
1986.5	0.099926226	0.084242038	0.07336469	0.099926226	0.084242038	0.07336469
1987.5	0.100576758	0.084790461	0.073842309	0.100576758	0.084790461	0.073842309
1988.5	0.100947306	0.085102849	0.07411436	0.100947306	0.085102849	0.07411436
1989.5	0.100872994	0.085040204	0.074059799	0.100872994	0.085040204	0.074059799
1990.5	0.100711428	0.084904	0.073941186	0.100711428	0.084904	0.073941186
1991.5	0.100825027	0.084999763	0.074024573	0.100825027	0.084999763	0.074024573
1992.5	0.101213418	0.085327193	0.074309729	0.101213418	0.085327193	0.074309729
1993.5	0.101572096	0.085629582	0.074573062	0.101572096	0.085629582	0.074573062
1994.5	0.101816952	0.085836008	0.074752845	0.101816952	0.085836008	0.074752845
1995.5	0.102879308	0.086731613	0.075532794	0.102879308	0.086731613	0.075532794
1996.5	0.103798986	0.087506928	0.076207995	0.103798986	0.087506928	0.076207995
1997.5	0.104461685	0.088065602	0.076694533	0.104461685	0.088065602	0.076694533
1998.5	0.104903139	0.088437766	0.077018648	0.104903139	0.088437766	0.077018648
1999.5	0.105024397	0.08854001	0.077107698	0.105024397	0.08854001	0.077107698
2000.5	0.105404221	0.088860214	0.077386543	0.10539607	0.088853337	0.077380553
2001.5	0.105110064	0.088612236	0.077170596	0.105092064	0.088597059	0.077157371
2002.5	0.105728447	0.089133576	0.077624612	0.105675459	0.089088902	0.077585705
2003.5	0.105837286	0.08922533	0.077704519	0.105735883	0.089139834	0.077630065
2004.5	0.106349126	0.089656822	0.078080297	0.106180906	0.089515008	0.077956781
2005.5	0.106175147	0.089510158	0.077952594	0.105939701	0.089311674	0.07777971
2006.5	0.107008278	0.090212509	0.078564249	0.106654704	0.089914449	0.078304663
2007.5	0.107372463	0.090519533	0.078831628	0.106861256	0.090088569	0.078456305
2008.5	0.107565679	0.09068241	0.078973487	0.106941603	0.090156309	0.078515299
2009.5	0.10776303	0.090848789	0.079118371	0.106970333	0.090180531	0.078536391
2010.5	0.108657457	0.091602825	0.07977505	0.107652567	0.090755671	0.079037257
2011.5	0.109683514	0.09246783	0.080528364	0.108414471	0.091397993	0.079596654
2012.5	0.110058501	0.092783943	0.080803663	0.108526267	0.091492228	0.079678722
2013.5	0.111288726	0.093821079	0.081706874	0.109410226	0.092237443	0.080327705
2014.5	0.111790501	0.094244108	0.082075283	0.109581873	0.092382141	0.080453724
2015.5	0.111798905	0.094251201	0.08208146	0.109369777	0.092203327	0.080298007
2016.5	0.112385057	0.09474536	0.082511812	0.109609999	0.092405841	0.080474369
2017.5	0.112464406	0.094812252	0.082570076	0.109357394	0.092192911	0.080288939
2018.5	0.11293751	0.095211104	0.082917437	0.109498397	0.09231177	0.08039245
2019.5	0.113797233	0.095935889	0.083548628	0.109971717	0.092710786	0.08073996
2020.5	0.113858298	0.095987365	0.083593451	0.109632433	0.092424758	0.080490865
2021.5	0.11483781	0.096813135	0.084312603	0.110121287	0.092836887	0.080849782
2022.5	0.115288511	0.0971931	0.084643498	0.110290267	0.092979342	0.080973834
2023.5	0.116219088	0.097977601	0.085326716	0.110763803	0.093378536	0.081321493
2024.5	0.1163764	0.098110221	0.085442215	0.110474803	0.09313491	0.081109315
2025.5	0.117682479	0.099211305	0.086401112	0.111138284	0.09369424	0.081596419
2026.5	0.118768238	0.100126647	0.087198265	0.111614838	0.09409599	0.081946299
2027.5	0.119162127	0.100458704	0.087487459	0.111509144	0.094006881	0.081868708
2028.5	0.119591475	0.100820661	0.087802671	0.111394957	0.09391062	0.081784859
2029.5	0.120761477	0.101807021	0.088661686	0.11207626	0.094485	0.082285076
2030.5	0.121347129	0.102300763	0.089091674	0.112244748	0.09462703	0.082408771
2031.5	0.121769212	0.102656588	0.089401536	0.112199701	0.094589047	0.082375698
2032.5	0.122800514	0.103526041	0.090158723	0.112702668	0.095013082	0.082744971
2033.5	0.122672021	0.103417717	0.090064384	0.112157323	0.094553344	0.082344592
2034.5	0.123781003	0.104352631	0.090878576	0.112586044	0.094914764	0.082659341
2035.5	0.124352358	0.104834296	0.091298044	0.112630747	0.094952457	0.082692169
2036.5	0.124317251	0.10480471	0.091272287	0.112041391	0.094455592	0.082259461
2037.5	0.125284508	0.105620146	0.091982432	0.112341896	0.094708927	0.082480088
2038.5	0.125806883	0.106060527	0.092365958	0.112336084	0.094704047	0.082475834
2039.5	0.126595885	0.106725693	0.09294524	0.112546966	0.094881825	0.082630657
2040.5	0.127902418	0.107827172	0.093904495	0.113207772	0.095438913	0.083115831
2041.5	0.128710806	0.108508669	0.094498001	0.1133826	0.095586315	0.08324419
2042.5	0.129456863	0.109137617	0.09504576	0.113533974	0.095713928	0.083355323
2043.5	0.129938811	0.109543905	0.095399603	0.11344637	0.095640078	0.083291009
2044.5	0.131005675	0.110443309	0.096182868	0.113938555	0.096055023	0.083652385
2045.5	0.131396741	0.110773005	0.096469998	0.113836229	0.095968768	0.08357726
2046.5	0.131758511	0.111077987	0.096735604	0.113457918	0.095649831	0.083299495
2047.5	0.132766172	0.111927494	0.09747541	0.113812029	0.095948383	0.083559498
2048.5	0.133723989	0.112734973	0.098178633	0.113973737	0.096084699	0.083678201
2049.5	0.134541884	0.113424495	0.098779112	0.114119314	0.09620744	0.083785079
2050.5	0.135120556	0.113912344	0.099203974	0.114006735	0.096112527	0.083702415
2051.5	0.135804623	0.114489019	0.099706195	0.113823965	0.095958434	0.083568238
2052.5	0.136725009	0.115264952	0.100381926	0.11403589	0.096137092	0.083723813
2053.5	0.137219459	0.115681782	0.100744948	0.114045754	0.096145414	0.08373104
2054.5	0.137906671	0.116261147	0.101249501	0.114291504	0.096352592	0.083911479
2055.5	0.138624013	0.116865888	0.101776145	0.114261255	0.096327096	0.083889283
2056.5	0.139901653	0.117942989	0.102714181	0.114483297	0.096514285	0.084052302
2057.5	0.141362846	0.119174823	0.10378696	0.115053199	0.096994728	0.084470712
2058.5	0.142587408	0.120207176	0.104686007	0.115249619	0.09716031	0.084614925
2059.5	0.143491477	0.12096934	0.105349764	0.11525204	0.097162351	0.084616706
2060.5	0.144603774	0.121907078	0.106166408	0.115329638	0.097227767	0.08467368
2061.5	0.145489484	0.12265376	0.106816672	0.11534778	0.097243063	0.084687002
2062.5	0.147577077	0.124413706	0.108349361	0.115986191	0.097781263	0.085155711
2063.5	0.149350837	0.12590906	0.109651625	0.116165303	0.097932264	0.085287206
2064.5	0.151331633	0.127578959	0.111105934	0.116227843	0.097984985	0.085333124
2065.5	0.152271837	0.128371611	0.111796223	0.115933083	0.097736478	0.085116707
2066.5	0.153682917	0.129561216	0.112832211	0.116086364	0.097865693	0.085229255
2067.5	0.155243054	0.130876482	0.113977656	0.116204038	0.097964883	0.085315637
2068.5	0.157545075	0.132817179	0.115667775	0.117054761	0.098682091	0.085940242
2069.5	0.159203142	0.134214968	0.116885111	0.117081009	0.098704234	0.085959539
2070.5	0.161635444	0.136265516	0.118670896	0.117678784	0.099208169	0.086398408
2071.5	0.163504809	0.137841463	0.120043337	0.117856905	0.099358335	0.086529188
2072.5	0.165571913	0.139584139	0.121561006	0.117723227	0.09924563	0.086431041
2073.5	0.168290883	0.14187634	0.123557232	0.118045077	0.099516973	0.086667344
2074.5	0.170021147	0.143335015	0.124827541	0.117713474	0.099237405	0.086423881
2075.5	0.172907695	0.145768493	0.126946822	0.117824554	0.099331066	0.08650545
2076.5	0.175489217	0.147944838	0.128842145	0.118462548	0.099868923	0.086973846
2077.5	0.177628756	0.149748534	0.130412951	0.118610203	0.099993393	0.087082252
2078.5	0.180108324	0.151838914	0.132233411	0.119008049	0.100328803	0.087374352
2079.5	0.182352006	0.153730422	0.133880705	0.11908076	0.100390099	0.087427728
2080.5	0.183953568	0.155080631	0.135056585	0.118555665	0.09994743	0.08704222
2081.5	0.186426804	0.157165662	0.136872381	0.11879383	0.100148216	0.087217078
2082.5	0.188166827	0.158632577	0.138149917	0.118485689	0.099888437	0.086990841
2083.5	0.190597326	0.160681605	0.139934361	0.11886014	0.10020411	0.087265752
2084.5	0.193001077	0.162708074	0.141699165	0.119208112	0.100497469	0.08752124
2085.5	0.19640857	0.16558072	0.144200891	0.119567886	0.100800775	0.087785386
2086.5	0.198531807	0.167370692	0.145759732	0.119611241	0.100837335	0.087817222
2087.5	0.200312704	0.168872088	0.147067264	0.11936871	0.100632891	0.087639161
2088.5	0.203064516	0.171191961	0.149087608	0.119600594	0.100828372	0.087809414
2089.5	0.206080318	0.173734427	0.151301771	0.120123409	0.101269126	0.088193253
2090.5	0.207816809	0.175198346	0.152576685	0.119811319	0.101006016	0.087964118
2091.5	0.210698605	0.177627802	0.154692441	0.119905576	0.101085469	0.088033311
2092.5	0.213260084	0.179787234	0.156573042	0.120506644	0.101592206	0.088474609
2093.5	0.21589008	0.182004452	0.158503979	0.121032715	0.102035701	0.088860832
2094.5	0.218737409	0.18440488	0.160594448	0.12162672	0.102536462	0.089296944
2095.5	0.22121127	0.186490461	0.162410736	0.12214382	0.102972411	0.089676596
2096.5	0.223201424	0.188168243	0.163871884	0.122138597	0.102968015	0.089672752
2097.5	0.225561112	0.190157563	0.165604368	0.122143485	0.10297215	0.089676358
2098.5	0.227185279	0.1915268	0.166796789	0.121851407	0.102725886	0.0894619
2099.5	0.229473114	0.193455547	0.168476492	0.121815398	0.102695525	0.089435458
2100.5	0.23277612	0.196240142	0.170901552	0.122639254	0.103390075	0.090040311
2101.5	0.236165673	0.199097663	0.173390105	0.123216793	0.103876971	0.090464339
2102.5	0.239185378	0.201643422	0.175607115	0.123668805	0.104258038	0.090796202
2103.5	0.241522282	0.20361355	0.177322879	0.123519279	0.104131982	0.090686433
2104.5	0.243889332	0.205609039	0.179060727	0.123383977	0.104017928	0.09058708
2105.5	0.245743677	0.207172349	0.180422157	0.123546958	0.104155362	0.090706766
2106.5	0.248569965	0.209555	0.182497159	0.124057926	0.104586102	0.091081895
2107.5	0.250361562	0.211065412	0.183812544	0.124029115	0.104561791	0.091060743
2108.5	0.251166761	0.211744219	0.184403688	0.123209216	0.103870593	0.090458788
2109.5	0.252050847	0.21248956	0.185052797	0.122504436	0.103276417	0.089941338
2110.5	0.254135132	0.21424672	0.186583072	0.122815773	0.103538893	0.090169922
2111.5	0.255414456	0.215325207	0.187522352	0.122843191	0.103562012	0.09019006
2112.5	0.25636825	0.216129333	0.188222647	0.121980444	0.102834679	0.089556642
2113.5	0.257000744	0.216662496	0.188686982	0.121454202	0.102391049	0.0891703
2114.5	0.257958859	0.217470259	0.189390436	0.121153139	0.10213723	0.088949248
2115.5	0.259340227	0.218634769	0.190404579	0.121226311	0.102198914	0.089002959
2116.5	0.261111826	0.220128328	0.191705287	0.121047296	0.102047995	0.088871539
2117.5	0.262706935	0.221473023	0.192876369	0.121044591	0.102045715	0.088869549
2118.5	0.265342802	0.223695189	0.194811598	0.121396922	0.102342747	0.089128241
2119.5	0.267639458	0.225631386	0.196497768	0.121387266	0.102334604	0.089121133
2120.5	0.268455654	0.226319462	0.197097033	0.120655201	0.10171745	0.088583663
2121.5	0.269034714	0.226807639	0.197522193	0.120319285	0.101434246	0.088337027
2122.5	0.268947065	0.226733759	0.197457835	0.119812131	0.101006687	0.087964691
2123.5	0.270045579	0.227659866	0.19826436	0.120035492	0.101195015	0.088128693
2124.5	0.270784974	0.228283212	0.198807225	0.119864896	0.101051189	0.088003449
2125.5	0.272419184	0.229660898	0.200007036	0.119699359	0.100911617	0.087881915
2126.5	0.273637325	0.230687857	0.200901419	0.119251572	0.100534126	0.087553158
2127.5	0.2760984	0.23276265	0.202708319	0.119610928	0.100837074	0.087816984
2128.5	0.278764784	0.235010535	0.204665944	0.120332159	0.101445079	0.088346496
2129.5	0.280401737	0.236390546	0.205867767	0.120290771	0.101410195	0.088316105
2130.5	0.282941759	0.238531902	0.207732633	0.12039467	0.101497792	0.088392392
2131.5	0.286043614	0.241146892	0.210009977	0.121048644	0.102049127	0.088872537
2132.5	0.288289458	0.243040234	0.211658806	0.121448919	0.102386579	0.08916641
2133.5	0.29196924	0.246142477	0.214360505	0.122416236	0.103202067	0.089876607
2134.5	0.294939339	0.248646349	0.216541097	0.122811392	0.103535198	0.09016671
2135.5	0.297024041	0.250403822	0.218071669	0.122718416	0.103456818	0.090098441
2136.5	0.29867658	0.25179702	0.219284967	0.122551344	0.103315972	0.089975782
2137.5	0.300338417	0.253197968	0.220505044	0.122356132	0.103151381	0.089832448
2138.5	0.301912606	0.254525095	0.221660808	0.122534357	0.103301644	0.089963302
2139.5	0.302070797	0.254658461	0.221776933	0.122479677	0.103255548	0.089923181
2140.5	0.303770334	0.256091207	0.223024696	0.122918032	0.103625104	0.090245016
2141.5	0.305138081	0.257244289	0.2240289	0.122610234	0.103365615	0.090019032
2142.5	0.307939857	0.259606302	0.226085931	0.123224281	0.103883289	0.090469874
2143.5	0.308662027	0.260215104	0.226616114	0.122821972	0.103544131	0.090174496
2144.5	0.310598552	0.261847705	0.228037909	0.123125836	0.103800297	0.090397582
2145.5	0.310805142	0.262021899	0.228189558	0.123181894	0.103847563	0.090438739
2146.5	0.31204921	0.263070673	0.229102969	0.123827316	0.104391679	0.090912595
2147.5	0.312804163	0.263707101	0.229657218	0.123952411	0.10449712	0.091004446
2148.5	0.313118339	0.263971984	0.229887888	0.123851433	0.104412019	0.090930313
2149.5	0.314570963	0.265196621	0.230954409	0.124185219	0.104693398	0.091175363
2150.5	0.315030932	0.265584409	0.231292129	0.124094322	0.104616761	0.091108628
2151.5	0.31414476	0.264837265	0.230641484	0.123274565	0.10392566	0.09050677
2152.5	0.314556897	0.26518473	0.230944082	0.123306356	0.103952482	0.090530105
2153.5	0.312985897	0.263860315	0.229790658	0.122505844	0.103277609	0.089942366
2154.5	0.313276827	0.264105529	0.230004236	0.122600935	0.103357777	0.090012185
2155.5	0.313429117	0.264233977	0.230116084	0.122879863	0.103592932	0.090216979
2156.5	0.313195527	0.264037043	0.229944587	0.122906491	0.103615388	0.09023653
2157.5	0.313487887	0.264283478	0.230159208	0.123170719	0.103838123	0.090430513
2158.5	0.314270973	0.264943659	0.23073414	0.123420164	0.104048416	0.090613648
2159.5	0.316011846	0.266411245	0.232012242	0.1237159	0.104297742	0.090830781
2160.5	0.317796648	0.267915964	0.23332265	0.12419834	0.104704455	0.091184981
2161.5	0.319842368	0.269640595	0.234824568	0.124736749	0.105158351	0.091580279
2162.5	0.320707232	0.270369709	0.235459566	0.124679111	0.105109766	0.09153796
2163.5	0.321161449	0.270752609	0.235793039	0.124809481	0.105219685	0.091633678
2164.5	0.320834577	0.270477057	0.235553056	0.124427475	0.104897633	0.091353223
2165.5	0.321749628	0.27124849	0.236224845	0.124818072	0.105226919	0.091639988
2166.5	0.322410703	0.271805823	0.236710221	0.124646947	0.105082654	0.091514349
2167.5	0.322505355	0.271885604	0.23677969	0.124318816	0.104806028	0.091273442
2168.5	0.323774457	0.272955507	0.237711459	0.124305867	0.104795121	0.09126395
2169.5	0.324541152	0.273601919	0.238274336	0.124342024	0.104825601	0.091290474
2170.5	0.32578215	0.27464813	0.239185482	0.124715708	0.105140641	0.091564827
2171.5	0.32753557	0.276126295	0.240472794	0.125160411	0.105515555	0.091891334
2172.5	0.328635186	0.277053326	0.241280124	0.125452191	0.10576155	0.092105568
2173.5	0.330370486	0.278516293	0.242554158	0.126028091	0.106247045	0.092528388
2174.5	0.329933047	0.278147489	0.242232993	0.125577226	0.105866931	0.092197366
2175.5	0.33117649	0.279195786	0.243145898	0.125502452	0.105803885	0.09214247
2176.5	0.332467079	0.280283779	0.244093418	0.125854224	0.106100455	0.09240073
2177.5	0.333731979	0.281350166	0.245022103	0.126000494	0.106223762	0.092508122
2178.5	0.333775342	0.281386703	0.245053977	0.125769943	0.106029414	0.09233886
2179.5	0.333636224	0.281269461	0.244951889	0.125508279	0.105808809	0.092146739
2180.5	0.332979083	0.280715466	0.244469404	0.125187427	0.105538346	0.091911189
2181.5	0.331798047	0.279719859	0.243602321	0.124817036	0.105226062	0.091639258
2182.5	0.331128776	0.279155612	0.24311097	0.124611452	0.105052732	0.091488287
2183.5	0.332596213	0.280392736	0.244188353	0.125064477	0.105434641	0.091820888
2184.5	0.333813101	0.281418622	0.245081782	0.12545535	0.105764173	0.092107862
2185.5	0.333694518	0.281318635	0.244994685	0.125042379	0.105416	0.091804646
2186.5	0.333786577	0.28139627	0.245062307	0.125134885	0.105494008	0.091872588
2187.5	0.334606469	0.282087445	0.245664239	0.125853822	0.106100127	0.092400417
2188.5	0.334001392	0.281577349	0.245219991	0.125938848	0.106171809	0.092462853
2189.5	0.332286179	0.28013131	0.243960649	0.125738591	0.106002986	0.092315838
2190.5	0.331633091	0.279580772	0.243481189	0.125466079	0.105773248	0.09211576
2191.5	0.330480784	0.278609335	0.242635176	0.125372633	0.105694473	0.092047148
2192.5	0.329702884	0.277953476	0.242064044	0.124866702	0.105267957	0.091675706
2193.5	0.329087317	0.277434558	0.241612122	0.124644205	0.105080381	0.091512345
2194.5	0.328946471	0.277315825	0.241508722	0.124970317	0.1053553	0.091751769
2195.5	0.326823354	0.275525928	0.239949942	0.124633528	0.105071351	0.091504484
2196.5	0.326862246	0.27555874	0.239978477	0.125028566	0.105404392	0.091794521
2197.5	0.324479044	0.273549587	0.238228798	0.1245775	0.105024122	0.09146335
2198.5	0.324048013	0.273186207	0.237912342	0.124421813	0.104892887	0.09134905
2199.5	0.324321866	0.273417115	0.238113403	0.125034303	0.105409242	0.091798738
2200.5	0.324402422	0.273485005	0.238172561	0.125377342	0.105698444	0.092050597
2201.5	0.324849397	0.273861796	0.238500714	0.125704974	0.105974652	0.092291139
2202.5	0.324772358	0.273796856	0.238444135	0.126021415	0.106241405	0.092523471
2203.5	0.323045164	0.272340775	0.237176091	0.125636935	0.10591726	0.092241198
2204.5	0.321785361	0.271278709	0.236251146	0.125670284	0.105945386	0.092265666
2205.5	0.322492421	0.271874756	0.236770228	0.126232773	0.106419578	0.092678651
2206.5	0.321882159	0.271360338	0.236322165	0.126154631	0.106353685	0.092621267
2207.5	0.320911288	0.270541847	0.235609368	0.12540938	0.105725408	0.092074111
2208.5	0.320738018	0.270395726	0.235482141	0.125306189	0.105638422	0.091998354
2209.5	0.32018739	0.269931495	0.235077888	0.125290975	0.105625585	0.091987185
2210.5	0.319589168	0.26942721	0.234638646	0.125494331	0.105797015	0.092136495
2211.5	0.318132132	0.268198878	0.233568937	0.125381008	0.105701469	0.092053302
2212.5	0.31743151	0.267608196	0.233054549	0.125859559	0.106104925	0.092404634
2213.5	0.316709071	0.266999126	0.232524157	0.126022339	0.106242143	0.092524149
2214.5	0.316020668	0.266418785	0.232018709	0.12573418	0.105999209	0.092312589
2215.5	0.315971762	0.266377568	0.231982827	0.125959635	0.106189296	0.092478134
2216.5	0.313813835	0.264558375	0.230398506	0.125327855	0.105656661	0.092014268
2217.5	0.314520866	0.265154362	0.230917603	0.125455171	0.105764009	0.092107758
2218.5	0.314050824	0.26475814	0.230572537	0.125495523	0.105798021	0.092137367
2219.5	0.312311828	0.263292104	0.229295805	0.124774933	0.105190553	0.091608331
2220.5	0.310357034	0.261644095	0.2278606	0.124474503	0.104937241	0.091387741
2221.5	0.30824697	0.259865254	0.226311415	0.124502599	0.104960941	0.091408372
2222.5	0.307372451	0.259127975	0.225669339	0.124210224	0.104714453	0.091193706
2223.5	0.306210965	0.258148819	0.224816591	0.124139726	0.104655042	0.091141954
2224.5	0.304882526	0.257028878	0.223841265	0.123776458	0.104348801	0.090875268
2225.5	0.302817285	0.255287767	0.222324997	0.123695113	0.104280233	0.090815537
2226.5	0.301861376	0.254481912	0.221623212	0.123438679	0.104064032	0.090627261
2227.5	0.299856812	0.252791941	0.220151395	0.123481318	0.104099974	0.090658553
2228.5	0.298729003	0.251841188	0.219323397	0.123651505	0.104243457	0.090783507
2229.5	0.298633754	0.2517609	0.219253451	0.123659372	0.104250073	0.090789281
2230.5	0.297625184	0.25091061	0.218512967	0.12356855	0.104173519	0.090722621
2231.5	0.297523171	0.250824601	0.218438059	0.123344861	0.103984937	0.090558395
2232.5	0.297041863	0.250418842	0.218084693	0.123111427	0.103788152	0.090387017
2233.5	0.296123773	0.249644786	0.217410639	0.12289165	0.103602871	0.090225659
2234.5	0.295832247	0.249399036	0.217196584	0.123257421	0.103911236	0.090494216
2235.5	0.294949949	0.248655275	0.216548845	0.123042941	0.103730418	0.090336748
2236.5	0.29412812	0.24796243	0.215945482	0.122998953	0.103693329	0.090304449
2237.5	0.293516576	0.24744685	0.215496466	0.12298213	0.10367918	0.090292096
2238.5	0.291931808	0.246110842	0.214332983	0.123137176	0.103809871	0.090405926
2239.5	0.290098757	0.244565517	0.212987185	0.123171911	0.103839144	0.090431415
2240.5	0.289326102	0.243914098	0.212419897	0.123130724	0.103804424	0.090401173
2241.5	0.28761369	0.242470473	0.211162657	0.122769013	0.103499457	0.090135589
2242.5	0.286831617	0.241811186	0.210588485	0.122995697	0.10369058	0.09030202
2243.5	0.28660506	0.241620183	0.210422188	0.122735858	0.103471533	0.090111248
2244.5	0.285581082	0.240756914	0.20967038	0.122813419	0.103536889	0.090168186
2245.5	0.284768969	0.24007228	0.20907411	0.122612551	0.103367567	0.090020724
2246.5	0.284035027	0.239453509	0.208535239	0.122448959	0.103229642	0.08990062
2247.5	0.284279048	0.239659265	0.208714441	0.122695342	0.103437349	0.090081498
2248.5	0.283570141	0.239061624	0.208193943	0.122377969	0.103169784	0.089848504
2249.5	0.283385277	0.238905743	0.208058238	0.122707628	0.10344772	0.090090543
2250.5	0.282711983	0.238338158	0.207563922	0.122701407	0.103442505	0.090085983
2251.5	0.28142789	0.237255618	0.20662117	0.122868717	0.103583537	0.090208806
2252.5	0.281056553	0.236942574	0.206348538	0.122946225	0.103648864	0.090265706
2253.5	0.281483978	0.237302929	0.206662372	0.122939929	0.103643559	0.090261087
2254.5	0.280591428	0.23655045	0.206007049	0.122626469	0.103379324	0.090030953
2255.5	0.280183733	0.23620674	0.205707744	0.122825705	0.10354726	0.090177216
2256.5	0.28091079	0.23681967	0.206241533	0.123296298	0.103943989	0.090522707
2257.5	0.279623687	0.235734612	0.205296546	0.122859575	0.103575811	0.090202071
2258.5	0.277937055	0.234312698	0.204058245	0.12232101	0.103121772	0.089806661
2259.5	0.278306723	0.234624356	0.20432964	0.122787632	0.103515171	0.090149269
2260.5	0.27834934	0.234660268	0.204360917	0.122573435	0.103334606	0.089992009
2261.5	0.279519886	0.235647112	0.205220312	0.122982167	0.103679195	0.090292096
2262.5	0.278598249	0.234870151	0.204543665	0.122748397	0.103482112	0.090120465
2263.5	0.277908951	0.23428905	0.204037592	0.123169623	0.103837229	0.090429731
2264.5	0.27808103	0.234434128	0.204163909	0.123525485	0.104137227	0.090691
2265.5	0.276715249	0.233282685	0.203161165	0.12311729	0.1037931	0.090391293
2266.5	0.275595844	0.232338995	0.202339321	0.122895002	0.103605688	0.090228088
2267.5	0.274321705	0.231264859	0.201403856	0.122596167	0.103353761	0.090008691
2268.5	0.272996575	0.230147719	0.20043096	0.122488417	0.103262924	0.089929566
2269.5	0.272639662	0.229846835	0.200168923	0.122152723	0.102979936	0.08968313
2270.5	0.271405965	0.228806764	0.19926317	0.12196245	0.102819517	0.089543417
2271.5	0.271199405	0.228632569	0.199111477	0.122321665	0.103122369	0.089807168
2272.5	0.269720376	0.227385715	0.198025614	0.121785559	0.102670394	0.089413561
2273.5	0.268709511	0.226533487	0.197283432	0.121508576	0.1024369	0.089210197
2274.5	0.268596947	0.226438567	0.197200775	0.12173947	0.102631547	0.08937972
2275.5	0.267017037	0.225106672	0.196040809	0.121399388	0.102344833	0.089130029
2276.5	0.26626423	0.224472016	0.19548808	0.121300921	0.102261826	0.089057736
2277.5	0.265557289	0.223876029	0.194969058	0.12168517	0.102585755	0.089339845
2278.5	0.265131027	0.223516703	0.194656104	0.121611759	0.102523886	0.089285955
2279.5	0.265307605	0.22366555	0.194785744	0.121365801	0.102316514	0.089105345
2280.5	0.264112502	0.222658038	0.193908319	0.121542372	0.102465369	0.089234978
2281.5	0.262809813	0.221559838	0.192951903	0.12137004	0.10232009	0.089108452
2282.5	0.262473285	0.22127609	0.192704827	0.121530578	0.102455422	0.08922632
2283.5	0.262158394	0.221010596	0.19247362	0.121651433	0.102557316	0.089315072
2284.5	0.260413081	0.21953924	0.19119224	0.121092677	0.102086261	0.088904835
2285.5	0.260850698	0.219908193	0.191513568	0.120889172	0.101914704	0.088755436
2286.5	0.261062443	0.220086694	0.191669017	0.12120799	0.102183484	0.088989504
2287.5	0.260333836	0.219472453	0.191134095	0.121147096	0.102132142	0.0889448
2288.5	0.259835541	0.21905236	0.190768272	0.121048197	0.102048755	0.088872179
2289.5	0.258862108	0.218231723	0.190053582	0.121066734	0.102064386	0.088885784
2290.5	0.25857079	0.217986167	0.189839736	0.120920934	0.101941459	0.088778742
2291.5	0.258443683	0.217879027	0.189746425	0.120603479	0.101673827	0.088545658
2292.5	0.258285373	0.217745528	0.189630181	0.121106073	0.102097541	0.088914648
2293.5	0.257255375	0.216877192	0.188873947	0.121240124	0.102210537	0.08901307
2294.5	0.256122291	0.215921968	0.188042045	0.120910808	0.101932898	0.088771284
2295.5	0.257023841	0.216682032	0.188703999	0.12114875	0.102133505	0.088945977
2296.5	0.25577572	0.215629801	0.187787607	0.120720416	0.101772398	0.088631488
2297.5	0.255172819	0.215121508	0.187344968	0.120475002	0.10156551	0.088451318
2298.5	0.256266683	0.216043666	0.188148066	0.120793186	0.101833761	0.088684939
2299.5	0.254354	0.214431197	0.186743796	0.120602846	0.101673275	0.088545188
