# Supplementary material for: Potential impacts of mercury released from thawing permafrost
Source: Nat Commun. 2020 Sep 16;11:4650. doi: 10.1038/s41467-020-18398-5 (PMC7494925; doi:10.1038/s41467-020-18398-5)
Supplement: Supplementary file 2 — Supplementary Data [file 41467_2020_18398_MOESM2_ESM.zip › out_data_files/Supp_Fig_10.csv]

Hg Deposition Observed (microg Hg/m^2/yr)	Total Points (%)
0.5	3.769937038
1.5	1.69163847
2.5	2.706621647
3.5	4.011599541
4.5	5.993233681
5.5	8.844852448
6.5	11.26147842
7.5	11.26147842
8.5	9.956501007
9.5	9.424842835
10.5	6.911550999
11.5	5.1232481
12.5	5.074915409
13.5	2.464958906
14.5	2.609956503
15.5	1.981633663
16.5	1.594973326
17.5	1.594973326
18.5	1.111648083
19.5	0.773320437
20.5	0.289995164
21.5	0.628322899
22.5	0.386660218
23.5	0
24.5	0.144997582
25.5	0.048332527
26.5	0.048332527
27.5	0.096665055
28.5	0.096665055
29.5	0.096665055
