# Supplementary material for: Potential impacts of mercury released from thawing permafrost
Source: Nat Commun. 2020 Sep 16;11:4650. doi: 10.1038/s41467-020-18398-5 (PMC7494925; doi:10.1038/s41467-020-18398-5)
Supplement: Supplementary file 2 — Supplementary Data [file 41467_2020_18398_MOESM2_ESM.zip › out_data_files/Supp_Fig_11.csv]

Hg0 Net Flux (microg Hg/yr)	Total Points Simulated (%)	Hg0 Net Flux (microg Hg/yr)	Total Points Observed (%)
-48	0	-88.79000092	0.177142859
-44	0.166666672	-69.62999725	0.284285724
-40	0.138888896	-53.15000153	0.427142859
-36	0.357142866	-42.81999969	0.747142851
-32	0.714285731	-34.5	0.92428577
-28	1.071428537	-27.42000008	1.208571434
-24	1.785714269	-21.21999931	1.351428628
-20	2.619047642	-16.86000061	1.529999971
-16	3.452381134	-13.59000015	1.529999971
-12	4.52380991	-10.36999989	1.635714293
-8	4.880952358	-8.579999924	1.671428561
-4	5.595238209	-6.460000038	1.637142897
0	6.071428776	-5.28000021	1.495714188
4	6.547619343	-4.139999867	1.672857165
8	6.309524536	-3.200000048	1.317142844
12	5.833333492	-2.579999924	1.245714307
16	5.476191044	-2	1.068571329
20	4.880953312	-1.590000033	1.814285636
24	4.285714626	-1.299999952	1.70714283
28	3.452381134	-0.99000001	1.741428495
32	2.380952597	0	1.882857204
36	2.142857313	0.99000001	2.238571405
40	1.785714269	1.299999952	2.415714264
44	1.190476298	1.590000033	3.161428452
48	1.666666865	2	2.521428585
52	1.428571582	2.579999924	3.018571377
56	1.666666865	3.200000048	3.658571243
60	2.023809671	4.139999867	3.837142706
64	1.785714388	5.28000021	4.369999886
68	1.666666746	6.460000038	4.832856655
72	1.666666627	8.579999924	4.868571281
76	1.190476298	10.36999989	5.259999752
80	1.071428657	13.59000015	5.154285908
84	1.071428657	16.86000061	5.082856655
88	0.714285791	21.21999931	5.047142506
92	0.714285791	27.42000008	4.619999886
96	0.714285791	34.5	3.979999781
100	0.833333433	42.81999969	3.127142668
104	0.952381074	53.15000153	2.274285793
108	1.071428537	69.62999725	1.847142935
112	0.952381074	88.79000092	1.101428628
116	0.833333373	111.7099991	0.497142851
120	0.714285791	140.5299988	0.035714287
124	0.714285791	179.2100067	0
128	0.476190507	225.4600067	0
132	0.357142866	287.5	0
136	0.119047627	361.6900024	0
140	0	455.0400085	0
144	0	-999	-999
148	0	-999	-999
