# Supplementary material for: Potential impacts of mercury released from thawing permafrost
Source: Nat Commun. 2020 Sep 16;11:4650. doi: 10.1038/s41467-020-18398-5 (PMC7494925; doi:10.1038/s41467-020-18398-5)
Supplement: Supplementary file 2 — Supplementary Data [file 41467_2020_18398_MOESM2_ESM.zip › out_data_files/Supp_Fig_12.csv]

Hg0 Net Flux (microg Hg/yr)	Total Points Simulated (%)	Hg0 Net Flux (microg Hg/yr)	Total Points Natural (%)	Hg0 Net Flux (microg Hg/yr)	Total Points Mine (%)
-475	0	-41961.98047	0	-41961.98047	0
-425	0	-32029.80078	0	-32029.80078	0.07
-375	0	-25459.35938	0	-25459.35938	0.058333334
-325	0	-19433.26953	0	-19433.26953	0.050000001
-275	0	-15869.7002	0	-15869.7002	0.050000001
-225	0	-12278.09961	0	-12278.09961	0.050000001
-175	1.288936615	-9892.139648	0	-9892.139648	0.050000001
-125	3.329753161	-7653.379883	0	-7653.379883	0.050000001
-75	3.974221468	-6166.109863	0	-6166.109863	0
-25	4.654493809	-4643.47998	0	-4643.47998	0.050000001
25	5.012531757	-3741.120117	0	-3741.120117	0.050000001
75	5.442177296	-3055.100098	0	-3055.100098	0.050000001
125	5.728607655	-2428.389893	0	-2428.389893	0.050000001
175	4.690297127	-1878.810059	0	-1878.810059	0.050000001
225	2.721088648	-1534.290039	0	-1534.290039	0.050000001
275	2.184031487	-1171.119995	0	-1171.119995	0.050000001
325	1.646974564	-956.3699951	0	-956.3699951	0.098571427
375	1.503759384	-749.9899902	0	-749.9899902	0.098571427
425	1.145721436	-588.1400146	0	-588.1400146	0.098571427
475	1.074113846	-455.0400085	0	-455.0400085	0.098571427
525	0.895094872	-361.6900024	0	-361.6900024	0.148571417
575	0.930898666	-287.5	0	-287.5	0.297142834
625	0.895094872	-225.4600067	0	-225.4600067	0.494285733
675	0.859291077	-179.2100067	0	-179.2100067	0.445714265
725	1.002506256	-140.5299988	0	-140.5299988	0.495714247
775	1.217329025	-111.7099991	0	-111.7099991	0.495714247
825	1.467955589	-88.79000092	0	-88.79000092	0.545714259
875	2.076620102	-69.62999725	0	-69.62999725	0.495714247
925	2.685284853	-53.15000153	0	-53.15000153	0.347142845
975	3.043322325	-42.81999969	0	-42.81999969	0.149999991
1025	3.651987076	-34.5	0.132857144	-34.5	0.100000002
1075	3.938417435	-27.42000008	0.132857144	-27.42000008	0.050000001
1125	4.153240204	-21.21999931	0.265714288	-21.21999931	0.050000001
1175	4.36806345	-16.86000061	0.265714288	-16.86000061	0
1225	4.36806345	-13.59000015	0.265714288	-13.59000015	0
1275	4.29645586	-10.36999989	0.265714288	-10.36999989	0
1325	4.045829296	-8.579999924	0.530000031	-8.579999924	0
1375	3.472967863	-6.460000038	0.397142857	-6.460000038	0
1425	2.828500032	-5.28000021	0.397142857	-5.28000021	0
1475	2.327246428	-4.139999867	0.264285713	-4.139999867	0
1525	1.646974564	-3.200000048	0.264285713	-3.200000048	0
1575	0.966702461	-2.579999924	0.264285713	-2.579999924	0
1625	0.322234154	-2	0.264285713	-2	0
1675	0.143215179	-1.590000033	0.264285713	-1.590000033	0.197142854
1725	0	-1.299999952	0.264285713	-1.299999952	0.197142854
1775	0	-0.99000001	0.264285713	-0.99000001	0.197142854
1825	0	0	0.397142857	0	0.197142854
1875	0	0.99000001	0.397142857	0.99000001	0.197142854
1925	0	1.299999952	0.397142857	1.299999952	0.197142854
1975	0	1.590000033	0.397142857	1.590000033	0.197142854
-999	0	2	0.132857144	2	0.050000001
-999	0	2.579999924	0.132857144	2.579999924	0.050000001
-999	0	3.200000048	0.265714288	3.200000048	0.100000002
-999	-999	4.139999867	0.132857144	4.139999867	0.149999991
-999	-999	5.28000021	0.397142857	5.28000021	0.149999991
-999	-999	6.460000038	0.661428571	6.460000038	0.248571426
-999	-999	8.579999924	1.058571458	8.579999924	0.298571408
-999	-999	10.36999989	1.191428542	10.36999989	0.298571408
-999	-999	13.59000015	1.455714345	13.59000015	0.298571408
-999	-999	16.86000061	1.455714345	16.86000061	0.445714265
-999	-999	21.21999931	1.720000148	21.21999931	0.592857182
-999	-999	27.42000008	2.117142916	27.42000008	0.642857134
-999	-999	34.5	2.514285803	34.5	1.038571477
-999	-999	42.81999969	2.645714283	42.81999969	1.038571477
-999	-999	53.15000153	3.041428804	53.15000153	1.235714197
-999	-999	69.62999725	3.305714369	69.62999725	1.432857156
-999	-999	88.79000092	3.96714282	88.79000092	1.482856989
-999	-999	111.7099991	3.96714282	111.7099991	1.7299999
-999	-999	140.5299988	3.569999933	140.5299988	2.224285603
-999	-999	179.2100067	3.702857256	179.2100067	2.322857142
-999	-999	225.4600067	4.364285469	225.4600067	2.569999933
-999	-999	287.5	4.232857227	287.5	2.668571472
-999	-999	361.6900024	3.968571425	361.6900024	3.114285708
-999	-999	455.0400085	4.232857227	455.0400085	3.80571413
-999	-999	588.1400146	4.497143269	588.1400146	3.855714083
-999	-999	749.9899902	4.36571455	749.9899902	3.608571529
-999	-999	956.3699951	4.099999905	956.3699951	3.807142496
-999	-999	1171.119995	3.438571692	1171.119995	4.102857113
-999	-999	1534.290039	3.96714282	1534.290039	4.102857113
-999	-999	1878.810059	4.497142792	1878.810059	4.004285812
-999	-999	2428.389893	3.571428537	2428.389893	3.461428404
-999	-999	3055.100098	3.042856932	3055.100098	3.559999943
-999	-999	3741.120117	2.910000086	3741.120117	3.855714321
-999	-999	4643.47998	2.38142848	4643.47998	3.361428499
-999	-999	6166.109863	1.852857232	6166.109863	3.015714169
-999	-999	7653.379883	0.927142799	7653.379883	3.164285421
-999	-999	9892.139648	0.132857144	9892.139648	3.16428566
-999	-999	12278.09961	0	12278.09961	3.212857485
-999	-999	15869.7002	0	15869.7002	2.817142725
-999	-999	19433.26953	0	19433.26953	2.595000029
-999	-999	25459.35938	0	25459.35938	2.697999954
-999	-999	32029.80078	0	32029.80078	2.940000057
-999	-999	41961.98047	0	41961.98047	2.766666651
